# Supplementary material for: Azirinyl-Substituted Nitrile Oxides: Generation and Use in the Synthesis of Isoxazole Containing Heterocyclic Hybrids
Source: Molecules. 2025 Jul 2;30(13):2834. doi: 10.3390/molecules30132834 (PMC12250923; doi:10.3390/molecules30132834)
Supplement: Supplementary file 1 [file molecules-30-02834-s001.zip]

Archive with 5 entries (5 files):
- SI.pdf
- 3g.cif
- checkcif 3g.pdf
- 4a.cif
- checkcif 4a.pdf
