# Supplementary material for: Azirinyl-Substituted Nitrile Oxides: Generation and Use in the Synthesis of Isoxazole Containing Heterocyclic Hybrids
Source: Molecules. 2025 Jul 2;30(13):2834. doi: 10.3390/molecules30132834 (PMC12250923; doi:10.3390/molecules30132834)
Supplement: Supplementary file 1 [file molecules-30-02834-s001.zip › 3g.cif]

data_hb_2
_audit_creation_date               2024-11-13
_audit_creation_method
;
Olex2 1.5
(compiled 2024.01.12 svn.r2f8d729c for OlexSys, GUI svn.r6928)
;
_shelx_SHELXL_version_number       '2019/3'
_audit_contact_author_address      ?
_audit_contact_author_email        ?
_audit_contact_author_name         ''
_audit_contact_author_phone        ?
_publ_contact_author_id_orcid      ?
_publ_section_references
;
Dolomanov, O.V., Bourhis, L.J., Gildea, R.J, Howard, J.A.K. & Puschmann, H.
 (2009), J. Appl. Cryst. 42, 339-341.

Sheldrick, G.M. (2015). Acta Cryst. A71, 3-8.

Sheldrick, G.M. (2015). Acta Cryst. C71, 3-8.
;
_chemical_name_common              ?
_chemical_name_systematic         
 (5-(chloromethyl)isoxazol-3-yl)(3-phenyl-2H-azirin-2-yl)methanone
_chemical_formula_moiety           'C13 H9 Cl N2 O2'
_chemical_formula_sum              'C13 H9 Cl N2 O2'
_chemical_formula_weight           260.67
_chemical_absolute_configuration   ?
_chemical_melting_point            ?
_chemical_oxdiff_formula           'C13 H9 Cl N2 O2'
loop_
  _atom_type_symbol
  _atom_type_description
  _atom_type_scat_dispersion_real
  _atom_type_scat_dispersion_imag
  _atom_type_scat_source
 'C' 'C' 0.0181 0.0091 'International Tables Vol C Tables 4.2.6.8 and 6.1.1.4'
 'H' 'H' 0.0000 0.0000 'International Tables Vol C Tables 4.2.6.8 and 6.1.1.4'
 'Cl' 'Cl' 0.3639 0.7018 'International Tables Vol C Tables 4.2.6.8 and 6.1.1.4'
 'N' 'N' 0.0311 0.0180 'International Tables Vol C Tables 4.2.6.8 and 6.1.1.4'
 'O' 'O' 0.0492 0.0322 'International Tables Vol C Tables 4.2.6.8 and 6.1.1.4'

_shelx_space_group_comment
;
The symmetry employed for this shelxl refinement is uniquely defined
by the following loop, which should always be used as a source of
symmetry information in preference to the above space-group names.
They are only intended as comments.
;
_space_group_crystal_system        'tetragonal'
_space_group_IT_number             114
_space_group_name_H-M_alt          'P -4 21 c'
_space_group_name_Hall             'P -4 2n'
loop_
  _space_group_symop_operation_xyz
 'x, y, z'
 '-x, -y, z'
 'y, -x, -z'
 '-y, x, -z'
 '-x+1/2, y+1/2, -z+1/2'
 'x+1/2, -y+1/2, -z+1/2'
 '-y+1/2, -x+1/2, z+1/2'
 'y+1/2, x+1/2, z+1/2'

_cell_length_a                     15.3451(2)
_cell_length_b                     15.3451(2)
_cell_length_c                     10.2061(2)
_cell_angle_alpha                  90
_cell_angle_beta                   90
_cell_angle_gamma                  90
_cell_volume                       2403.25(8)
_cell_formula_units_Z              8
_cell_measurement_reflns_used      8890
_cell_measurement_temperature      100.00(10)
_cell_measurement_theta_max        70.4230
_cell_measurement_theta_min        4.0580
_shelx_estimated_absorpt_T_max     0.897
_shelx_estimated_absorpt_T_min     0.768
_exptl_absorpt_coefficient_mu      2.786
_exptl_absorpt_correction_T_max    1.00000
_exptl_absorpt_correction_T_min    0.87031
_exptl_absorpt_correction_type     multi-scan
_exptl_absorpt_process_details
;
CrysAlisPro 1.171.42.101a (Rigaku Oxford Diffraction, 2023)
Empirical absorption correction using spherical harmonics,
implemented in SCALE3 ABSPACK scaling algorithm.
;
_exptl_absorpt_special_details     ?
_exptl_crystal_colour              'clear colourless'
_exptl_crystal_colour_lustre       clear
_exptl_crystal_colour_modifier     .
_exptl_crystal_colour_primary      colourless
_exptl_crystal_density_diffrn      1.441
_exptl_crystal_density_meas        ?
_exptl_crystal_density_method      ?
_exptl_crystal_description         prism
_exptl_crystal_F_000               1072
_exptl_crystal_preparation         'Slow evaporation of acetonitrile solution'
_exptl_crystal_size_max            0.1
_exptl_crystal_size_mid            0.06
_exptl_crystal_size_min            0.04
_exptl_transmission_factor_max     ?
_exptl_transmission_factor_min     ?
_diffrn_reflns_av_R_equivalents    0.0772
_diffrn_reflns_av_unetI/netI       0.0408
_diffrn_reflns_Laue_measured_fraction_full  1.000
_diffrn_reflns_Laue_measured_fraction_max  0.999
_diffrn_reflns_limit_h_max         18
_diffrn_reflns_limit_h_min         -18
_diffrn_reflns_limit_k_max         18
_diffrn_reflns_limit_k_min         -10
_diffrn_reflns_limit_l_max         12
_diffrn_reflns_limit_l_min         -12
_diffrn_reflns_number              12417
_diffrn_reflns_point_group_measured_fraction_full  0.999
_diffrn_reflns_point_group_measured_fraction_max  0.995
_diffrn_reflns_theta_full          67.684
_diffrn_reflns_theta_max           70.643
_diffrn_reflns_theta_min           4.074
_diffrn_ambient_environment        N~2~
_diffrn_ambient_temperature        100.00(10)
_diffrn_detector                   'Hybrid Pixel Array Detector'
_diffrn_detector_area_resol_mean   10.0000
_diffrn_detector_type              HyPix3000
_diffrn_measured_fraction_theta_full  1.000
_diffrn_measured_fraction_theta_max  0.999
_diffrn_measurement_details
;
List of Runs (angles in degrees, time in seconds):

  # Type    Start    End  Width  t~exp~   \w     \q     \k     \f   Frames
--------------------------------------------------------------------------
  1  \w    -64.00 -39.00   0.50    1.00    --  -38.45 116.00  47.00   50
  2  \w    -76.00 -45.00   0.50    1.00    --  -38.45 130.00 -50.00   62
  3  \w   -110.00 -68.00   0.50    1.00    --  -38.45 -12.00  83.00   84
  4  \w    -35.00 -10.00   0.50    1.00    --  -38.45 130.00 -50.00   50
  5  \w     16.00  41.00   0.50    1.00    --   38.45-116.00 -41.00   50
  6  \w     54.00  79.00   0.50    1.00    --   38.45 165.00-165.00   50
  7  \w     59.00 111.00   0.50    1.00    --   38.45-165.00 172.00  104
  8  \w     38.00  63.00   0.50    1.00    --   38.45-130.00-123.00   50
  9  \w     34.00  60.00   0.50    1.00    --   38.45  12.00-103.00   52
 10  \w     41.00  92.00   0.50    5.00    --  100.00-130.00-123.00  102
 11  \w     78.00 103.00   0.50    5.00    --  100.00 165.00-165.00   50
 12  \w     67.00 102.00   0.50    5.00    --  100.00-116.00 -41.00   70
 13  \w    119.00 144.00   0.50    5.00    --  100.00 116.00  47.00   50
 14  \w     98.00 128.00   0.50    5.00    --  100.00 140.00 122.00   60
 15  \w    -66.00 -41.00   0.50    1.00    --  -38.45 140.00 122.00   50
 16  \w    -46.00  -3.00   0.50    1.00    --  -38.45  32.00 -90.00   86
 17  \w   -102.00 -75.00   0.50    1.00    --  -38.45 -43.00 -60.00   54
 18  \w    -70.00 -25.00   0.50    1.00    --  -38.45 -43.00 -60.00   90
 19  \w      1.00  48.00   0.50    1.00    --   38.45 -43.00   0.00   94
 20  \w     85.00 136.00   0.50    5.00    --  100.00  37.00 -30.00  102
 21  \w    105.00 140.00   0.50    5.00    --  100.00  30.00  90.00   70
 22  \w     73.00 157.00   0.50    5.00    --  100.00 133.00 150.00  168
 23  \w     88.00 114.00   0.50    5.00    --  100.00 -61.00  30.00   52
 24  \w     35.00  66.00   0.50    5.00    --  100.00 -61.00  30.00   62
 25  \w     86.00 150.00   0.50    5.00    --  100.00 111.00 150.00  128
 26  \w     85.00 157.00   0.50    5.00    --  100.00  77.00-150.00  144
 27  \w     95.00 120.00   0.50    5.00    --  100.00 -53.00-120.00   50
 28  \w     92.00 150.00   0.50    5.00    --  100.00 111.00  90.00  116
 29  \w    109.00 155.00   0.50    5.00    --  100.00  12.00-103.00   92
 30  \w    -12.00  14.00   0.50    1.00    --  -38.45 104.00 120.00   52
 31  \w      8.00  34.00   0.50    1.00    --  -38.45  21.00 -90.00   52
 32  \w    -70.00 -44.00   0.50    1.00    --  -38.45 104.00 120.00   52
 33  \w    -58.00 -33.00   0.50    1.00    --  -38.45  21.00 -90.00   50
 34  \w     11.00  53.00   0.50    1.00    --   38.45 -21.00  60.00   84
 35  \w     35.00  60.00   0.50    1.00    --   38.45  32.00-180.00   50
 36  \w    -31.00   2.00   0.50    1.00    --   38.45 -21.00  60.00   66
 37  \w    -10.00  36.00   0.50    1.00    --   38.45 -32.00   0.00   92
 38  \w     83.00 113.00   0.50    5.00    --  100.00 -45.00-180.00   60
 39  \w     36.00  76.00   0.50    5.00    --  100.00 -45.00-180.00   80
 40  \w     90.00 115.00   0.50    5.00    --  100.00  22.00 150.00   50
 41  \w     67.00 125.00   0.50    5.00    --  100.00 -77.00-120.00  116
 42  \w    111.00 137.00   0.50    5.00    --  100.00  45.00 -90.00   52
 43  \w    102.00 157.00   0.50    5.00    --  100.00 111.00-120.00  110
;
_diffrn_measurement_device         'four-circle diffractometer'
_diffrn_measurement_device_type   
 'SuperNova, Single source at offset/far, HyPix3000'
_diffrn_measurement_method         '\w scans'
_diffrn_orient_matrix_type        
 'CrysAlisPro convention (1999,Acta A55,543-557)'
_diffrn_orient_matrix_UB_11        0.0990632000
_diffrn_orient_matrix_UB_12        0.0158845000
_diffrn_orient_matrix_UB_13        0.0072772000
_diffrn_orient_matrix_UB_21        0.0051787000
_diffrn_orient_matrix_UB_22        -0.0026498000
_diffrn_orient_matrix_UB_23        -0.1507003000
_diffrn_orient_matrix_UB_31        -0.0156537000
_diffrn_orient_matrix_UB_32        0.0990487000
_diffrn_orient_matrix_UB_33        -0.0052570000
_diffrn_radiation_monochromator    mirror
_diffrn_radiation_probe            x-ray
_diffrn_radiation_type             'Cu K\a'
_diffrn_radiation_wavelength       1.54184
_diffrn_source                     'micro-focus sealed X-ray tube'
_diffrn_source_type                'SuperNova (Cu) X-ray Source'
_reflns_Friedel_coverage           0.750
_reflns_Friedel_fraction_full      0.997
_reflns_Friedel_fraction_max       0.990
_reflns_number_gt                  2220
_reflns_number_total               2303
_reflns_special_details
;
 Reflections were merged by SHELXL according to the crystal
 class for the calculation of statistics and refinement.
 
 _reflns_Friedel_fraction is defined as the number of unique
 Friedel pairs measured divided by the number that would be
 possible theoretically, ignoring centric projections and
 systematic absences.
;
_reflns_threshold_expression       'I > 2\s(I)'
_computing_cell_refinement         'CrysAlisPro 1.171.42.101a (Rigaku OD, 2023)'
_computing_data_collection         'CrysAlisPro 1.171.42.101a (Rigaku OD, 2023)'
_computing_data_reduction          'CrysAlisPro 1.171.42.101a (Rigaku OD, 2023)'
_computing_molecular_graphics      'Olex2 1.5 (Dolomanov et al., 2009)'
_computing_publication_material    'Olex2 1.5 (Dolomanov et al., 2009)'
_computing_structure_refinement    'SHELXL 2019/3 (Sheldrick, 2015)'
_computing_structure_solution      'SHELXT 2018/2 (Sheldrick, 2018)'
_refine_diff_density_max           0.505
_refine_diff_density_min           -0.291
_refine_diff_density_rms           0.063
_refine_ls_abs_structure_details
;
 Flack x determined using 872 quotients [(I+)-(I-)]/[(I+)+(I-)]
 (Parsons, Flack and Wagner, Acta Cryst. B69 (2013) 249-259).
;
_refine_ls_abs_structure_Flack     0.03(2)
_refine_ls_extinction_coef         .
_refine_ls_extinction_method       none
_refine_ls_goodness_of_fit_ref     1.058
_refine_ls_hydrogen_treatment      constr
_refine_ls_matrix_type             full
_refine_ls_number_parameters       157
_refine_ls_number_reflns           2303
_refine_ls_number_restraints       0
_refine_ls_R_factor_all            0.0571
_refine_ls_R_factor_gt             0.0554
_refine_ls_restrained_S_all        1.058
_refine_ls_shift/su_max            0.000
_refine_ls_shift/su_mean           0.000
_refine_ls_structure_factor_coef   Fsqd
_refine_ls_weighting_details      
 'w=1/[\s^2^(Fo^2^)+(0.0506P)^2^+4.6263P] where P=(Fo^2^+2Fc^2^)/3'
_refine_ls_weighting_scheme        calc
_refine_ls_wR_factor_gt            0.1362
_refine_ls_wR_factor_ref           0.1373
_refine_special_details            ?
_olex2_refinement_description
;
1. Fixed Uiso
 At 1.2 times of:
  All C(H) groups, All C(H,H) groups
2. Uiso/Uaniso restraints and constraints
Uanis(N2) = Uanis(Cl1)
3.a Ternary CH refined with riding coordinates:
 C6(H6)
3.b Secondary CH2 refined with riding coordinates:
 C1(H1A,H1B)
3.c Aromatic/amide H refined with riding coordinates:
 C3(H3), C10(H10), C11(H11), C13(H13), C9(H9), C12(H12)
;
_atom_sites_solution_hydrogens     geom
_atom_sites_solution_primary       dual
_atom_sites_solution_secondary     ?
loop_
  _atom_site_label
  _atom_site_type_symbol
  _atom_site_fract_x
  _atom_site_fract_y
  _atom_site_fract_z
  _atom_site_U_iso_or_equiv
  _atom_site_adp_type
  _atom_site_occupancy
  _atom_site_site_symmetry_order
  _atom_site_calc_flag
  _atom_site_refinement_flags_posn
  _atom_site_refinement_flags_adp
  _atom_site_refinement_flags_occupancy
  _atom_site_disorder_assembly
  _atom_site_disorder_group
 Cl1 Cl 0.46626(8) 0.77331(8) -0.15219(13) 0.0302(3) Uani 1 1 d . . . . .
 O1 O 0.5142(3) 0.6292(3) 0.0828(4) 0.0332(9) Uani 1 1 d . . . . .
 O2 O 0.7172(2) 0.7411(2) 0.3513(4) 0.0320(8) Uani 1 1 d . . . . .
 N1 N 0.5423(3) 0.6239(3) 0.2121(5) 0.0315(10) Uani 1 1 d . . . . .
 N2 N 0.6421(3) 0.6791(3) 0.5916(5) 0.0302(3) Uani 1 1 d . . . . .
 C4 C 0.6109(3) 0.6741(4) 0.2181(5) 0.0247(11) Uani 1 1 d . . . . .
 C2 C 0.5685(3) 0.6818(3) 0.0163(5) 0.0245(11) Uani 1 1 d . . . . .
 C3 C 0.6316(4) 0.7153(4) 0.0935(5) 0.0283(11) Uani 1 1 d . . . . .
 H3 H 0.676980 0.754977 0.072222 0.034 Uiso 1 1 calc R U . . .
 C7 C 0.6960(4) 0.6210(4) 0.5642(5) 0.0307(12) Uani 1 1 d . . . . .
 C8 C 0.7692(3) 0.5720(3) 0.6154(5) 0.0241(10) Uani 1 1 d . . . . .
 C10 C 0.8729(4) 0.4560(4) 0.5911(6) 0.0296(11) Uani 1 1 d . . . . .
 H10 H 0.899840 0.412362 0.538962 0.035 Uiso 1 1 calc R U . . .
 C11 C 0.8981(3) 0.4675(4) 0.7207(6) 0.0296(12) Uani 1 1 d . . . . .
 H11 H 0.941590 0.430825 0.757482 0.036 Uiso 1 1 calc R U . . .
 C5 C 0.6592(3) 0.6873(4) 0.3439(6) 0.0285(11) Uani 1 1 d . . . . .
 C13 C 0.7959(3) 0.5847(3) 0.7451(5) 0.0248(11) Uani 1 1 d . . . . .
 H13 H 0.769984 0.629125 0.796968 0.030 Uiso 1 1 calc R U . . .
 C9 C 0.8080(3) 0.5086(4) 0.5379(5) 0.0256(11) Uani 1 1 d . . . . .
 H9 H 0.790494 0.501194 0.449280 0.031 Uiso 1 1 calc R U . . .
 C12 C 0.8602(3) 0.5322(3) 0.7967(5) 0.0274(11) Uani 1 1 d . . . . .
 H12 H 0.878651 0.540318 0.884694 0.033 Uiso 1 1 calc R U . . .
 C6 C 0.6324(4) 0.6315(4) 0.4553(6) 0.0343(13) Uani 1 1 d . . . . .
 H6 H 0.585299 0.587214 0.442735 0.041 Uiso 1 1 calc R U . . .
 C1 C 0.5509(4) 0.6927(4) -0.1254(5) 0.0339(14) Uani 1 1 d . . . . .
 H1A H 0.532414 0.636241 -0.163256 0.041 Uiso 1 1 calc R U . . .
 H1B H 0.604899 0.711264 -0.170486 0.041 Uiso 1 1 calc R U . . .

loop_
  _atom_site_aniso_label
  _atom_site_aniso_U_11
  _atom_site_aniso_U_22
  _atom_site_aniso_U_33
  _atom_site_aniso_U_23
  _atom_site_aniso_U_13
  _atom_site_aniso_U_12
 Cl1 0.0289(6) 0.0325(6) 0.0294(5) 0.0045(5) -0.0070(5) -0.0042(5)
 O1 0.033(2) 0.037(2) 0.030(2) 0.0002(18) -0.0018(17) -0.0007(17)
 O2 0.033(2) 0.0327(19) 0.0307(17) -0.0009(17) -0.0032(18) 0.0032(16)
 N1 0.030(2) 0.033(3) 0.031(2) 0.003(2) -0.005(2) 0.003(2)
 N2 0.0289(6) 0.0325(6) 0.0294(5) 0.0045(5) -0.0070(5) -0.0042(5)
 C4 0.019(2) 0.030(3) 0.025(2) -0.006(2) 0.000(2) 0.008(2)
 C2 0.024(2) 0.027(3) 0.022(2) -0.002(2) 0.001(2) 0.004(2)
 C3 0.026(3) 0.030(3) 0.029(3) 0.000(2) 0.000(2) 0.003(2)
 C7 0.030(3) 0.038(3) 0.024(2) 0.002(2) 0.004(2) 0.005(2)
 C8 0.024(2) 0.025(2) 0.023(2) 0.0074(19) -0.003(2) -0.002(2)
 C10 0.026(3) 0.024(3) 0.038(3) 0.001(2) 0.002(2) 0.001(2)
 C11 0.023(3) 0.028(3) 0.038(3) 0.009(2) -0.001(2) -0.002(2)
 C5 0.022(3) 0.034(3) 0.029(2) 0.000(2) 0.001(2) 0.009(2)
 C13 0.029(3) 0.019(2) 0.026(2) -0.002(2) 0.001(2) 0.002(2)
 C9 0.025(3) 0.027(3) 0.025(2) 0.001(2) 0.001(2) -0.002(2)
 C12 0.028(3) 0.026(2) 0.028(2) 0.004(2) -0.009(2) -0.003(2)
 C6 0.028(3) 0.039(3) 0.035(3) 0.008(3) 0.002(2) 0.005(2)
 C1 0.032(3) 0.048(3) 0.021(3) 0.000(2) -0.004(2) 0.009(3)

_geom_special_details
;
 All esds (except the esd in the dihedral angle between two l.s. planes)
 are estimated using the full covariance matrix.  The cell esds are taken
 into account individually in the estimation of esds in distances, angles
 and torsion angles; correlations between esds in cell parameters are only
 used when they are defined by crystal symmetry.  An approximate (isotropic)
 treatment of cell esds is used for estimating esds involving l.s. planes.
;
loop_
  _geom_bond_atom_site_label_1
  _geom_bond_atom_site_label_2
  _geom_bond_distance
  _geom_bond_site_symmetry_2
  _geom_bond_publ_flag
 Cl1 C1 1.814(6) . ?
 O1 N1 1.391(6) . ?
 O1 C2 1.344(7) . ?
 O2 C5 1.216(7) . ?
 N1 C4 1.305(8) . ?
 N2 C7 1.249(8) . ?
 N2 C6 1.579(8) . ?
 C4 C3 1.455(7) . ?
 C4 C5 1.497(7) . ?
 C2 C3 1.350(8) . ?
 C2 C1 1.481(7) . ?
 C3 H3 0.9500 . ?
 C7 C8 1.449(7) . ?
 C7 C6 1.489(8) . ?
 C8 C13 1.398(7) . ?
 C8 C9 1.389(7) . ?
 C10 H10 0.9500 . ?
 C10 C11 1.389(8) . ?
 C10 C9 1.392(8) . ?
 C11 H11 0.9500 . ?
 C11 C12 1.388(8) . ?
 C5 C6 1.482(8) . ?
 C13 H13 0.9500 . ?
 C13 C12 1.379(7) . ?
 C9 H9 0.9500 . ?
 C12 H12 0.9500 . ?
 C6 H6 1.0000 . ?
 C1 H1A 0.9900 . ?
 C1 H1B 0.9900 . ?

loop_
  _geom_angle_atom_site_label_1
  _geom_angle_atom_site_label_2
  _geom_angle_atom_site_label_3
  _geom_angle
  _geom_angle_site_symmetry_1
  _geom_angle_site_symmetry_3
  _geom_angle_publ_flag
 C2 O1 N1 108.7(4) . . ?
 C4 N1 O1 105.1(5) . . ?
 C7 N2 C6 62.3(4) . . ?
 N1 C4 C3 113.0(5) . . ?
 N1 C4 C5 121.3(5) . . ?
 C3 C4 C5 125.7(5) . . ?
 O1 C2 C3 112.3(5) . . ?
 O1 C2 C1 116.6(5) . . ?
 C3 C2 C1 131.1(5) . . ?
 C4 C3 H3 129.6 . . ?
 C2 C3 C4 100.8(5) . . ?
 C2 C3 H3 129.6 . . ?
 N2 C7 C8 143.5(5) . . ?
 N2 C7 C6 69.8(4) . . ?
 C8 C7 C6 146.5(5) . . ?
 C13 C8 C7 119.7(5) . . ?
 C9 C8 C7 119.4(5) . . ?
 C9 C8 C13 120.8(5) . . ?
 C11 C10 H10 120.1 . . ?
 C11 C10 C9 119.8(5) . . ?
 C9 C10 H10 120.1 . . ?
 C10 C11 H11 119.8 . . ?
 C12 C11 C10 120.4(5) . . ?
 C12 C11 H11 119.8 . . ?
 O2 C5 C4 120.5(5) . . ?
 O2 C5 C6 123.3(5) . . ?
 C6 C5 C4 116.2(5) . . ?
 C8 C13 H13 120.4 . . ?
 C12 C13 C8 119.3(5) . . ?
 C12 C13 H13 120.4 . . ?
 C8 C9 C10 119.4(5) . . ?
 C8 C9 H9 120.3 . . ?
 C10 C9 H9 120.3 . . ?
 C11 C12 H12 119.8 . . ?
 C13 C12 C11 120.3(5) . . ?
 C13 C12 H12 119.8 . . ?
 N2 C6 H6 119.7 . . ?
 C7 C6 N2 47.9(3) . . ?
 C7 C6 H6 119.7 . . ?
 C5 C6 N2 112.5(5) . . ?
 C5 C6 C7 116.9(5) . . ?
 C5 C6 H6 119.7 . . ?
 Cl1 C1 H1A 109.5 . . ?
 Cl1 C1 H1B 109.5 . . ?
 C2 C1 Cl1 110.8(4) . . ?
 C2 C1 H1A 109.5 . . ?
 C2 C1 H1B 109.5 . . ?
 H1A C1 H1B 108.1 . . ?

loop_
  _geom_torsion_atom_site_label_1
  _geom_torsion_atom_site_label_2
  _geom_torsion_atom_site_label_3
  _geom_torsion_atom_site_label_4
  _geom_torsion
  _geom_torsion_site_symmetry_1
  _geom_torsion_site_symmetry_2
  _geom_torsion_site_symmetry_3
  _geom_torsion_site_symmetry_4
  _geom_torsion_publ_flag
 O1 N1 C4 C3 0.1(6) . . . . ?
 O1 N1 C4 C5 178.6(4) . . . . ?
 O1 C2 C3 C4 1.6(6) . . . . ?
 O1 C2 C1 Cl1 81.9(6) . . . . ?
 O2 C5 C6 N2 33.1(7) . . . . ?
 O2 C5 C6 C7 -19.8(8) . . . . ?
 N1 O1 C2 C3 -1.7(6) . . . . ?
 N1 O1 C2 C1 177.7(5) . . . . ?
 N1 C4 C3 C2 -1.1(6) . . . . ?
 N1 C4 C5 O2 -172.3(5) . . . . ?
 N1 C4 C5 C6 8.0(7) . . . . ?
 N2 C7 C8 C13 3.4(12) . . . . ?
 N2 C7 C8 C9 179.0(8) . . . . ?
 N2 C7 C6 C5 96.8(6) . . . . ?
 C4 C5 C6 N2 -147.2(4) . . . . ?
 C4 C5 C6 C7 159.9(5) . . . . ?
 C2 O1 N1 C4 0.9(5) . . . . ?
 C3 C4 C5 O2 6.0(8) . . . . ?
 C3 C4 C5 C6 -173.7(5) . . . . ?
 C3 C2 C1 Cl1 -98.8(7) . . . . ?
 C7 N2 C6 C5 -106.7(5) . . . . ?
 C7 C8 C13 C12 174.0(5) . . . . ?
 C7 C8 C9 C10 -174.1(5) . . . . ?
 C8 C7 C6 N2 175.1(11) . . . . ?
 C8 C7 C6 C5 -88.1(11) . . . . ?
 C8 C13 C12 C11 0.1(8) . . . . ?
 C10 C11 C12 C13 1.2(8) . . . . ?
 C11 C10 C9 C8 -0.1(8) . . . . ?
 C5 C4 C3 C2 -179.5(5) . . . . ?
 C13 C8 C9 C10 1.5(8) . . . . ?
 C9 C8 C13 C12 -1.5(8) . . . . ?
 C9 C10 C11 C12 -1.2(8) . . . . ?
 C6 N2 C7 C8 -175.4(10) . . . . ?
 C6 C7 C8 C13 -168.8(8) . . . . ?
 C6 C7 C8 C9 6.8(12) . . . . ?
 C1 C2 C3 C4 -177.6(6) . . . . ?

_shelx_res_file
;
TITL hb_2_a.res in P-42(1)c
    hb_2.res
    created by SHELXL-2019/3 at 18:40:31 on 13-Nov-2024
REM Old TITL 072-046_HB_2_auto in P-42(1)c
REM SHELXT solution in P-42(1)c: R1 0.080, Rweak 0.020, Alpha 0.001
REM <I/s> 1.483 for 77 systematic absences, Orientation as input
REM Flack x = 0.074 ( 0.020 ) from 917 Parsons' quotients
REM Formula found by SHELXT: C13 N2 O2 Cl
CELL 1.54184 15.3451 15.3451 10.2061 90 90 90
ZERR 8 0.0002 0.0002 0.0002 0 0 0
LATT -1
SYMM -X,-Y,+Z
SYMM +Y,-X,-Z
SYMM -Y,+X,-Z
SYMM 0.5-X,0.5+Y,0.5-Z
SYMM 0.5+X,0.5-Y,0.5-Z
SYMM 0.5-Y,0.5-X,0.5+Z
SYMM 0.5+Y,0.5+X,0.5+Z
SFAC C H Cl N O
UNIT 104 72 8 16 16
EADP N2 Cl1

L.S. 4 0 0
PLAN  1
SIZE 0.1 0.06 0.04
TEMP -173
CONF
BOND
list 4
fmap 2 53
MORE -1
BOND $H
ACTA
OMIT -4 145
REM <olex2.extras>
REM <HklSrc "%./HB_2.hkl">
REM </olex2.extras>

WGHT    0.050600    4.626300
FVAR       0.47304
CL1   3    0.466260    0.773310   -0.152193    11.00000    0.02887    0.03249 =
         0.02936    0.00448   -0.00701   -0.00423
O1    5    0.514164    0.629152    0.082795    11.00000    0.03291    0.03719 =
         0.02950    0.00023   -0.00181   -0.00070
O2    5    0.717223    0.741072    0.351275    11.00000    0.03257    0.03272 =
         0.03074   -0.00088   -0.00317    0.00324
N1    4    0.542341    0.623910    0.212069    11.00000    0.02955    0.03347 =
         0.03133    0.00322   -0.00469    0.00342
N2    4    0.642106    0.679139    0.591627    11.00000    0.02887    0.03249 =
         0.02936    0.00448   -0.00701   -0.00423
C4    1    0.610881    0.674139    0.218087    11.00000    0.01888    0.02980 =
         0.02528   -0.00632   -0.00023    0.00849
C2    1    0.568451    0.681763    0.016337    11.00000    0.02430    0.02690 =
         0.02223   -0.00223    0.00079    0.00353
C3    1    0.631563    0.715347    0.093462    11.00000    0.02638    0.02954 =
         0.02902   -0.00037   -0.00002    0.00288
AFIX  43
H3    2    0.676980    0.754977    0.072222    11.00000   -1.20000
AFIX   0
C7    1    0.696031    0.621004    0.564198    11.00000    0.02970    0.03848 =
         0.02390    0.00207    0.00439    0.00468
C8    1    0.769186    0.571983    0.615450    11.00000    0.02385    0.02505 =
         0.02335    0.00736   -0.00280   -0.00236
C10   1    0.872892    0.455998    0.591097    11.00000    0.02635    0.02443 =
         0.03789    0.00120    0.00181    0.00108
AFIX  43
H10   2    0.899840    0.412362    0.538962    11.00000   -1.20000
AFIX   0
C11   1    0.898121    0.467484    0.720677    11.00000    0.02278    0.02800 =
         0.03810    0.00913   -0.00057   -0.00176
AFIX  43
H11   2    0.941590    0.430825    0.757482    11.00000   -1.20000
AFIX   0
C5    1    0.659217    0.687333    0.343904    11.00000    0.02201    0.03409 =
         0.02934   -0.00039    0.00140    0.00887
C13   1    0.795878    0.584742    0.745051    11.00000    0.02923    0.01943 =
         0.02583   -0.00205    0.00073    0.00235
AFIX  43
H13   2    0.769984    0.629125    0.796968    11.00000   -1.20000
AFIX   0
C9    1    0.808029    0.508591    0.537855    11.00000    0.02520    0.02660 =
         0.02514    0.00149    0.00138   -0.00174
AFIX  43
H9    2    0.790494    0.501194    0.449280    11.00000   -1.20000
AFIX   0
C12   1    0.860208    0.532186    0.796684    11.00000    0.02841    0.02582 =
         0.02789    0.00441   -0.00926   -0.00296
AFIX  43
H12   2    0.878651    0.540318    0.884694    11.00000   -1.20000
AFIX   0
C6    1    0.632359    0.631516    0.455266    11.00000    0.02847    0.03916 =
         0.03538    0.00763    0.00236    0.00505
AFIX  13
H6    2    0.585299    0.587214    0.442735    11.00000   -1.20000
AFIX   0
C1    1    0.550858    0.692716   -0.125436    11.00000    0.03234    0.04787 =
         0.02140   -0.00047   -0.00427    0.00885
AFIX  23
H1A   2    0.532414    0.636241   -0.163256    11.00000   -1.20000
H1B   2    0.604899    0.711264   -0.170486    11.00000   -1.20000
AFIX   0
HKLF 4


REM  hb_2_a.res in P-42(1)c
REM wR2 = 0.1373, GooF = S = 1.058, Restrained GooF = 1.058 for all data
REM R1 = 0.0554 for 2220 Fo > 4sig(Fo) and 0.0571 for all 2303 data
REM 157 parameters refined using 0 restraints

END

WGHT      0.0504      4.6343

REM Highest difference peak  0.505,  deepest hole -0.291,  1-sigma level  0.063
Q1    1   0.6184  0.6425  0.5784  11.00000  0.05    0.51
;
_shelx_res_checksum                44797
_shelx_hkl_file
;
   0   0  -1   -0.33    0.79
   0   0  -1    0.15    1.21
   0   0  -1   -0.29    1.28
   0   0   1   -0.09    1.47
   0   0  -1    0.10    1.73
   0   0  -2  295.44   10.66
   0   0  -2  262.56   12.53
   0   0  -2  282.43   13.16
   0   0  -2  279.76   14.92
   0   0   2  280.70   13.71
   0   0  -3   -0.47    2.78
   0   0   3   -0.55    3.48
   0   0  -4 2581.27   86.18
   0   0   4 2790.94   82.43
   0   0  -5   -3.32    6.08
   0   0   5    0.50    4.50
   0   0  -6  193.88   22.64
   0   0   6  219.90   21.13
   0   0  -7    0.54    3.02
   0   0   7    1.59    5.23
   0   0  -7   -1.07    6.10
   0   0  -8   18.25    4.73
   0   0   8   27.20    4.29
   0   0   8   24.53   10.20
   0   0  -8   42.22   14.29
   0   0   9   -1.23    2.55
   0   0  -9    0.98    3.93
   0   0 -10  149.51   10.84
   0   0  10  155.13    9.71
   0   0 -10  149.14   11.25
   0   0  11   -0.44    2.18
   0   0 -11   -0.18    2.82
   0   0 -11    2.77    2.79
   0   0 -12   12.86    2.99
   0   0 -12    6.99    2.65
   0   0  12    9.69    2.37
   0   1   0    1.00    1.21
   0   1   0    0.79    0.73
  -1   0   0    1.38    1.01
  -1   0   0    1.35    1.58
   0   1   0    0.92    0.98
   0   1   0    0.99    0.84
   0   1   0    1.52    0.86
  -1   0  -1  243.96    9.59
   0  -1  -1  242.50    9.31
   0   1  -1  247.22   10.33
   0   1  -1  243.92    8.10
   0   1   1  225.28    9.30
   0   1   1  248.72    8.15
   0  -1   1  234.70    9.45
   0   1  -1  242.11   11.25
  -1   0  -1  239.06   11.08
   1   0  -1  234.08   10.80
   1   0  -2 2627.22   67.52
  -1   0  -2 2861.45   73.87
   0  -1  -2 2768.91   73.25
   0   1  -2 2935.79   75.70
   1   0  -2 2769.13   73.57
   0   1  -2 3225.32   79.95
  -1   0  -2 3220.50   79.82
   1   0  -2 2815.21   77.40
   0   1   2 2793.08   74.77
  -1   0   2 2760.03   74.44
   0  -1   2 3064.62   75.53
   0   1  -2 2908.04   67.44
   1   0  -3 1614.45   48.09
   0   1  -3 1465.17   48.58
  -1   0  -3 1428.89   46.81
   0  -1  -3 1614.06   47.99
   0   1  -3 1316.46   50.86
   0   1  -3 1494.53   52.79
   1   0  -3 1687.38   53.09
  -1   0  -3 1485.62   52.38
  -1   0   3 1681.49   49.84
   1   0   3 1459.60   49.09
   0  -1   3 1455.18   48.56
   0   1   3 1614.30   49.90
   1   0  -4   22.64    5.54
  -1   0  -4    7.77    4.28
   0  -1  -4   27.83    5.96
   0   1   4   13.69    5.61
   1   0   4   11.01    5.42
  -1   0   4   12.72    5.48
   0  -1   4   16.57    5.45
   0  -1  -4   22.25    6.99
   0   1  -4    3.09    5.23
   1   0  -4   21.54    6.94
  -1   0  -4    7.07    5.06
   0  -1   5  275.70   21.08
   1   0   5  291.90   22.15
  -1   0   5  306.52   22.07
   0   1   5  285.43   21.76
  -1   0  -5  253.65   23.22
   0  -1  -5  254.60   22.95
   1   0  -5  263.14   23.97
   0   1  -5  258.23   23.64
   0  -1   6  215.20   20.72
   1   0   6  262.86   23.06
  -1   0   6  151.22   17.74
   0   1   6  156.19   17.85
  -1   0  -6  235.52   24.68
   1   0  -6  130.42   19.26
   0   1  -6  225.67   24.47
   0  -1  -6  133.43   19.16
   0   1  -7    0.18    2.88
   0  -1  -7    8.74    3.47
  -1   0  -7    1.81    3.03
   1   0  -7   11.44    3.67
   0   1   7    6.10    2.51
   1   0   7    2.01    2.09
   0  -1   7    2.37    5.19
   0   1   7    8.75    6.14
  -1   0   7    6.38    5.88
   1   0   7    5.61    5.75
   0  -1  -7    5.23    6.44
   0   1  -7    3.28    5.97
   1   0  -7   10.84    7.98
  -1   0  -7    4.28    7.27
   0  -1  -8  152.43   11.19
   0   1  -8  202.13   12.48
   1   0  -8  173.76   11.70
  -1   0  -8  212.30   12.77
   0  -1   8  237.31   11.51
   0   1   8  173.09   10.09
   1   0   8  230.59   11.37
  -1   0   8  167.46   10.04
   0   1  -8  256.62   28.55
   1   0   8  243.11   26.74
   0  -1   8  279.65   28.23
   0   1  -8  229.53   30.37
  -1   0  -8  218.96   29.21
   1   0  -8  150.16   25.23
   0  -1  -8  141.05   23.83
   0   1  -9   78.37    8.01
  -1   0  -9   82.23    8.41
   0  -1   9   79.40    6.96
  -1   0   9   86.90    7.25
   1   0   9   72.06    6.68
   0   1   9   88.43    7.23
   0  -1  -9   89.34    8.72
  -1   0  -9   65.32    8.01
   0   1  -9   86.65    8.63
   1   0  -9   81.99    8.57
   0  -1 -10   10.27    4.17
  -1   0 -10   13.87    4.36
   1   0 -10    7.29    3.89
   0   1 -10   15.89    4.39
   0   1  10    9.20    3.24
   1   0  10   12.75    3.34
   0  -1  10   10.38    3.15
  -1   0  10    6.37    2.88
   0  -1 -10    7.95    4.37
  -1   0 -10   12.08    4.56
   0   1 -10    7.97    4.48
   1   0 -10    7.53    4.44
   0   1 -11    0.52    2.81
  -1   0 -11   -0.74    2.93
   1   0 -11    1.99    2.97
  -1   0 -11    0.71    2.97
   0   1 -11    1.01    2.82
   0  -1 -11   -0.56    3.05
   0   1  11    1.58    2.27
  -1   0  11    1.44    2.25
   1   0  11    2.48    2.27
   0  -1  11    2.76    2.46
   1   0 -11   -0.41    3.60
   0  -1 -12   53.43    4.96
  -1   0 -12   87.67    5.97
  -1   0 -12   81.20    5.86
   0  -1 -12   52.63    5.09
   1   0 -12   54.67    4.97
   0  -1  12   90.78    5.50
  -1   0  12   56.19    4.57
   1   0 -12   45.27    4.58
  -1   0 -12   85.04    5.87
   0   1 -12   82.42    5.72
  -1  -1 -12   17.18    3.21
  -1  -1 -12   17.66    3.36
   1   1 -12   14.57    3.03
   1   1 -11    2.21    3.38
  -1   1  11    0.28    2.06
   1  -1  11    1.15    2.23
   1   1 -11    4.61    3.09
  -1  -1 -11    3.57    3.21
   1   1 -10   10.61    4.55
  -1  -1 -10    9.09    4.50
  -1   1  10    6.57    2.94
   1  -1  10   12.69    3.19
   1   1 -10    9.30    3.75
  -1  -1 -10   10.93    4.09
  -1   1   9   -1.38    2.70
   1  -1   9   -0.18    2.36
  -1  -1  -9    1.47    3.84
   1   1  -9    1.20    3.68
  -1  -1  -8  489.57   43.38
   1   1  -8  455.84   42.90
   1  -1   8  433.02   35.94
  -1   1   8  450.84   17.49
   1  -1   8  396.26   16.90
  -1  -1  -8  459.11   20.06
   1   1  -8  443.88   19.51
  -1  -1  -7    2.09    5.16
   1   1  -7    2.21    5.45
   1  -1   7   -0.80    4.74
   1  -1   7    1.75    1.89
  -1  -1  -7    3.25    3.35
   1   1  -7    2.06    3.24
  -1  -1  -6   71.22   14.33
   1   1  -6   69.21   14.29
   1  -1   6   81.45   13.36
  -1   1   6  121.16   15.60
  -1  -1  -5    0.45    4.03
   1   1  -5    0.69    4.84
  -1  -1  -5    0.65    5.14
   1  -1   5    1.03    4.57
  -1   1   5   -0.50    4.43
   1   1  -4  907.62   36.67
  -1  -1  -4  967.74   36.75
  -1  -1  -4  885.21   40.03
   1   1  -4  917.79   41.40
  -1   1   4  811.72   35.62
  -1  -1  -3   -0.25    2.90
   1   1  -3   -0.56    3.37
  -1   1   3   -1.07    3.50
   1  -1   3   -0.29    3.71
  -1  -1  -3    0.70    4.19
   1   1  -3    0.37    4.57
   1   1  -2  935.45   26.91
   1   1  -2  921.19   30.75
  -1   1   2  901.70   25.01
  -1   1   2  901.65   24.15
  -1   1   2  871.80   29.14
   1   1  -2  856.12   24.17
  -1  -1  -2  856.51   31.13
   1   1  -2  873.33   32.66
   1   1  -1    1.90    2.01
  -1   1   1    0.25    0.97
  -1  -1  -1    1.91    1.73
   1   1  -1    0.75    1.88
   1   1  -1    1.14    1.95
   1   1  -1    1.14    2.70
  -1  -1  -1    0.84    1.88
  -1   1   0  345.58   11.66
  -1   1   0  360.31   11.68
  -1  -1   0  349.09   10.05
  -1   1   0  348.57   10.78
   1   1   0  350.43   11.11
   1   1   0  341.23   10.67
  -1   1   0  337.73   11.03
   1  -1   0  355.32   11.48
  -1   1   0  351.22   12.27
  -1   1  -1   -0.11    2.02
  -1   1  -1    0.08    1.36
   1  -1  -1   -0.11    1.05
   1  -1  -1    0.40    1.17
   1   1   1    0.43    1.69
  -1   1  -1    0.44    2.28
   1  -1  -1   -0.09    1.69
  -1   1  -2  833.29   28.36
   1  -1  -2  972.10   28.66
  -1   1  -2  882.42   25.30
  -1   1  -2  886.95   28.56
   1  -1  -2  953.41   27.51
  -1  -1   2  910.25   29.53
  -1   1  -2  890.57   24.36
   1   1   2  918.38   24.51
   1  -1  -2  875.53   29.84
  -1   1  -2  894.96   32.70
  -1   1  -3    0.21    2.96
   1  -1  -3    0.21    2.41
  -1   1  -3    1.21    2.83
  -1  -1   3    2.66    3.55
   1   1   3   -0.29    3.80
  -1   1  -3   -1.14    4.06
   1  -1  -3    0.60    4.36
   1   1   4  959.82   38.77
  -1  -1   4  939.73   37.87
  -1  -1   5    2.97    4.23
   1   1   5    2.08    4.77
  -1   1  -5   -1.38    4.81
   1  -1  -5   -0.66    4.86
  -1  -1   6   83.58   13.31
   1   1   6   77.54   13.14
   1  -1  -6  119.81   17.81
  -1   1  -6   90.83   16.03
   1  -1  -7    0.19    3.06
  -1   1  -7    1.09    3.06
   1   1   7    2.81    2.03
   1   1   7    2.41    5.46
  -1   1  -7   -3.29    7.21
   1  -1  -7   -4.24    5.78
   1  -1  -8  387.64   18.22
  -1   1  -8  338.68   17.75
   1   1   8  475.86   17.54
  -1   1  -8  440.67   37.14
   1   1   8  566.77   40.58
   1  -1  -8  432.51   40.85
  -1   1  -8  348.24   37.48
  -1   1  -9   -0.90    3.22
  -1  -1   9    1.78    2.39
   1   1   9    0.17    2.41
   1  -1  -9   -2.40    3.71
  -1   1  -9   -2.21    3.90
  -1   1 -10   11.68    4.03
   1   1  10   11.47    3.35
  -1  -1  10    8.50    3.04
   1  -1 -10    4.81    4.16
  -1   1 -10    8.63    4.42
   1  -1 -11    0.37    2.78
  -1   1 -11   -0.35    2.78
  -1   1 -11    0.52    3.00
  -1  -1  11    3.47    2.44
   1   1  11    0.14    2.10
   1  -1 -11   -1.60    3.38
  -1   1 -12    8.52    2.65
  -1   1 -12    7.26    2.67
   0   2   0  521.29   17.94
   0   2   0  502.31   15.07
   0   2   0  486.77   12.95
  -2   0   0  489.50   16.91
   0   2   0  487.78   15.04
  -2   0   0  482.92   19.07
   0   2   0  498.97   17.36
   0   2   0  509.86   16.70
   0   2   0  489.41   16.64
   0   2  -1  634.43   21.36
  -2   0  -1  646.65   23.66
   2   0   1  665.77   23.28
   0   2  -1  687.64   23.31
  -2   0  -1  665.38   20.76
   0   2  -1  707.27   22.16
   0  -2  -1  621.12   19.61
  -2   0   1  540.15   21.29
  -2   0  -1  717.44   23.66
   2   0  -1  612.72   21.34
   0   2   1  559.99   18.55
   0   2  -1  684.65   20.19
   0  -2   1  620.12   18.98
   0   2   1  618.33   19.81
   0   2  -1  661.44   22.20
   2   0  -2  124.56    8.88
   0   2  -2   67.80    7.49
   0   2  -2   74.14    5.28
   0   2   2  120.54    6.42
   0  -2   2   78.96    7.08
   0   2  -2   72.96    7.85
   0   2   2  118.86    8.37
   2   0  -2  131.15   11.02
  -2   0  -2   83.94    8.89
   0   2  -2   79.89    9.14
   0   2  -2   83.06    8.66
  -2   0  -3    9.69    4.05
  -2   0  -3   10.44    4.14
   2   0  -3   12.11    4.21
   0  -2  -3   14.97    3.98
   0   2  -3   10.64    4.76
   0   2  -3    6.47    5.41
   2   0  -3   14.72    5.52
  -2   0  -3   16.89    6.04
   0   2  -3    6.95    4.76
   0  -2  -3   11.87    4.71
   0   2   3   16.19    4.87
   0  -2   3   14.85    4.58
   2   0  -4  870.80   35.53
  -2   0  -4  871.67   35.93
   0  -2  -4  899.45   35.80
   0   2  -4  865.40   38.27
   0  -2  -4  896.85   40.00
   0   2  -4  777.74   39.87
  -2   0  -4  788.04   40.14
   2   0  -4  902.48   40.84
   2   0   4  879.65   38.39
  -2   0   4 1029.90   39.36
   0  -2   4  882.47   37.18
   0   2   4  952.93   38.26
  -2   0  -5 4326.60  126.57
   2   0   5 4348.79  130.25
   0  -2   5 4319.64  128.10
   0   2   5 4962.83  131.63
   0  -2  -5 4147.22  132.70
   0   2  -5 4288.67  136.67
   2   0  -5 4788.80  137.47
  -2   0  -5 4373.97  137.02
   0   2   6  183.31   19.32
   2   0   6  143.60   17.71
   0  -2   6  168.04   18.38
   0   2  -6  147.83   20.47
   2   0  -6  156.79   21.17
   0  -2  -6  170.82   20.74
  -2   0  -6  121.33   18.36
   0  -2  -7   83.06    7.39
   0   2  -7   97.11    7.82
  -2   0  -7  103.61    8.45
   2   0  -7   94.27    8.35
   0   2   7  101.56    6.86
   2   0   7  115.04    7.26
   0   2   7  113.37   17.24
   0  -2   7  151.52   19.31
   2   0   7  138.91   19.00
   0   2  -7  139.04   19.15
  -2   0  -7  108.25   19.41
   0   2  -7  138.20   21.75
   2   0  -7   95.80   18.48
   2   0  -8   44.80   14.23
   0   2  -8   17.19   11.73
  -2   0   8   32.60   12.72
   2   0  -8   20.84    5.03
   0  -2  -8   21.59    5.04
   0   2  -8   18.33    4.91
  -2   0  -8   21.89    5.01
  -2   0  -8   20.92    4.88
   0   2  -8   22.54    9.99
   2   0   8   21.05    9.19
   0   2   8   26.52    4.00
   0  -2   8   17.66    3.69
   2   0   8   21.66    3.86
  -2   0  -9  215.64   13.56
   0   2  -9  202.52   12.94
  -2   0   9  314.81   13.91
   0   2   9  307.53   13.56
   0  -2   9  219.41   12.09
   2   0   9  232.83   12.33
  -2   0  -9  192.59   13.39
   2   0  -9  278.08   15.14
   0   2  -9  209.60   13.61
   0  -2  -9  320.36   16.10
   0  -2 -10   89.78    8.60
   0   2 -10   97.91    8.33
  -2   0 -10   93.58    8.50
   0  -2  10   97.59    7.56
   0   2  10   84.15    7.03
   2   0  10   91.73    7.35
  -2   0  10   85.01    7.17
   0  -2 -10   81.85    8.41
   0   2 -10   80.66    8.38
   2   0 -10   87.70    8.63
  -2   0 -11  269.10   13.31
   0  -2 -11  230.41   12.67
   2   0 -11  224.32   12.16
  -2   0 -11  255.68   12.98
  -2   0  11  218.09   10.98
   0  -2  11  259.35   11.76
   2   0  11  261.44   11.74
   0   2  11  215.28   10.94
   2   0 -11  206.23   12.53
   0  -2 -12   15.56    3.06
   0  -2 -12   21.97    3.58
  -2   0 -12   20.14    3.29
  -2   0  12   19.71    2.85
   0  -2  12   23.35    3.01
  -2   0 -12   18.51    3.26
   2   0 -12   19.33    3.20
   0   2 -12   19.27    3.17
  -1  -2 -12   30.61    4.00
  -1  -2 -12   27.49    3.78
   2  -1  12   24.27    4.36
  -2  -1 -12   31.50    3.90
   1   2 -12   30.00    3.67
   2   1 -12   25.45    3.43
   1  -2  12   30.99    3.35
  -2   1  12   22.26    2.93
   2   1 -11    7.90    3.81
   1   2 -11    4.62    3.54
   1  -2  11    2.66    2.36
  -2   1  11    2.73    2.38
   2  -1  11    3.39    2.50
  -1   2  11    2.30    2.11
  -2  -1 -11    2.40    2.97
  -1  -2 -11    9.70    3.65
  -2  -1 -11    1.80    2.93
   2   1 -10   57.09    7.29
  -1  -2 -10   45.41    6.63
   1   2 -10   44.34    6.46
   1  -2  10   50.36    5.50
   2  -1  10   53.05    5.69
  -1   2  10   34.36    4.80
  -2   1  10   34.87    4.81
   2   1 -10   55.93    6.56
  -2  -1 -10   44.19    6.35
  -1  -2 -10   54.99    7.00
   2   1  -9   83.34    8.51
  -2  -1  -9   89.85    8.74
  -1  -2  -9   84.21    8.59
   1   2  -9   94.05    8.90
  -2  -1  -9   91.06    8.67
   2  -1   9   74.95    6.78
  -1   2   9   84.71    6.99
   1  -2   9   68.21    6.46
  -2   1   9   83.87    7.10
   1   2  -8  496.03   44.60
   2   1  -8  267.75   33.85
  -1   2   8  312.76   14.19
   1  -2   8  374.62   15.32
   2  -1   8  380.92   15.37
  -2   1   8  303.90   14.19
   1  -2   8  378.18   33.30
   2   1  -8  311.51   31.60
   2  -1   8  379.10   33.35
   1   2  -8  492.02   38.78
   2   1  -8  262.94   15.58
  -2   1   8  355.88   36.00
  -1  -2  -8  240.59   14.98
  -2  -1  -8  421.89   18.43
   1   2  -8  409.49   17.70
   1   2  -7  477.18   40.63
  -2  -1  -7  511.49   40.59
   2   1  -7  539.51   43.18
  -1   2   7  407.58   16.41
   1  -2   7  476.61   17.35
   2  -1   7  473.39   17.41
   1   2  -7  528.58   37.58
   1  -2   7  529.17   36.25
   2  -1   7  534.46   37.03
   1   2  -7  449.58   19.09
   2   1  -7  512.36   20.25
  -1  -2  -7  475.38   19.22
  -2  -1  -7  461.57   19.24
   1  -2   6  415.27   29.27
  -1   2   6  361.86   27.39
   2  -1   6  413.95   29.63
   1   2  -6  329.83   26.91
  -2  -1  -6  332.69   29.91
   1   2  -6  306.47   29.51
   2   1  -6  287.45   29.01
  -1  -2  -6  324.95   28.96
   1   2  -5  142.21   15.59
   2   1  -5  103.93   12.99
  -1  -2  -5  115.92   12.94
  -2  -1  -5  146.19   14.63
   2  -1   5  107.48   13.91
  -1   2   5  114.79   14.03
   1  -2   5  112.08   13.74
  -1  -2  -5  103.30   14.99
   2   1  -5   93.31   14.95
   1   2  -5  139.39   17.80
  -2  -1  -5  143.89   17.32
  -2  -1  -4  380.07   20.48
  -1  -2  -4  167.64   14.23
   1   2  -4  355.43   21.49
   2   1  -4  127.67   13.71
   2  -1   4  254.41   18.52
   1  -2   4  240.91   17.76
  -2   1   4  235.27   17.15
  -1   2   4  251.05   17.44
   2   1  -4  165.41   17.40
  -2  -1  -4  390.68   24.79
   1   2  -4  433.90   27.06
  -1  -2  -4  123.72   14.49
  -2  -1  -3  624.19   26.29
   1   2  -3  679.57   29.25
   2   1  -3  641.79   27.55
  -1  -2  -3  633.97   25.95
  -2  -1  -3  568.25   28.93
   1   2  -3  639.12   31.21
  -1  -2  -3  662.19   28.99
   2   1  -3  659.12   31.57
   1  -2   3  626.40   26.98
  -1   2   3  596.96   25.93
   1   2  -2  710.43   23.43
   2   1  -2  501.49   22.02
   1   2  -2  646.22   24.55
  -1   2   2  502.17   19.09
  -1  -2  -2  518.81   20.91
  -2  -1  -2  714.28   23.57
  -1  -2  -2  482.47   21.41
   1   2  -2  729.11   28.25
   2   1  -2  539.99   25.20
   1   2  -2  595.22   23.09
  -1   2   2  489.74   17.77
  -1   2   2  470.87   19.90
   1   2  -1  979.19   31.94
  -2  -1  -1  896.29   30.36
  -2  -1  -1  966.12   29.05
  -1  -2  -1  864.97   28.11
  -1   2   1 1006.94   29.35
   1   2  -1  964.83   30.15
  -2   1   1  986.45   25.71
  -1   2   1  993.66   28.83
  -1   2   1 1063.21   27.66
   1   2  -1  948.98   30.23
  -2   1   1  981.90   30.48
   2   1  -1  891.68   28.73
  -1   2   1 1011.95   27.91
   1   2  -1  966.91   29.76
   1   2  -1  873.43   27.59
   2   1  -1  787.48   26.59
  -1  -2   0    7.76    1.56
  -2   1   0   12.31    2.67
  -2   1   0   13.69    3.13
  -2  -1   0   11.13    2.41
  -2   1   0   10.59    1.48
  -1   2   0   11.29    2.25
  -1   2   0   12.31    3.27
  -1   2   0   12.67    2.66
  -2   1   0   10.93    3.76
   1  -2   0    9.09    2.00
   2   1   0   10.51    1.62
  -1   2   0   12.07    2.58
   1   2   0   11.44    2.60
  -1   2   0   10.52    2.53
   1   2   0   10.51    2.66
  -1   2   0   11.55    2.80
  -2   1   0   10.37    1.76
   2   1   0   10.39    1.80
   1   2   0   11.45    2.38
   1  -2  -1 1027.14   25.82
  -1   2  -1  968.54   30.90
   2   1   1 1024.97   31.54
   1   2   1  931.02   27.68
  -2   1  -1  982.05   32.90
   1  -2  -1 1058.09   26.96
  -1   2  -1  946.26   30.01
  -2   1  -1  998.82   31.99
  -2   1  -1  980.12   30.84
  -2  -1   1 1066.04   31.13
   2  -1  -1 1116.66   31.18
  -1   2  -1  948.81   30.40
  -1   2  -1 1019.01   29.02
   1   2   1  972.58   29.12
  -2   1  -1  939.74   28.43
  -2   1  -2  592.85   22.10
  -2   1  -2  576.67   20.27
   2  -1  -2  482.49   18.62
  -1   2  -2  532.22   19.11
   1  -2  -2  450.24   18.22
  -1   2  -2  558.26   22.26
  -1   2  -2  539.77   18.01
  -1  -2   2  614.81   21.05
   2  -1  -2  451.26   20.84
  -2   1  -2  575.02   24.80
   1  -2  -2  421.56   17.95
  -1   2  -2  547.90   23.86
  -2   1  -3  622.04   25.86
   1  -2  -3  602.30   24.63
  -2   1  -3  631.21   25.83
  -2   1  -3  649.19   31.24
  -1   2  -3  575.25   29.53
   2  -1  -3  621.12   28.06
  -1  -2   3  687.44   27.04
   1   2   3  668.60   27.74
  -2   1  -4  206.29   15.20
   2   1   4  360.17   21.68
   1   2   4  137.88   13.82
  -2  -1   4  138.92   13.74
  -1  -2   4  381.14   21.14
  -2   1  -4  196.93   18.55
   2  -1  -4  212.34   17.59
  -1   2  -4  210.68   19.05
  -1  -2   5  170.43   16.29
   1   2   5  135.86   15.20
   2   1   5  173.81   17.07
  -1   2  -5  139.46   17.78
  -2   1  -5  118.49   16.42
   1  -2  -5  109.83   15.37
  -1  -2   6  366.41   27.66
   1   2   6  391.19   28.75
   2   1   6  367.70   28.27
   1  -2  -6  327.22   29.24
   2  -1  -6  311.12   29.43
  -2   1  -6  419.05   33.89
  -1   2  -6  417.14   34.18
   2  -1  -7  429.95   19.28
  -2   1  -7  475.95   19.76
  -1   2  -7  476.57   19.54
   1  -2  -7  423.36   18.96
   2   1   7  563.45   38.36
   1   2   7  605.63   38.90
  -1   2  -7  593.27   39.90
   2   1   7  510.11   18.01
   1   2   7  543.51   18.29
  -1   2  -7  537.98   42.88
  -2   1  -7  544.40   43.04
   2  -1  -7  437.84   38.90
   2  -1  -8  357.07   37.50
  -1   2  -8  332.17   36.81
  -2  -1   8  276.18   32.32
  -2   1  -8  320.97   16.56
   2  -1  -8  318.76   16.50
  -1   2  -8  334.04   16.76
   1  -2  -8  280.12   15.29
   1   2   8  280.02   29.09
  -1   2  -8  404.87   35.85
  -2   1  -8  371.80   34.16
   2   1   8  522.96   38.95
  -1   2  -8  343.09   16.21
  -2   1  -8  352.88   16.77
   2   1   8  480.59   16.65
   1   2   8  244.54   13.01
  -2   1  -9   53.93    6.84
  -1   2  -9   59.99    6.94
   2   1   9   82.84    7.00
  -2  -1   9   71.93    6.63
   1   2   9   70.58    6.49
  -1  -2   9   88.07    7.30
  -2   1  -9   52.35    7.04
  -1   2  -9   58.08    7.42
   2  -1  -9   62.94    7.46
   1  -2  -9   58.55    7.29
  -1   2 -10   48.35    6.35
  -1   2 -10   47.14    6.15
  -2   1 -10   47.96    6.36
  -2   1 -10   41.58    6.00
   2   1  10   48.77    5.49
  -1  -2  10   54.61    5.78
   1   2  10   59.90    5.87
  -2  -1  10   60.57    6.07
   1  -2 -10   32.31    5.84
   2  -1 -10   35.97    6.33
  -1   2 -10   45.34    6.68
  -1   2 -11    1.69    2.90
  -1   2 -11    1.99    2.66
   1  -2 -11    0.94    2.92
  -2   1 -11   -1.06    2.91
  -2   1 -11    4.05    3.17
   2  -1 -11    0.54    2.96
   2   1  11    3.69    2.42
  -1  -2  11    1.99    2.23
  -2  -1  11    5.38    2.57
   1   2  11    5.72    2.60
   1  -2 -11    3.27    3.26
   2  -1 -11    4.54    3.58
  -1   2 -12   33.26    3.88
   1  -2 -12   23.86    3.63
  -2   1 -12   32.46    3.96
   2  -1 -12   24.95    3.63
  -1  -2  12   31.17    3.39
  -2  -1  12   27.67    3.20
  -1   2 -12   35.16    3.88
  -2   1 -12   34.96    3.87
   2   2 -12   15.32    2.87
  -2  -2 -12   13.45    2.97
  -2  -2 -12   15.56    3.05
   2  -2  12    7.42    3.30
  -2  -2 -11   -0.73    2.80
   2   2 -11    1.81    2.69
   2   2 -11    1.52    3.07
  -2   2  11   -1.17    1.98
   2  -2  11   -0.14    2.05
   2   2 -10   96.59    9.07
   2  -2  10   81.62    7.00
  -2  -2 -10  106.31    9.13
  -2  -2  -9    0.96    3.69
   2   2  -9    3.48    3.48
  -2  -2  -9    3.30    3.59
   2  -2   9   -0.17    2.50
  -2   2   9   -0.67    2.46
  -2   2   8  818.43   27.42
   2  -2   8  913.67   28.33
  -2   2   8  969.51   60.58
   2   2  -8  793.50   30.00
  -2  -2  -8  795.48   30.15
   2   2  -8  844.04   60.44
   2   2  -8  960.87   30.73
   2   2  -8  960.43   56.41
   2  -2   8  884.37   52.66
   2  -2   7   -0.27    1.90
   2   2  -7   17.25    9.46
   2   2  -7   19.44    4.31
  -2  -2  -7   13.93    3.92
   2   2  -7   13.54    3.83
   2   2  -7   12.02    7.48
   2  -2   7   -0.82    4.84
  -2  -2  -6  496.46   31.43
   2   2  -6  407.12   34.71
  -2  -2  -6  451.62   34.40
   2   2  -6  433.99   31.13
   2  -2   6  458.90   31.61
   2   2  -5   33.36    8.14
  -2  -2  -5   29.35    7.39
   2   2  -5   28.19    9.62
  -2  -2  -5   30.04    8.74
   2  -2   5    1.07    4.07
   2   2  -4  233.14   18.14
  -2  -2  -4  255.04   17.40
  -2  -2  -4  226.39   19.04
   2   2  -4  257.74   21.67
   2   2  -3    8.94    4.63
   2   2  -3    6.40    4.79
   2   2  -3    3.19    4.69
  -2  -2  -3    7.22    4.76
  -2   2   2  567.06   23.13
   2   2  -2  453.19   21.41
  -2  -2  -2  423.65   19.49
  -2   2   2  538.28   19.59
   2   2  -2  432.09   16.99
   2   2  -2  419.66   19.28
   2   2  -2  391.61   22.60
  -2   2   1    0.17    2.72
  -2  -2  -1   13.46    3.39
  -2  -2  -1   10.47    3.33
  -2   2   1    0.76    2.00
   2   2  -1    8.22    2.91
  -2   2   0 4867.69  120.51
  -2  -2   0 5032.90  116.63
   2   2   0 4937.09  118.49
  -2   2   0 5032.30  119.37
   2   2   0 4651.56  118.99
  -2   2   0 4896.04  118.37
   2  -2   0 4922.43  120.23
  -2   2   0 4823.14  122.55
  -2  -2   1   13.61    3.35
  -2   2  -1   -0.19    2.85
  -2   2  -1    0.92    2.75
  -2   2  -1    0.09    1.45
  -2   2  -1    0.62    2.54
   2   2   1   12.09    3.13
   2  -2  -1    1.13    2.59
   2   2   1   12.20    2.94
  -2   2  -1    1.50    3.30
  -2   2  -2  512.24   21.63
  -2   2  -2  540.88   19.86
  -2   2  -2  498.73   18.52
   2   2   2  371.71   16.16
  -2   2  -2  519.51   20.95
   2   2   2  382.20   18.81
  -2   2  -3    0.43    4.11
   2   2   4  197.60   16.41
  -2   2  -4  146.11   16.58
   2   2   5   39.78    8.84
  -2   2  -5    0.74    5.15
  -2   2  -6  595.67   36.54
   2   2   6  568.26   35.89
   2  -2  -6  498.68   38.05
  -2   2  -6  534.88   39.70
  -2   2  -7   -1.13    7.46
   2  -2  -7    0.77    2.90
  -2   2  -7    0.19    2.86
  -2   2  -7    0.53    2.71
   2   2   7   11.55    7.44
  -2   2  -7   -1.73    5.32
   2   2   7   13.66    2.97
   2  -2  -8  711.22   28.42
  -2  -2   8  963.79   58.74
  -2   2  -8  772.20   29.26
  -2   2  -8  862.38   29.43
  -2   2  -8 1023.60   57.54
   2   2   8  971.20   55.21
   2   2   8  851.57   27.28
  -2   2  -9   -1.54    3.33
  -2  -2   9    2.72    2.69
   2   2   9    2.79    2.66
  -2   2  -9   -1.45    3.57
   2  -2  -9   -2.31    3.59
  -2   2 -10   83.83    8.00
  -2   2 -10   87.71    8.17
  -2  -2  10  107.64    8.02
   2   2  10  107.57    7.84
  -2   2 -11    1.00    2.81
  -2   2 -11   -1.20    2.81
   2  -2 -11    0.18    2.89
  -2  -2  11    1.40    2.16
   2  -2 -11    0.95    3.20
   2  -2 -12   20.05    3.31
  -2   2 -12   17.36    3.21
  -2  -2  12   21.28    2.87
  -2   2 -12   16.75    3.00
   0   3   0    4.32    3.87
   0   3   0    3.02    1.97
  -3   0   0    5.37    3.12
   0   3   0    1.62    1.00
   0   3   0    1.85    2.14
   0   3   0    3.56    3.25
   0   3   0    2.03    2.37
   0   3   0    2.41    2.70
   0   3  -1  823.72   28.48
   0  -3  -1  725.69   23.37
  -3   0  -1  819.89   25.19
   0   3  -1  792.08   26.43
   0   3  -1  773.09   24.93
   3   0   1  839.85   29.16
  -3   0  -1  789.14   28.96
   0   3  -1  882.42   28.37
  -3   0  -1  797.23   29.74
   0   3   1  727.43   25.04
   0   3   1  710.31   25.43
   3   0  -1  724.14   26.45
   0  -3   1  711.04   21.40
   0   3  -1  813.61   25.55
   0   3  -1  839.86   28.19
   0   3   1  624.01   20.81
  -3   0   2   44.75    7.31
   0   3  -2   78.03    8.13
  -3   0  -2   64.44    6.69
   0  -3  -2   43.40    5.34
   0   3  -2   62.85    8.57
   3   0   2   62.95    8.42
   0  -3  -2   43.88    5.69
  -3   0  -2   68.00    9.32
   0   3  -2   53.71    7.36
   0   3   2   51.00    5.76
   0   3  -2   67.16    5.86
   0   3  -2   63.72    7.79
   0   3   2   42.22    5.01
   0  -3   2   52.58    5.84
  -3   0   3 1960.38   64.62
   3   0  -3 1975.97   61.14
   0  -3  -3 2157.53   60.07
  -3   0  -3 1996.76   60.15
   0   3  -3 1970.40   63.42
   0   3   3 2027.82   60.23
   0   3  -3 1967.95   63.22
   0  -3   3 1868.96   59.04
   0   3  -3 1930.59   67.20
   0   3  -3 1919.60   65.20
   3   0  -3 2106.51   68.00
   0  -3  -4   93.56   10.69
   0   3  -4  200.34   16.91
  -3   0  -4  206.26   15.32
   0   3   4   97.79   11.36
   0  -3   4  183.91   14.74
   0   3  -4  188.18   16.41
   3   0  -4   92.67   13.36
   0   3  -4  190.65   18.03
  -3   0  -5   39.23    8.06
   0  -3  -5   39.18    7.97
   3   0   5   32.93    8.91
   0   3   5   38.32    8.47
   0  -3   5   38.51    8.29
   0   3  -5   39.17    9.13
   3   0  -5   42.83   10.88
   0   3  -5   33.95    9.70
  -3   0   6  264.76   25.95
   0  -3   6  188.82   19.56
   0   3   6  267.72   23.05
   0   3  -6  209.29   21.96
   3   0   6  183.27   20.45
   0   3  -6  178.32   22.70
  -3   0  -7  337.88   15.47
   3   0  -7  280.87   31.75
   0   3  -7  368.28   35.38
   3   0   7  384.51   31.69
   0  -3   7  394.33   30.95
   0   3  -7  379.81   32.13
   0   3   7  324.00   28.38
   0   3  -7  302.20   14.48
   3   0  -7  279.77   14.94
  -3   0   7  290.40   30.23
  -3   0  -7  314.85   15.32
   0  -3  -7  245.15   13.38
   0   3  -7  376.86   15.52
   3   0   7  343.64   13.68
   0   3   7  248.80   12.13
   3   0  -8   82.68   19.61
   0   3  -8   98.64   21.08
   0  -3  -8   92.20    8.58
   0   3  -8  114.28    9.39
   3   0  -8   91.99    9.04
  -3   0   8   99.31   19.49
  -3   0  -8  117.50    9.73
   3   0   8  120.58   19.26
   0   3  -8  162.45   23.01
  -3   0  -8  133.57   10.01
   3   0   8  138.42    8.59
   0   3   8  100.36    7.42
  -3   0  -9  485.19   21.16
   0   3  -9  451.14   19.71
   3   0   9  486.96   19.07
   0   3   9  500.57   18.90
  -3   0   9  521.23   19.52
   0  -3   9  473.63   18.84
   0   3  -9  407.01   19.93
   3   0  -9  450.84   20.82
   0  -3  -9  446.44   20.57
   0   3 -10    3.90    3.24
  -3   0 -10    2.64    3.35
   0  -3 -10    5.23    3.74
   0   3  10    7.71    3.07
   3   0  10    2.54    2.35
  -3   0  10    5.19    2.73
   0  -3  10    0.17    2.33
   3   0 -10    8.66    4.11
   0  -3 -10    5.82    3.87
   0   3 -10    0.90    3.66
  -3   0 -11    5.63    3.25
   0  -3 -11    2.57    3.01
  -3   0 -11    7.86    3.28
   3   0 -11    3.82    3.00
   0   3 -11    5.99    3.10
  -3   0  11    3.36    2.30
   0  -3  11   10.81    2.97
   0   3  11    4.43    2.39
   3   0 -11    1.56    3.31
   0  -3 -12    7.23    2.53
   0  -3 -12    5.56    2.53
  -3   0 -12    0.93    2.07
   0  -3  12    0.96    1.61
  -3   0  12    6.12    1.93
   0   3 -12    1.33    2.09
  -3   0 -12   -0.48    2.08
   3  -1  12   25.12    4.22
  -1  -3 -12   23.37    3.52
  -1  -3 -12   17.60    3.20
  -3  -1 -12   42.47    4.36
   1   3 -12   40.55    3.99
  -3  -1 -12   33.45    3.70
  -3   1  12   24.88    2.88
  -1  -3 -11   35.44    5.14
  -3  -1 -11   22.67    4.56
  -3  -1 -11   28.22    4.81
   1   3 -11   27.90    4.45
   1   3 -11   22.22    4.53
   3   1 -11   35.69    5.54
  -1   3  11   32.15    3.98
   3  -1  11   34.00    4.22
  -3   1  11   40.57    4.41
   1  -3  11   36.55    4.27
   3   1 -10    9.51    4.21
   1   3 -10   13.23    4.47
  -1  -3 -10    6.89    4.05
  -3   1  10   16.67    3.58
  -1   3  10   13.65    3.38
   1  -3  10   19.24    3.80
   3  -1  10   17.79    3.65
  -3  -1 -10   11.53    4.22
  -1  -3 -10   12.58    4.29
   3   1  -9  123.33   10.21
   1   3  -9  111.35    9.72
  -1  -3  -9  121.19   10.01
  -3  -1  -9  115.96    9.77
  -3   1   9   94.11    7.59
   3  -1   9  126.93    8.68
  -1   3   9  105.61    7.87
   1  -3   9  132.88    8.80
   1  -3   8   83.61   16.16
   1   3  -8  101.88   18.42
   1   3  -8  128.74   22.99
   3   1  -8   45.36   15.09
  -3  -1  -8  101.31    8.65
   1   3  -8   92.13    8.25
  -1  -3  -8   48.09    6.74
   3   1  -8   37.56    6.43
  -3  -1  -8  101.54    9.02
   3   1  -8   42.55    6.16
   1   3  -8  111.27    8.66
  -1   3   8   62.48    5.80
   3  -1   8   84.56    6.75
   1  -3   8   81.58    6.75
   1  -3   7  205.90   22.29
   3  -1   7  178.84   21.85
   1   3  -7  208.07   23.79
   3   1  -7  238.90   24.56
  -3  -1  -7  152.02   10.16
   1   3  -7  140.40   22.60
   3   1  -7  220.34   27.94
   1   3  -7  135.37    9.58
  -1  -3  -7  195.94   11.00
  -3   1   7  144.89   21.96
  -3  -1  -7  145.85   10.18
   3   1  -7  208.93   12.07
   1   3  -7  162.16   10.03
   3   1  -7  224.62   11.59
  -1   3   7  103.95    7.45
   3  -1   7  178.07    9.29
  -3   1   6  101.22   16.58
  -1  -3  -6   53.61   10.56
  -3  -1  -6  115.56   15.04
   1  -3   6  114.11   15.36
  -1   3   6  105.04   14.80
   1   3  -6  114.10   16.08
   3  -1   6  122.37   16.55
   1   3  -6   82.40   15.74
   3   1  -6   43.63   12.04
  -3   1   5   34.28    9.36
  -3  -1  -5   17.97    6.07
  -1  -3  -5   85.29   11.54
   1   3  -5   16.75    6.56
   1  -3   5   38.70    8.57
   3  -1   5   47.86    9.93
   1   3  -5   17.32    6.82
  -1   3   5   23.24    6.99
   3   1  -5   82.77   14.25
   1   3  -5   22.62    8.52
  -3   1   4  292.48   22.09
  -3  -1  -4  341.22   20.68
   1   3  -4  300.10   21.43
   3   1  -4  343.00   21.73
  -1  -3  -4  313.90   19.63
  -1   3   4  287.18   19.26
   1  -3   4  312.22   20.45
   1   3  -4  322.89   21.91
   1   3  -4  360.67   26.21
   3   1  -4  317.12   24.49
   1   3  -4  308.37   23.52
  -3   1   3  285.15   19.43
   3   1  -3  379.92   20.56
   1   3  -3  275.77   18.66
  -1   3   3  260.44   16.01
   1   3  -3  279.12   18.54
   1  -3   3  344.85   18.59
   1   3  -3  316.08   21.91
  -3   1   2  956.20   34.64
   1   3  -2  892.90   32.96
   1   3  -2  938.62   33.84
  -1  -3  -2  738.24   29.44
  -3  -1  -2  987.93   32.70
  -1   3   2  914.54   29.32
   1  -3   2  808.05   29.27
  -1   3   2  970.36   29.51
   1   3  -2  939.98   33.38
   1   3  -2  866.24   35.47
  -3  -1  -2  905.43   35.43
   3  -1   2  801.59   34.20
   1   3  -1  579.93   24.26
  -1   3   1  612.80   20.87
  -1   3   1  664.97   22.82
  -1   3   1  625.96   23.74
   1   3  -1  576.77   23.03
  -3  -1  -1  570.53   22.08
  -1  -3  -1  746.22   23.26
   1   3  -1  612.69   25.04
  -3  -1  -1  573.85   24.11
   3  -1   1  595.93   24.89
  -3  -1  -1  560.47   24.80
   1   3  -1  561.28   23.17
  -1   3   1  612.11   22.52
  -1   3   1  599.49   21.83
   3   1  -1  643.80   19.85
  -1   3   1  576.93   21.64
   3   1  -1  755.71   25.01
  -1   3   0 1711.51   52.86
  -3   1   0 1732.23   52.21
  -1   3   0 1784.86   47.96
  -3  -1   0 2236.51   52.55
  -1   3   0 1699.37   52.14
   1  -3   0 1827.15   45.41
   1   3   0 1979.02   53.54
  -1   3   0 1777.31   51.28
   1   3   0 2095.85   52.52
  -1   3   0 1840.81   51.34
  -3   1   0 1799.27   45.63
   1   3   0 2119.06   45.97
  -1   3   0 1787.25   51.13
  -1   3   0 1658.60   47.80
  -1  -3   1  559.68   18.85
  -1   3  -1  676.39   24.69
  -1   3  -1  622.10   23.01
  -3   1  -1  628.41   20.82
   1  -3  -1  658.29   19.42
  -1   3  -1  662.23   24.70
  -1   3  -1  649.41   22.77
   1   3   1  760.71   24.33
  -1   3  -1  618.77   22.14
   3  -1  -1  672.02   24.19
  -3   1  -1  594.24   19.87
  -3   1  -1  700.21   27.30
  -3   1  -1  632.04   25.86
  -3  -1   2  682.79   29.61
  -3   1  -2  732.69   29.68
   1  -3  -2  915.86   27.18
  -3   1  -2  800.28   27.46
  -1   3  -2  817.60   31.04
  -1  -3   2  910.55   28.13
   1   3   2  687.32   26.91
  -1   3  -2  830.14   31.21
  -3   1  -2  852.93   34.72
   3   1   2  905.58   33.25
  -1   3  -2  788.64   31.30
  -3  -1   3  392.83   22.01
  -3   1  -3  385.63   20.16
   1  -3  -3  246.90   15.03
  -3   1  -3  407.11   19.06
   3  -1  -3  235.20   18.00
  -1   3  -3  363.39   22.26
   3   1   3  293.03   19.79
  -1  -3   3  288.14   16.70
   1   3   3  393.06   19.55
  -1   3  -3  372.54   20.82
   1  -3  -4  245.08   17.09
  -3   1  -4  348.56   20.37
  -1   3  -4  320.11   23.95
  -1   3  -4  319.43   21.97
  -1  -3   4  295.23   19.34
   1   3   4  306.35   20.20
  -3   1  -5   54.22    9.37
  -1   3  -5   52.09   10.48
   3   1   5   29.00    8.54
  -1  -3   5   21.68    6.70
  -1   3  -5   43.32   11.11
  -3  -1   6   71.16   13.91
  -1   3  -6   98.43   15.02
  -1  -3   6  102.34   14.54
   3   1   6  108.75   15.75
   1   3   6   55.70   11.78
  -1   3  -6  111.45   18.19
   3  -1  -7  111.68   20.60
  -1   3  -7  157.22   23.62
  -1   3  -7  202.25   23.51
   1   3   7  245.48   24.92
   3   1   7  196.09   22.80
  -1   3  -7  157.30   10.21
  -3   1  -7  168.79   10.81
  -3  -1   7  250.76   27.64
   3  -1  -7  121.49    9.76
   1  -3  -7  103.92    8.56
  -3   1  -7  189.32   10.94
   1   3   7  217.85    9.98
   3   1   7  148.25    8.69
   3  -1  -8   65.05   17.00
  -1   3  -8   71.84   17.99
  -3   1  -8   72.31    7.90
  -1   3  -8   82.12    8.14
   3  -1  -8   59.63    7.51
   1  -3  -8   66.89    7.28
  -3  -1   8   48.22   14.22
  -3   1  -8   78.89    7.79
  -1   3  -8   88.50   17.12
  -3   1  -8   70.31   15.76
   1   3   8   45.84   12.22
   3   1   8  104.51    7.53
   1   3   8   46.49    5.26
   3  -1  -9  100.95    9.53
  -1   3  -9  137.63   10.81
   1  -3  -9  107.20    9.66
  -3   1  -9  151.50   10.78
  -1   3  -9  147.94   10.29
   1   3   9  149.94    9.31
   3   1   9  136.01    9.16
  -1  -3   9  138.27    9.25
   1  -3 -10   16.12    4.51
  -1   3 -10   21.41    4.91
   3  -1 -10   15.07    4.72
  -3   1 -10   22.56    4.94
  -1   3 -10   24.79    4.74
  -3   1 -10   20.06    4.62
   1   3  10    9.64    3.05
  -1  -3  10   18.47    3.79
  -3  -1  10   11.28    3.32
   3   1  10   10.64    3.24
   3  -1 -11   42.02    5.71
   1  -3 -11   37.32    5.39
  -3   1 -11   33.48    4.92
  -1   3 -11   34.40    4.76
   1  -3 -11   39.59    5.37
   3  -1 -11   38.17    5.22
  -3   1 -11   39.38    5.18
  -3  -1  11   36.82    4.34
  -1  -3  11   31.43    4.13
  -1   3 -11   33.31    4.71
   3  -1 -12   29.52    3.69
  -3   1 -12   28.58    3.75
   1  -3 -12   29.83    3.79
  -1  -3  12   40.71    3.56
  -1   3 -12   31.13    3.63
  -3   1 -12   29.01    3.45
   2   3 -12    5.79    2.19
  -2   3  12   13.12    2.53
  -3  -2 -12    6.49    2.44
  -2  -3 -12    1.34    2.05
  -2  -3 -12    1.91    2.03
   3  -2  12    8.10    3.14
   2   3 -11   50.55    6.00
   3   2 -11   56.75    6.32
  -3  -2 -11   56.90    6.09
  -2  -3 -11   66.18    6.55
   2   3 -11   54.05    5.57
   3   2 -11   66.37    5.91
  -3   2  11   52.07    4.81
   2  -3  11   62.67    5.33
   3  -2  11   59.76    5.25
  -2  -3 -10   45.96    6.23
  -3  -2 -10   27.24    5.21
   2  -3  10   34.59    4.57
  -3   2  10   27.19    4.18
   3  -2  10   30.64    4.49
  -2   3  10   25.63    4.07
   3   2 -10   45.24    6.49
   2   3 -10   25.59    5.41
  -2  -3  -9    8.41    3.86
  -3  -2  -9    5.14    3.92
  -2  -3  -9   13.29    4.60
   2   3  -9    2.28    3.45
   3   2  -9   13.78    4.68
   3   2  -9   14.32    4.13
   2   3  -9    5.47    3.81
   3  -2   9   14.24    3.54
  -3   2   9   22.13    3.92
  -2   3   9   18.54    3.72
   2  -3   9   14.29    3.44
   2   3  -8   31.05   11.57
   2   3  -8   20.38   10.98
   3   2  -8   19.39   10.71
  -3  -2  -8   28.80    5.34
   2   3  -8   26.79    5.13
  -2  -3  -8   24.28    5.11
  -3  -2  -8   25.94    5.36
   3   2  -8   27.94    5.42
   3   2  -8   27.08    5.11
   2   3  -8   30.39    5.34
   2  -3   8   31.54    4.44
  -3   2   8   60.50    5.70
   3  -2   8   36.07    4.58
   3  -2   7   29.61    4.12
   3   2  -7   53.67   14.73
   2   3  -7   68.65   16.17
  -2  -3  -7   53.05    6.12
  -2   3   7   64.11   14.64
  -3   2   7   75.37   16.16
   3   2  -7   48.48    6.20
   2   3  -7   52.95    6.29
  -3  -2  -7   48.69    6.00
   2   3  -7   55.64    6.03
   3   2  -7   62.48    6.42
   2   3  -7   59.51   13.36
   3   2  -7   62.81   13.48
   2  -3   7   28.99    9.05
   3  -2   7   21.20    8.67
  -3   2   6   66.25   14.13
   2   3  -6   31.09    9.28
  -3  -2  -6   37.52    9.24
  -2  -3  -6   20.38    7.22
   3   2  -6   26.28   10.88
   2   3  -6   30.45   10.53
   3   2  -6   24.35    7.88
   2  -3   6   26.73    8.48
   3  -2   6   24.86    8.13
   2   3  -6   39.25    9.96
  -3   2   5  810.80   43.12
   3   2  -5  704.58   38.54
  -3  -2  -5  665.55   36.00
   2   3  -5  692.66   38.78
  -2  -3  -5  805.21   38.34
   2   3  -5  625.03   41.77
   3   2  -5  756.49   44.76
   2   3  -5  719.37   38.77
   2  -3   5  931.84   41.81
   3  -2   5  948.65   43.41
   3   2  -5  791.84   39.56
  -3   2   4   45.74    9.55
   2   3  -4   43.51    8.81
  -2  -3  -4   53.00    8.50
  -3  -2  -4   55.37    8.73
   3   2  -4   46.69    8.71
   3   2  -4   34.27    9.92
   2   3  -4   55.14   11.99
   2   3  -4   58.97    9.49
   3   2  -4   46.99    8.48
   2  -3   4   45.07    7.91
  -3   2   3  676.17   30.45
  -2  -3  -3  635.16   27.21
   3   2  -3  627.85   29.05
   2   3  -3  454.00   25.85
  -3  -2  -3  480.67   24.75
   2   3  -3  460.43   29.04
   3   2  -3  608.33   32.77
   2   3  -3  463.56   25.03
   3   2  -3  566.78   26.45
  -3   2   2 2174.06   61.48
  -2   3   2 2143.56   59.58
  -2  -3  -2 2136.60   58.81
   2   3  -2 1763.79   58.90
  -2   3   2 2221.94   58.33
  -3  -2  -2 1748.47   57.06
   2   3  -2 1716.93   61.88
  -3  -2  -2 1683.96   58.50
   3   2  -2 1964.74   64.62
   3   2  -2 2034.71   56.30
   2   3  -2 1789.58   53.89
   2   3  -2 1658.53   56.53
  -2   3   2 2159.34   55.42
   3  -2   1 2648.46   75.47
  -3  -2  -1 2653.52   74.54
  -2  -3  -1 2442.63   69.44
  -2  -3  -1 2654.09   72.46
  -2   3   1 2797.33   74.17
  -3  -2  -1 2937.13   73.84
  -2   3   1 2733.39   71.51
  -3  -2  -1 2969.81   74.57
  -3   2   1 2637.21   69.04
   3   2  -1 2532.15   71.46
  -3   2   1 2693.93   68.53
   3   2  -1 2605.88   69.69
  -2   3   1 2780.10   71.39
   2   3  -1 2435.32   71.97
   2   3  -1 2666.85   71.67
  -2   3   1 2662.89   71.27
  -3   2   0  465.11   19.26
  -2   3   0  456.53   17.98
  -3  -2   0  498.87   17.38
  -3   2   0  488.15   19.90
  -2   3   0  487.17   20.95
  -2  -3   0  469.07   16.23
   2  -3   0  458.35   17.42
  -2   3   0  459.00   19.26
  -2   3   0  455.52   18.15
  -3   2   0  462.89   16.66
   2   3   0  509.46   19.58
  -2   3   0  475.45   19.06
   2   3   0  483.47   18.46
   2   3   0  519.62   19.99
   3   2   0  414.13   16.21
  -2   3   0  432.65   18.73
  -2   3  -1 2803.58   74.50
  -3   2  -1 2631.31   75.10
  -3   2  -1 2788.84   77.13
  -3   2  -1 2571.65   66.87
  -2   3  -1 2717.67   74.36
  -3  -2   1 2633.98   70.33
  -3   2  -1 2787.08   74.83
  -2   3  -1 2746.31   72.40
   3  -2  -1 2873.37   73.17
   2   3   1 2571.57   71.03
   3   2   1 2729.43   68.80
  -2   3  -1 2808.35   73.81
  -2   3  -1 2514.36   71.31
  -3   2  -1 2743.99   70.85
   2   3   1 2576.25   71.69
  -2  -3   2 1621.03   53.15
  -3   2  -2 2001.07   58.95
  -3  -2   2 1924.38   57.32
  -2   3  -2 1974.56   56.20
  -3   2  -2 1881.65   52.79
   2   3   2 1985.04   54.09
  -2   3  -2 1944.97   57.86
  -3   2  -2 1936.78   55.61
  -2   3  -2 1875.98   53.36
   3   2   2 1707.69   56.49
  -3   2  -2 1926.06   62.17
   2   3   2 1951.82   54.43
  -3  -2   3  624.17   29.36
  -3   2  -3  690.63   30.09
  -3   2  -3  661.70   26.66
  -3   2  -3  682.44   29.07
  -2   3  -3  694.95   30.38
  -2   3  -3  721.57   33.63
  -3  -2   4   50.80    9.50
  -2   3  -4   52.28    9.40
  -3   2  -4   47.77    8.78
   2   3   4   40.04    8.16
  -2   3  -4   50.38   10.38
   3   2   4   50.34    9.23
  -3  -2   5  769.52   42.15
  -2   3  -5 1006.88   45.86
  -3   2  -5  975.18   43.85
   2   3   5  808.90   40.60
   3   2   5  744.38   40.48
  -2   3  -5 1020.35   50.99
  -3  -2   6   13.52    7.53
  -2   3  -6   24.96    9.13
  -3   2  -6   11.98    6.67
   3   2   6   22.98    8.69
   2   3   6    7.49    5.27
  -2   3  -6   23.79    9.79
  -2   3  -7   40.43   12.79
   2  -3  -7   49.55    6.11
  -3   2  -7   28.97    5.11
  -3  -2   7   59.59   13.77
   3  -2  -7   61.18    6.81
  -2   3  -7   27.57    4.98
  -3   2  -7   33.97    5.21
   3   2   7   60.79   13.26
   2   3   7   64.74   13.32
  -3   2  -7   26.86    9.93
  -2   3  -7   47.30   12.33
   2   3   7   50.62    5.00
   3   2   7   60.62    5.45
   2  -3  -8   54.83    6.58
  -2   3  -8   41.88    6.31
   3  -2  -8   61.26    7.28
  -3   2  -8   41.97    6.35
  -3   2  -8   38.72    5.79
  -2   3  -8   43.14    5.83
  -2   3  -8   45.71   13.17
  -3   2  -8   34.58   11.76
   3   2   8   36.10    4.72
   2   3   8   38.17    4.77
   2  -3  -9   17.08    4.69
   3  -2  -9   14.67    4.70
  -2   3  -9   13.65    4.67
  -3   2  -9   15.98    4.47
  -3   2  -9   16.69    4.40
  -2   3  -9   15.27    4.39
  -2   3  -9   12.85    4.11
   2   3   9    9.86    3.10
   3   2   9    3.52    2.61
   2  -3 -10   23.58    5.23
   3  -2 -10   23.17    5.24
  -2   3 -10   32.00    5.36
  -3   2 -10   30.13    5.37
  -3   2 -10   27.27    5.20
   2   3  10   42.54    5.01
  -2  -3  10   24.03    4.14
   3   2  10   20.86    3.99
  -3  -2  10   42.30    5.24
   3  -2 -11   47.96    5.88
   2  -3 -11   50.29    5.99
   2  -3 -11   52.02    5.97
  -3   2 -11   65.55    6.41
  -2   3 -11   71.07    6.45
   3  -2 -11   53.00    5.98
  -3  -2  11   63.67    5.59
  -2  -3  11   63.03    5.49
  -3   2 -11   64.23    5.94
  -2   3 -11   71.78    6.16
  -3   2 -12    8.23    2.55
   3  -2 -12   12.53    2.78
  -2   3 -12    9.59    2.55
   2  -3 -12   13.40    2.83
  -3  -2  12    5.21    1.92
  -2  -3  12    8.59    2.06
   2   3  12    4.79    2.10
  -2   3 -12   12.19    2.60
  -3   2 -12    9.42    2.41
  -3  -3 -12   36.90    3.91
  -3   3  12   43.16    3.53
  -3  -3 -11    4.20    2.86
   3   3 -11    3.69    2.59
   3   3 -11    5.62    3.39
   3   3 -10   89.48    7.99
  -3  -3 -10   81.09    7.97
   3   3 -10   68.35    7.46
   3   3  -9    0.44    3.41
  -3  -3  -9    1.15    3.50
   3   3  -9    3.33    3.61
   3   3  -8  152.14   26.27
  -3  -3  -8  146.11   10.67
   3   3  -8  141.47   10.71
   3   3  -8  158.52   10.92
  -3  -3  -8  145.39   10.61
   3   3  -7    3.60    5.93
  -3  -3  -7    4.03    5.31
  -3   3   7   -2.07    5.64
   3   3  -7    1.80    3.31
  -3  -3  -7   -0.19    2.85
   3   3  -7    3.64    3.24
   3   3  -7    1.77    5.82
   3  -3   7   -0.84    5.16
  -3   3   6  142.88   19.99
  -3  -3  -6  122.77   16.11
   3   3  -6  147.00   18.76
   3   3  -6  132.82   20.64
   3   3  -6  136.04   21.12
   3   3  -6  170.44   19.57
   3  -3   6  164.46   19.28
  -3   3   5    0.68    5.12
   3   3  -5    8.98    6.16
  -3  -3  -5   18.35    6.28
   3   3  -5   12.66    7.98
   3   3  -5   15.10    6.42
   3  -3   5   -0.57    4.33
   3   3  -4  157.54   16.23
   3   3  -4  134.10   17.52
   3   3  -4  140.20   14.37
  -3   3   3    1.20    4.38
   3   3  -3   24.93    6.72
  -3  -3  -3   27.75    6.23
   3   3  -3   18.43    7.92
   3   3  -3   17.96    5.67
  -3   3   2 5107.86  142.09
   3   3  -2 6223.14  153.40
  -3   3   2 5069.27  137.83
   3   3  -2 5819.39  139.19
   3   3  -2 5699.70  141.87
   3   3  -2 5751.90  146.65
  -3  -3  -2 5564.89  143.02
  -3   3   2 5241.96  141.21
   3  -3   1    0.57    3.38
  -3  -3  -1   23.23    5.49
  -3   3   1   -0.49    3.52
  -3  -3  -1   18.44    4.69
   3   3  -1   19.65    4.26
  -3   3   1    0.55    2.52
   3   3  -1   18.54    4.47
   3   3  -1   24.42    4.53
  -3   3   0 8224.96  204.15
   3   3   0 8882.38  205.07
   3   3   0 8221.44  205.56
  -3   3   0 8475.33  205.88
  -3   3  -1    1.31    3.41
   3   3   1   22.99    4.16
  -3   3  -1    0.86    2.90
   3   3   1   26.46    4.84
   3  -3  -1    0.97    2.48
  -3   3  -1    0.30    4.06
  -3  -3   2 5109.75  133.85
  -3   3  -2 4812.18  134.65
  -3   3  -2 4914.85  139.96
   3   3   2 5582.32  133.43
   3   3   2 5654.87  133.26
  -3   3  -2 5125.68  135.04
  -3   3  -3    0.36    3.58
  -3  -3   3   27.26    6.50
   3   3   4  106.40   12.53
  -3  -3   4   84.09   11.61
  -3   3  -5   -1.18    4.68
   3   3   5   15.77    6.66
  -3   3  -6  143.42   18.29
   3   3   6  121.67   16.56
   3  -3  -7    0.40    3.20
  -3   3  -7    0.59    2.91
  -3   3  -7   -0.18    2.67
  -3   3  -7   -1.79    5.71
   3   3   7    1.70    4.64
   3   3   7    2.46    2.25
  -3   3  -8  198.68   12.47
  -3   3  -8  197.81   12.16
  -3   3  -8  204.44   12.07
  -3   3  -8  225.14   27.44
   3   3   8  184.68   10.45
  -3   3  -9   -0.86    3.12
  -3   3  -9   -0.44    3.09
   3   3   9    3.14    2.63
   3  -3  -9   -1.33    3.61
  -3   3 -10   64.96    6.80
  -3   3 -10   63.83    6.91
   3  -3 -11   -0.35    2.74
  -3   3 -11   -0.49    2.61
  -3   3 -11    0.14    2.47
  -3  -3  11    6.57    2.60
   3  -3 -11    2.05    3.17
   3  -3 -12   37.39    3.85
  -3   3 -12   22.98    3.27
  -3  -3  12   35.01    3.23
  -3   3 -12   19.74    2.88
   0   4   0   22.28    6.06
  -4   0   0   20.66    4.95
   0   4   0   17.83    3.48
   0   4   0   16.94    4.14
   0   4   0   19.56    5.04
   0   4   0   16.41    4.27
   0   4  -1  724.16   28.49
  -4   0   1  571.34   24.89
   0   4  -1  707.04   25.12
  -4   0  -1  687.89   23.81
   0  -4  -1  543.51   21.01
  -4   0  -1  566.84   27.95
   0   4  -1  645.03   25.61
  -4   0  -1  658.03   28.21
   0   4  -1  648.52   26.75
   0   4   1  572.83   24.20
   0   4  -1  707.69   25.91
   0   4  -1  680.69   24.81
   4   0  -1  534.72   24.43
   0   4   1  530.60   23.15
   0   4  -2  328.23   19.03
  -4   0   2  264.96   17.51
  -4   0  -2  305.28   16.05
   0  -4  -2  287.59   14.71
   0   4  -2  287.57   17.18
  -4   0  -2  302.96   20.44
   0   4  -2  308.71   17.35
   0   4  -2  279.65   18.39
   4   0   2  288.63   19.18
   0   4   2  245.86   15.42
   0   4  -2  291.72   15.07
   0   4   2  277.22   15.00
   0   4  -3   26.47    6.58
  -4   0   3    7.92    5.28
   0   4  -3   21.47    6.11
   0  -4  -3    8.09    3.54
   4   0  -3   10.93    4.85
   0   4  -3   22.57    7.71
   4   0  -3   11.62    6.03
  -4   0  -3   22.57    7.51
   0   4  -3   20.57    6.34
   4   0   3   22.97    6.78
   0   4  -3   18.67    6.25
  -4   0  -4 1423.26   51.53
  -4   0   4 1551.67   57.75
   0   4  -4 1298.65   53.58
   0  -4  -4 1417.38   49.82
  -4   0  -4 1353.14   49.78
   4   0   4 1170.71   54.13
   0   4  -4 1190.90   53.87
   4   0  -4 1530.46   59.86
   0   4  -4 1384.52   53.94
  -4   0   5  148.55   18.04
  -4   0  -5  169.90   16.59
   4   0   5  149.36   18.55
   0   4  -5  144.86   18.38
   4   0   5  171.61   18.28
   0   4  -5  177.86   18.53
  -4   0   6 1387.04   64.43
  -4   0  -6 1212.47   54.74
   4   0   6 1168.15   57.82
   0   4  -6 1263.75   59.49
   0   4  -6 1150.51   62.13
   4   0   6 1244.33   62.64
  -4   0  -7    8.60    3.73
   0   4  -7    4.59    7.07
   4   0  -7    8.52    8.96
   0   4   7   16.32    4.99
  -4   0  -7    3.59    7.63
   4   0   7    5.42    6.14
   0   4  -7    3.71    6.11
  -4   0  -7    5.54    3.63
   4   0  -7   12.27    4.24
  -4   0   7   16.53    9.31
   4   0  -7   14.41    3.98
   0   4  -7    3.53    2.92
   4   0   7    6.84    2.62
   0   4  -8  116.09    9.11
  -4   0  -8  141.61   10.50
   0   4  -8  149.17   24.98
  -4   0  -8  116.71   23.02
   4   0  -8  113.21   22.86
   4   0  -8  133.90   10.84
   4   0   8  141.42    8.96
   0   4   8  127.70    8.35
   4   0  -8  140.61   10.18
   0   4  -8  135.50    9.94
   0   4  -8  124.39   20.95
   4   0  -9   91.32    9.35
  -4   0  -9  128.66   10.20
   0  -4   9  136.19    8.96
   4   0   9  134.85    8.88
   0   4   9   94.53    7.52
   4   0 -10  285.97   15.26
  -4   0 -10  255.28   14.31
  -4   0 -10  254.98   14.42
   0  -4 -10  312.71   15.76
   0   4 -10  279.35   14.00
   0   4  10  330.61   13.72
   4   0  10  244.19   12.64
   0  -4  10  258.41   12.77
  -4   0  10  327.11   14.02
   4   0 -11   28.43    4.96
   0  -4 -11   26.22    4.53
  -4   0 -11   26.61    4.52
   4   0  11   21.43    5.12
   0   4 -11   22.34    4.02
   0  -4  11   22.11    3.40
  -4   0  11   20.62    3.39
   4   0 -12   16.19    3.10
   0  -4 -12   17.59    2.99
   4   0  12   14.82    3.43
   0  -4 -12   17.44    2.96
  -4   0 -12   14.90    2.85
  -4   0  12   14.77    2.36
   0   4  12   15.74    2.63
   0   4 -12   14.20    2.72
  -1   4  12   36.03    3.54
   1   4 -12   41.34    3.90
  -1  -4 -12   39.86    4.02
   4  -1  12   45.98    5.07
  -1  -4 -12   43.22    4.15
  -4  -1 -12   48.04    4.42
   4   1 -11    6.22    3.42
  -4  -1 -11   13.57    3.75
  -4  -1 -11   16.10    3.82
   4  -1  11   12.02    4.56
  -1  -4 -11    8.51    3.39
   1   4 -11   11.90    3.29
  -4   1  11    9.68    2.62
   4   1 -10  100.06    9.18
  -1  -4 -10  118.52    9.51
  -4  -1 -10  153.44   10.51
   4  -1  10  119.49    8.25
  -4   1  10  120.47    8.14
   1   4 -10  156.21    9.86
  -4  -1  -9  114.04    9.88
   4   1  -9  144.84   11.18
   4   1  -9  167.41   11.21
   1   4  -9  123.97    9.90
   4  -1   9  120.61    8.62
  -4   1   9  157.93    9.51
   1   4  -8   32.22   11.87
   1   4  -8   13.39    9.62
   4   1  -8   25.46   12.33
  -4  -1  -8   18.25    4.61
   4   1  -8   34.09    6.09
   1   4  -8   24.14    4.99
   4   1  -8   25.78    5.17
   4  -1   8   27.70    4.25
   1   4  -7   52.82   12.72
   4  -1   7   71.23   14.66
  -4  -1  -7   44.25    5.72
   4   1  -7   69.08   17.02
   4  -1   7   79.93   16.98
  -1   4   7   45.61    7.19
  -4  -1  -7   51.20   14.63
   1   4  -7   38.10   12.94
  -4   1   7   57.74   14.71
   4   1  -7   47.55    6.43
  -4  -1  -7   39.01    5.79
   4   1  -7   58.27    6.39
   1   4  -7   51.03    6.05
   4  -1   7   55.08    5.23
  -4   1   6   66.59   14.25
  -1  -4  -6   84.24   12.98
  -4  -1  -6   83.10   13.39
   4   1  -6   81.10   16.40
   1   4  -6   60.44   13.91
   4  -1   6   56.15   13.52
   1   4  -6   95.30   15.37
   4  -1   6   51.36   11.71
  -1  -4  -5   67.49   10.54
  -4  -1  -5  103.78   13.16
   1   4  -5  106.18   14.88
   4   1  -5   70.98   14.29
   1   4  -5   74.74   13.67
   4  -1   5   59.43   11.26
   1   4  -5   95.71   13.59
  -4   1   4  301.41   23.68
   1   4  -4  403.57   26.06
  -4  -1  -4  429.89   24.04
   4   1  -4  334.87   22.98
  -1  -4  -4  337.56   21.10
   1   4  -4  415.48   27.69
   1   4  -4  438.15   29.98
   4  -1   4  342.89   26.22
   4   1  -4  334.87   27.04
  -4  -1  -4  396.24   28.31
   1   4  -4  413.13   25.96
  -4   1   3  126.61   13.66
   1   4  -3  155.32   13.96
   4   1  -3  130.88   12.83
  -4  -1  -3  158.09   13.17
   1   4  -3  158.24   14.46
  -4  -1  -3  137.25   15.16
   4   1  -3  122.32   14.73
   4  -1   3  113.77   13.54
   1   4  -3  160.10   16.40
   1   4  -3  147.12   13.69
  -1   4   2 1681.89   52.47
  -4   1   2 1842.73   58.44
   1   4  -2 1832.96   58.18
  -1  -4  -2 1898.77   54.33
   1   4  -2 1756.08   56.77
  -4  -1  -2 1779.02   54.76
  -4  -1  -2 1737.75   59.74
   4  -1   2 1695.99   59.16
   1   4  -2 1725.18   59.28
  -1   4   2 1770.13   54.51
   1   4  -2 1711.88   52.01
   1   4  -1  810.76   32.34
  -1   4   1  798.49   29.83
  -1  -4  -1  895.72   28.75
  -4   1   1  800.47   30.82
  -4  -1  -1  810.77   29.08
   1   4  -1  776.30   29.39
  -4  -1  -1  754.41   32.95
  -4  -1  -1  750.14   31.49
   4  -1   1  771.50   32.19
   1   4  -1  819.70   31.52
  -1   4   1  763.67   28.50
  -1   4   1  778.28   29.26
  -1   4   1  695.40   27.78
   1   4  -1  824.77   31.33
   4   1  -1  914.45   31.85
   1   4  -1  780.37   29.07
  -1   4   0  214.30   14.09
  -1   4   0  195.32   12.59
  -1   4   0  192.68   13.26
  -1   4   0  191.15   12.25
  -1   4   0  209.17   12.72
   1   4   0  245.61   14.75
   1   4   0  257.20   13.87
  -4   1   0  207.78   13.42
  -4  -1   0  254.91   13.58
  -4   1   0  216.36   10.22
  -4  -1   1 1034.12   33.67
  -1   4  -1  881.26   31.18
  -4   1  -1  924.59   29.14
  -4   1  -1  896.81   37.09
  -4   1  -1  884.98   35.92
   1   4   1 1041.65   33.70
  -1   4  -1  851.35   31.05
   4  -1  -1  936.34   33.43
  -1   4  -1  859.88   33.56
  -1   4  -1  896.75   32.19
  -4   1  -2 1721.02   55.52
  -1   4  -2 1642.93   54.43
  -4   1  -2 1727.53   59.99
  -1   4  -2 1639.45   54.31
   4   1   2 1612.62   56.72
   1   4   2 1717.10   51.69
   1   4   2 1743.34   53.79
  -4  -1   3  150.28   14.20
  -4   1  -3  139.12   12.99
  -4   1  -3  135.12   11.32
   4   1   3  167.33   15.35
   4  -1  -3  177.68   15.75
  -1   4  -3  130.93   13.66
  -4   1  -3  144.18   16.16
  -1   4  -3  150.92   14.19
  -4  -1   4  311.32   23.18
  -4   1  -4  321.84   21.46
  -4   1  -4  312.69   20.06
  -1   4  -4  302.16   23.83
  -1   4  -4  309.93   22.50
  -4  -1   5   98.98   14.83
  -4   1  -5   85.15   11.77
  -1   4  -5   73.75   12.22
   4   1   5  119.36   15.54
   4   1   5  143.07   17.49
  -1   4  -5   62.12   12.88
  -4  -1   6  101.30   16.36
  -1   4  -6   76.35   13.98
   4   1   6   87.20   14.74
  -1   4  -6   80.87   15.86
  -1   4  -7   55.91    6.14
  -4   1  -7   51.46    6.25
  -1   4  -7   60.03   15.24
   4  -1  -7   37.13   12.67
  -4   1  -7   45.39   13.89
   4   1   7   55.20   12.77
  -1   4  -7   62.22   14.46
   4  -1  -7   45.79    6.29
  -4  -1   7   62.88   14.69
  -4   1  -7   44.91    6.18
  -1   4  -7   50.21    5.89
   4   1   7   42.40    4.85
   1   4   7   50.25    4.95
  -4   1  -8   30.90   13.70
   4  -1  -8   61.68   17.05
   4  -1  -8   60.61    7.45
  -1   4  -8   31.14    5.29
  -4   1  -8   37.70    5.70
  -1   4  -8   39.65   12.63
   4   1   8   33.56    4.74
   1   4   8   38.91    4.81
   4  -1  -9  123.60   10.28
  -1   4  -9  102.52    8.70
  -4   1  -9   91.62    8.79
   1   4   9  134.09    8.66
  -1  -4   9   91.96    7.67
   4   1   9   78.87    7.16
   4  -1 -10  100.70    9.25
  -4   1 -10  126.87    9.55
  -1   4 -10  120.85    9.10
  -4   1 -10  122.11    9.52
  -1   4 -10  124.34    8.98
  -4  -1  10  109.44    8.02
  -1  -4  10  149.21    9.07
   1   4  10  115.06    7.96
   4  -1 -11   11.72    3.89
  -4   1 -11   19.51    4.04
   4   1  11   13.17    4.34
  -1   4 -11   12.84    3.39
   4  -1 -11    9.43    3.42
   1  -4 -11   10.99    3.53
  -4  -1  11   13.72    3.10
  -1  -4  11   17.24    3.15
  -1   4 -11   16.43    3.62
   1  -4 -12   39.60    4.05
   1  -4 -12   41.02    3.96
  -4   1 -12   40.20    4.12
  -4  -1  12   38.34    3.36
  -1  -4  12   36.80    3.29
   1   4  12   35.03    3.53
  -1   4 -12   44.08    3.95
  -2  -4 -12   10.83    2.61
   4  -2  12    9.77    3.18
  -4  -2 -12   12.77    2.71
   2  -4  12    9.30    3.26
  -2   4  12   15.95    2.46
   2   4 -12   12.79    2.55
   4   2 -11   77.23    7.03
  -4  -2 -11   81.56    7.05
  -2  -4 -11   88.34    7.17
  -4  -2 -11   86.61    7.21
   2   4 -11   89.98    6.73
   2   4 -10   18.83    4.11
  -2  -4 -10   12.64    4.13
  -4  -2 -10   17.46    4.46
   2   4 -10   18.10    4.41
   4   2 -10   17.50    4.35
   4  -2  10    6.33    2.70
   4   2 -10   11.54    4.37
  -4  -2  -9   24.26    5.00
  -2  -4  -9   12.81    4.33
   2   4  -9   27.53    5.27
   4   2  -9   15.48    4.40
   4  -2   9   17.23    3.75
   4   2  -9   12.28    4.72
   4   2  -8   25.56    5.59
   2   4  -8   45.55    6.24
   4   2  -8   32.17    5.52
  -4  -2  -8   40.37    6.11
  -4  -2  -7   49.95    6.15
   4   2  -7   44.81   14.82
   4  -2   7   45.44   13.61
  -2   4   7   44.42    7.26
   2   4  -7   48.06   13.82
  -4  -2  -7   62.18   13.04
  -2   4   7   51.03   13.69
  -4   2   7   40.31   13.12
   4   2  -7   54.07    6.78
   2   4  -7   58.51    6.31
   4   2  -7   45.34    6.01
   2   4  -7   56.57   13.18
   4  -2   7   49.01   12.41
  -4   2   6   75.71   15.03
  -2   4   6   72.76   14.28
   2   4  -6   47.75   11.94
  -4  -2  -6   49.87   10.54
  -2  -4  -6   36.31    9.72
   2   4  -6   47.72   11.38
   4  -2   6   52.78   11.56
   2   4  -6   42.44   11.93
   4   2  -6   26.47   10.91
  -4   2   5  329.58   27.14
  -4  -2  -5  271.31   21.84
  -2  -4  -5  294.80   22.34
   4   2  -5  266.96   22.93
   2   4  -5  256.45   23.23
   2   4  -5  292.84   24.18
   4  -2   5  346.69   26.07
   2   4  -5  277.06   25.64
   4   2  -5  278.24   27.40
  -4  -2  -5  278.77   25.83
   2   4  -5  289.84   28.04
  -4   2   4  400.48   27.38
  -2   4   4  380.29   25.90
   2   4  -4  484.42   29.26
  -2  -4  -4  410.76   24.56
   4   2  -4  472.61   28.35
   2   4  -4  473.82   27.88
   2   4  -4  473.20   32.36
  -4  -2  -4  481.07   31.08
   4   2  -4  388.36   30.18
  -4   2   3  397.12   24.15
  -2   4   3  377.05   22.18
   4   2  -3  368.35   23.34
  -4  -2  -3  409.54   22.60
  -2  -4  -3  371.84   21.30
   2   4  -3  425.11   24.78
   2   4  -3  379.31   22.91
   2   4  -3  370.79   26.11
   4   2  -3  353.10   26.08
  -4  -2  -3  421.44   25.93
   4  -2   3  313.45   23.79
  -2   4   2   94.10    9.15
  -4   2   2   93.00   10.39
  -2   4   2   93.31    9.71
  -4  -2  -2   60.92    8.07
   2   4  -2   61.69    8.79
  -2   4   2   94.06    9.20
   2   4  -2   56.12    8.35
  -2   4   2   92.18    8.63
   2   4  -2   63.46   10.09
   4  -2   2   97.15   11.66
  -4  -2  -2   53.39    8.91
  -2   4   1 7334.47  176.97
  -4   2   1 6946.91  173.61
  -2  -4  -1 6669.92  176.27
  -2   4   1 7129.09  174.98
  -4   2   1 7236.73  179.87
  -2   4   1 6994.63  179.34
  -4  -2  -1 7385.94  178.46
  -2   4   1 7260.77  177.07
   2   4  -1 7211.27  177.15
   2   4  -1 7084.05  178.73
   4   2  -1 6841.73  177.31
   2   4  -1 7082.09  176.61
  -2   4   1 7062.21  176.56
   4  -2   1 7549.69  182.94
  -4  -2  -1 7200.41  183.32
  -4  -2  -1 6996.83  179.93
   2   4  -1 7361.45  182.53
  -4   2   0  439.73   20.47
   2   4   0  541.98   22.90
   2   4   0  560.60   21.81
  -2   4   0  424.86   19.78
  -2   4   0  432.72   20.91
  -2   4   0  437.61   20.34
   2   4   0  579.35   22.60
  -4   2   0  448.64   21.42
  -2   4   0  426.15   17.99
  -2   4   0  448.16   22.29
  -4  -2   0  514.68   19.88
  -4   2  -1 7456.46  184.31
  -2   4  -1 7523.71  185.08
  -4  -2   1 7051.90  179.74
   2   4   1 6920.09  180.76
  -2   4  -1 7382.32  181.41
   4  -2  -1 7500.67  182.63
   2   4   1 7266.36  181.53
  -2   4  -1 7430.39  183.94
  -2   4  -1 7333.76  181.42
  -2   4  -1 7411.69  181.38
  -4   2  -1 7116.49  186.21
  -4   2  -1 7812.46  190.17
  -4  -2   2  122.94   11.47
  -4   2  -2  101.93   10.72
  -2   4  -2   91.51    9.94
   2   4   2  134.47   10.80
  -2   4  -2   90.60    8.79
  -2   4  -2   93.80   10.24
  -4   2  -2   84.69   11.39
  -4  -2   3  349.60   21.77
  -4   2  -3  331.60   21.23
  -4   2  -3  309.86   17.53
  -2   4  -3  325.62   21.13
   4   2   3  383.07   23.12
  -4   2  -3  312.79   23.85
  -4  -2   4  446.07   27.83
  -4   2  -4  424.82   26.07
  -4   2  -4  411.65   23.36
  -2   4  -4  452.95   27.48
  -2   4  -4  387.70   28.00
  -4   2  -4  463.15   32.25
   4   2   4  511.92   29.55
  -4  -2   5  231.05   22.17
  -2   4  -5  284.47   23.60
   4   2   5  224.63   21.20
  -2   4  -5  260.89   25.11
  -4  -2   6   28.66    9.38
  -2   4  -6   54.31   11.95
   4   2   6   48.64   11.43
  -2   4  -6   39.93   11.82
  -4   2  -7   21.33   10.95
   4   2   7   40.39   11.37
  -2   4  -7   34.48   10.98
   4  -2  -7   23.29    5.15
  -4  -2   7   46.53   13.05
  -4   2  -7   29.94    4.97
  -2   4  -7   27.38    4.73
   2   4   7   35.44    4.43
   4   2   7   32.68    4.35
   4  -2  -8   26.95    5.86
  -4   2  -8   56.48    6.86
  -2   4  -8   53.01    6.49
   2   4   8   29.71    6.05
   2   4   8   22.96    3.98
   4   2   8   42.95    5.18
   4  -2  -9   30.80    5.89
  -2   4  -9   30.56    5.33
  -4   2  -9   27.85    5.37
  -4   2  -9   32.68    5.54
   4   2   9   48.21    5.58
   2   4   9   28.11    4.42
   4  -2 -10   13.28    4.40
  -4   2 -10    6.59    3.45
  -4   2 -10    8.25    3.76
  -2   4 -10    7.17    3.67
  -2   4 -10   14.57    3.82
  -4  -2  10   18.55    3.82
  -2  -4  10   17.74    3.69
   4  -2 -11   98.30    7.90
  -4   2 -11   92.43    7.35
  -2   4 -11   88.47    7.04
   2  -4 -11  100.36    7.73
  -2  -4  11   92.25    6.43
  -4  -2  11   85.04    6.23
  -2   4 -11   95.31    6.95
   4  -2 -12   12.32    2.55
   2  -4 -12   12.45    2.66
  -4   2 -12    9.08    2.55
  -2  -4  12   11.90    2.14
  -4  -2  12    8.90    2.02
   2   4  12   11.11    2.24
  -2   4 -12   10.47    2.42
   4  -3  12   17.77    3.60
  -3  -4 -12   20.91    3.04
   3  -4  12   19.68    3.64
  -4  -3 -12   17.48    2.84
  -4  -3 -11   16.76    3.75
  -3  -4 -11   18.50    3.91
   3   4 -11   14.19    3.55
   3   4 -11   14.45    3.33
   4   3 -11   20.02    4.14
  -4  -3 -10   30.78    5.27
  -3  -4 -10   23.93    4.74
   4   3 -10   26.67    4.98
   3   4 -10   27.89    5.13
   3   4 -10   28.90    4.64
   4   3 -10   21.48    4.95
   4   3  -9    7.27    4.26
  -3  -4  -9    8.73    3.98
  -4  -3  -9   13.79    4.46
   3   4  -9   16.54    4.57
   4   3  -9   13.05    4.31
   4   3  -8  217.81   13.57
   3   4  -8  194.61   12.51
  -4  -3  -8  198.83   12.62
  -3  -4  -8  227.84   13.29
  -4  -3  -7  470.97   20.46
   3   4  -7  473.05   42.24
  -3   4   7  827.37   29.22
   4   3  -7  446.61   42.04
   4  -3   7  588.29   47.00
  -3  -4  -7  520.91   37.29
  -4  -3  -7  502.21   36.98
   4   3  -7  479.91   21.07
  -4   3   7  711.37   48.07
  -3   4   7  729.65   48.51
   4   3  -7  507.99   21.17
   3   4  -7  510.15   21.06
   4  -3   7  655.08   42.55
   3   4  -7  528.98   40.42
   4   3  -6    4.34    7.14
  -3   4   6    6.83    4.20
   3   4  -6    7.73    7.71
   3   4  -6    9.03    6.81
   4   3  -6    3.26    5.02
  -3  -4  -6    4.90    5.15
  -4  -3  -6    4.27    5.24
   3   4  -6    8.48    6.40
  -4   3   6    7.13    6.40
  -3   4   6    6.01    6.00
   4   3  -6    3.06    2.76
   3   4  -6    6.05    3.03
   3   4  -6    9.27    6.73
   4  -3   6    7.47    5.77
  -4   3   5  197.88   21.28
  -3   4   5  217.33   21.48
   3   4  -5  170.59   19.35
   4   3  -5  164.20   19.12
  -4  -3  -5  171.82   17.60
  -3  -4  -5  173.57   17.58
   3   4  -5  186.65   22.91
   4   3  -5  166.41   22.00
   3   4  -5  178.03   18.80
  -3   4   4  225.06   20.17
  -4   3   4  243.57   21.50
   4   3  -4  321.59   24.01
   3   4  -4  339.81   24.81
   4   3  -4  341.14   28.27
   3   4  -4  319.76   27.51
   3   4  -4  309.30   22.34
  -3   4   3 1400.54   48.84
  -4   3   3 1386.61   50.38
   3   4  -3  972.49   45.50
  -3  -4  -3 1206.01   45.96
  -4  -3  -3 1072.75   44.44
   4   3  -3 1169.22   48.41
   4  -3   3 1315.06   53.22
   4   3  -3 1249.47   54.56
   3   4  -3 1093.12   51.33
  -3   4   3 1343.54   45.26
   3   4  -3 1047.10   44.19
  -3   4   2  896.62   34.70
  -4  -3  -2  861.70   34.99
  -3  -4  -2  823.13   34.23
   3   4  -2  869.61   36.93
  -3   4   2  903.77   35.35
   4  -3   2  831.73   38.04
   3   4  -2  868.75   40.03
  -3   4   2  918.70   33.00
  -3   4   2  955.45   33.73
   3   4  -2  814.03   31.84
   3   4  -2  745.43   33.10
   4   3  -2  826.85   31.97
   4  -3   1 1285.07   44.80
   3  -4   1 1275.72   43.06
  -4  -3  -1 1014.35   42.18
  -3   4   1 1332.92   44.76
  -3  -4  -1 1111.93   40.98
  -4  -3  -1 1192.24   42.20
  -3   4   1 1363.64   42.21
  -4   3   1 1337.49   44.16
   4   3  -1 1098.93   39.41
  -4  -3  -1 1131.90   40.97
   3   4  -1 1200.42   39.58
   3   4  -1 1200.50   40.84
   3   4  -1 1075.70   40.20
  -3   4   1 1287.15   41.62
  -4   3   0 9345.29  230.99
   3   4   0 9047.96  230.07
  -3   4   0 9345.15  230.09
   3   4   0 9999.00  231.56
  -3   4   0 9235.63  229.76
  -3   4   0 9409.96  228.31
  -3   4   0 9228.05  234.02
  -4   3   0 9594.73  231.40
  -3   4  -1 1301.61   42.73
  -4   3  -1 1288.47   44.88
  -3   4  -1 1269.45   45.27
   4  -3  -1 1359.11   42.71
  -3   4  -1 1277.63   41.37
  -3   4  -1 1293.37   42.59
  -3   4  -1 1301.99   43.59
  -4   3  -1 1305.56   46.28
  -3   4  -1 1262.44   44.51
  -4   3  -1 1304.88   47.87
  -4   3  -2  832.70   35.80
  -3   4  -2  805.42   33.98
  -3   4  -2  821.69   34.27
   3   4   2  873.59   32.39
  -3   4  -2  761.52   30.86
   4   3   2  818.38   31.66
   3   4   2  908.70   32.83
  -3   4  -2  839.20   36.51
  -4   3  -2  837.76   38.11
  -4   3  -3 1376.42   51.86
  -4  -3   3 1283.70   48.69
  -4   3  -3 1443.17   57.51
  -3   4  -3 1423.74   51.12
   3   4   3 1211.72   45.94
  -4   3  -4  333.63   27.56
  -3   4  -4  327.76   23.43
  -3   4  -5  298.30   24.24
   4   3   5  196.73   20.05
   3   4   6    5.81    3.45
   4   3   6    7.87    3.47
  -4   3  -6    9.74    8.35
  -3   4  -6    7.05    5.91
   4   3   6   12.10    7.04
  -4   3  -6    8.66    3.32
  -3   4  -6    6.57    3.12
   3   4   6    4.26    2.14
   4   3   6    9.82    2.69
   3   4   7  559.52   23.69
  -4   3  -7  691.84   52.07
   4   3   7  461.00   22.03
   4   3   7  537.51   39.12
  -3   4  -7  650.83   43.63
   4  -3  -7  660.44   23.68
  -3   4  -7  601.58   22.24
  -4   3  -7  617.41   22.47
  -4   3  -7  576.77   22.04
   3   4   7  476.40   18.96
   4   3   7  488.52   19.24
   4  -3  -8  167.07   12.08
  -3   4  -8  182.19   11.93
  -4   3  -8  192.55   12.25
  -4   3  -8  191.67   12.26
   3   4   8  245.64   14.88
   3   4   8  244.92   11.92
   4   3   8  208.96   11.28
   4  -3  -9    8.41    4.10
  -4   3  -9   12.22    4.13
  -3   4  -9   18.45    4.66
  -4   3  -9   14.18    4.24
   3   4   9    4.63    2.77
   4  -3 -10   21.72    4.92
  -4   3 -10   42.04    5.76
  -3   4 -10   44.73    5.83
  -3   4 -10   40.71    5.22
  -3  -4  10   32.31    4.59
  -4  -3  10   27.41    4.29
   4  -3 -11   15.39    3.92
  -3   4 -11   20.10    3.64
  -3  -4  11    8.52    2.65
  -4  -3  11   14.81    3.06
   3  -4 -11   22.12    4.18
  -4   3 -11   16.58    3.80
  -3   4 -11   18.45    3.90
  -4  -3  12   14.09    2.19
   3  -4 -12    7.18    2.22
  -4   3 -12   13.73    2.71
   4   4 -11   -1.45    2.60
  -4  -4 -11    0.87    2.46
   4   4 -10  488.03   20.13
  -4  -4 -10  493.90   20.06
   4   4  -9   -1.12    3.41
  -4  -4  -9    2.39    3.16
   4   4  -8   37.30    5.93
  -4  -4  -8   36.81    5.64
  -4   4   7    1.07    5.82
   4   4  -7   11.27    7.35
  -4  -4  -7   11.28    7.14
   4   4  -7    7.93    3.70
  -4   4   7   -1.24    4.19
   4  -4   7    2.54    6.60
   4   4  -7    3.74    7.39
  -4   4   6 1584.05   72.83
   4   4  -6 1471.21   70.49
  -4  -4  -6 1620.98   68.83
   4   4  -6 1563.28   45.21
   4   4  -6 1486.45   78.18
  -4   4   6 1560.17   50.14
  -4   4   5   -1.45    5.07
  -4  -4  -5    1.22    4.37
   4   4  -5    0.75    4.43
   4   4  -5   -2.92    6.79
  -4  -4  -4  143.78   15.59
   4   4  -4  128.11   16.15
   4   4  -4  131.25   18.65
  -4   4   3    0.46    4.08
   4  -4   3   -2.39    5.11
   4   4  -3    0.68    5.60
   4   4  -3    5.30    4.86
  -4  -4  -3    3.57    3.82
  -4  -4  -2  643.83   29.96
  -4   4   2  624.22   30.14
  -4   4   2  619.67   29.74
   4   4  -2  615.15   34.73
   4  -4   2  611.38   31.90
  -4   4   2  607.01   27.15
   4   4  -2  623.35   27.27
  -4   4   1    1.56    4.25
  -4  -4  -1   -0.35    3.54
  -4   4   1   -0.66    3.24
   4  -4   1    0.36    3.67
   4   4  -1    1.52    2.75
   4   4   0  209.19   13.90
  -4   4   0   33.30    6.20
  -4   4  -1   -0.70    3.49
  -4   4  -1    0.39    4.20
  -4   4  -1   -0.41    4.40
   4   4   1    1.23    3.03
  -4   4  -2  710.03   32.64
  -4   4  -2  691.13   29.38
   4   4   2  672.75   29.11
  -4   4  -2  692.57   34.58
  -4   4  -3    0.60    5.80
  -4   4  -4  138.82   18.12
  -4   4  -5   -0.92    6.41
   4   4   6 1513.49   45.69
  -4   4  -6 1426.00   42.65
  -4   4  -6 1453.37   42.63
   4   4   6 1458.36   40.95
   4   4   6 1459.55   41.19
  -4   4  -7    1.30    7.08
   4   4   7    9.38    4.35
   4   4   7    6.50    2.72
  -4   4  -7   -0.58    2.87
  -4   4  -7   -1.00    2.93
  -4   4  -8   18.87    4.56
  -4   4  -8   21.02    4.86
  -4   4  -9    0.66    3.31
  -4   4 -10  449.13   19.35
  -4  -4  10  494.29   18.57
  -4   4 -11    0.60    2.50
  -4  -4  11    0.71    1.82
   0   5   0    1.38    4.86
   0   5   0    3.33    3.23
   0   5   0    0.99    3.87
   0   5   0    0.85    3.35
  -5   0   0    3.75    3.79
   0   5  -1    0.74    4.86
  -5   0  -1    8.43    4.95
   0   5  -1    3.57    3.51
  -5   0  -1    4.35    3.02
  -5   0   1   33.35    6.37
   0   5  -1    1.76    3.41
   0   5  -1    3.31    3.46
   5   0  -1   39.67    6.91
   0   5  -1    2.77    4.11
   0   5   1   38.08    6.22
  -5   0  -1    5.98    5.46
   0   5  -2  315.18   20.68
   5   0   2  314.27   21.49
  -5   0  -2  338.18   23.21
  -5   0  -2  335.48   17.91
   0   5  -2  340.30   19.85
   0   5  -2  336.40   21.14
   5   0  -2  224.58   16.95
   0   5  -2  287.17   16.57
   0   5   2  234.94   15.44
   0   5   2  231.88   16.42
   0   5  -2  273.28   18.99
   0   5  -3  446.46   26.27
  -5   0   3  344.69   23.96
   0   5  -3  437.98   25.42
  -5   0  -3  479.24   30.13
   5   0   3  396.12   26.58
   0   5  -3  449.14   28.17
   5   0  -3  341.01   26.10
   0   5   3  363.00   22.10
  -5   0   4  181.73   18.73
  -5   0  -4  191.35   17.47
  -5   0  -4  194.45   16.30
   0   5  -4  201.43   18.86
   5   0  -4  165.23   19.63
   5   0   4  188.72   19.80
  -5   0  -4  203.85   21.49
   0   5   4  188.34   16.67
   0   5  -4  202.65   19.15
  -5   0   5   36.50   10.31
  -5   0  -5   79.70   11.78
  -5   0  -5   83.05   16.00
   0   5  -5   69.62   13.53
   5   0   5   90.45   15.14
   0   5  -5   73.10   13.08
   0   5  -6   33.23   10.16
   5   0   6   34.27   10.07
  -5   0  -6   26.30    4.44
  -5   0  -6   26.68   11.13
   0   5  -6   24.91    9.61
   0   5   6   26.38    5.66
   5   0   6   31.30   10.37
  -5   0  -6   22.19    7.37
  -5   0   6   26.87    9.80
   0   5  -6   29.38    4.54
   5   0  -6   23.14    4.38
   5   0   6   27.87    3.69
   0   5  -6   29.22    4.85
  -5   0  -7   12.02    3.86
   0   5   7    5.09    4.44
  -5   0  -7   13.80    9.47
   0   5  -7    9.25    8.72
  -5   0   7   10.70    8.45
   0   5  -7   10.87    8.29
   5   0   7    9.47    6.62
   5   0  -7    6.34    3.41
   0   5  -7    9.79    3.79
   5   0   7    8.95    2.83
  -5   0  -8  249.02   14.62
   0   5  -8  267.81   14.82
   5   0   8  262.23   13.22
   0   5  -9   31.89    5.19
   0   5   9    7.02    4.43
   5   0  -9    1.52    4.08
  -5   0  -9   34.15    5.76
   5   0  -9    4.03    3.57
   0   5  -9   33.47    5.52
   5   0   9   38.38    4.94
   5   0 -10   39.22    5.96
   0  -5 -10   42.34    5.88
  -5   0 -10   42.73    5.85
  -5   0 -10   46.59    6.13
   5   0  10   35.45    6.79
   0   5 -10   50.76    5.98
  -5   0  10   41.00    4.91
   5   0 -11   -0.87    3.05
   0  -5 -11   -0.16    2.51
   5   0  11    1.87    3.29
  -5   0 -11    2.35    2.81
   0   5 -11    2.91    2.71
  -5   0  11    0.93    1.89
   5   0 -12    0.21    1.92
  -5   0 -12    0.29    2.00
   0   5 -12    1.27    1.76
   0   5  12    1.07    1.53
   5   1 -12   14.26    2.79
  -1  -5 -12   15.37    2.74
   5   1 -11    6.13    3.36
   5  -1  11   16.21    4.50
  -5  -1 -11   11.17    3.48
  -1  -5 -11    2.32    2.62
   1   5 -11    9.97    3.07
   1   5 -10  100.54    7.90
   5   1 -10   76.52    7.82
  -5  -1 -10   94.40    8.23
  -1  -5 -10   84.20    7.91
  -5  -1 -10   97.95    8.49
   1   5 -10   99.69    8.30
   5   1 -10   99.55    8.21
  -5   1  10   75.22    6.33
   1   5  -9   60.57    6.56
  -5  -1  -9   55.28    6.88
   5   1  -9   38.39    6.17
   1   5  -9   55.72    6.79
   5  -1   9   36.69    4.90
  -5   1   9   55.40    5.67
   5   1  -9   26.39    5.70
  -1   5   8  328.36   19.53
  -5  -1  -8  387.61   17.85
   5   1  -8  261.65   16.05
   5   1  -8  302.26   16.18
   1   5  -8  390.78   17.62
   5  -1   8  341.37   14.82
  -5  -1  -7  133.60    9.64
   5  -1   7  105.26   20.16
  -5  -1  -7  137.88   23.33
  -1   5   7  178.53   13.33
  -5   1   7  175.17   24.25
   1   5  -7  137.50    9.66
   5   1  -7   76.08    7.90
   5  -1   7  130.36   19.68
   1   5  -7  152.96   21.85
   5  -1   6   54.59   12.37
   1   5  -6   80.95   14.73
  -5  -1  -6   65.77    6.41
  -5  -1  -6   69.49   15.52
  -1   5   6   61.68    7.58
   5  -1   6   47.71   12.95
   1   5  -6   53.74   13.19
  -5  -1  -6   71.71   12.47
  -5   1   6   44.72   12.90
   1   5  -6   70.65    6.58
   5   1  -6   39.56    5.26
   1   5  -6   73.58    6.92
  -5   1   5   75.25   13.83
  -5  -1  -5   66.15   10.98
   1   5  -5   61.59   12.21
   1   5  -5   73.03   12.90
   5   1  -5  101.21   17.38
   5  -1   5   29.10    9.78
  -5  -1  -5   59.24   13.77
  -5   1   4   74.21   12.49
   5   1  -4   57.19   10.28
  -5  -1  -4   69.57   10.16
  -1  -5  -4   58.74    8.87
   1   5  -4   81.00   12.30
  -1   5   4   71.88   10.35
   1   5  -4   64.81   11.19
   1   5  -4   80.75   13.97
  -5  -1  -4   71.58   13.45
   5  -1   4   44.62   10.70
   5   1  -4   46.12   11.20
  -5   1   3  124.38   14.62
   1   5  -3  163.14   15.89
  -5  -1  -3  156.29   13.60
  -1  -5  -3  100.03   10.74
   1   5  -3  156.00   15.10
  -1   5   3  125.04   12.43
   1   5  -3  138.74   15.74
  -5  -1  -3  146.05   16.33
   5  -1   3  183.26   17.85
   5   1  -3   90.14   13.95
   1   5  -2    0.83    4.92
   1   5  -2    4.34    4.04
  -1  -5  -2    6.41    3.41
  -5  -1  -2    1.26    3.16
  -5   1   2   20.77    5.83
   5   1  -2    9.17    4.72
   1   5  -2    1.13    2.79
   1   5  -2    1.97    3.99
  -1   5   2   23.52    5.79
   5  -1   2    8.32    5.16
   1   5  -2    1.28    4.61
  -5  -1  -2    1.45    5.04
   1   5  -1  109.84   12.16
  -1   5   1  157.81   12.92
  -1  -5  -1  121.04    9.68
  -5  -1  -1  100.93    9.61
  -5   1   1  166.98   13.27
   1   5  -1  106.18   10.05
   1   5  -1  105.71   10.20
  -1   5   1  148.40   11.61
   1   5  -1  101.74   10.96
   5   1  -1  119.18   11.28
   1   5  -1  101.44    9.90
  -5  -1  -1   93.41   12.52
  -5  -1  -1  109.41   11.92
   1   5  -1  111.92   11.08
  -1   5   0  148.91   12.87
  -1   5   0  134.00   11.09
  -1   5   0  128.27   12.24
  -1   5   0  126.76   10.87
   1   5   0  108.29   10.23
   1   5   0  101.60   10.78
   1   5   0  122.41   10.69
  -5  -1   0   99.89    9.60
  -5   1   0  128.58   11.49
  -1   5  -1  148.04   13.33
  -5  -1   1   90.38    9.64
  -1   5  -1  134.44   10.57
  -1   5  -1  130.22   11.14
  -1   5  -1  116.99   10.38
   5  -1  -1  140.22   12.07
  -1   5  -1  110.48   11.63
   1   5   1  100.75    9.86
  -5   1  -1  136.74   14.69
  -5   1  -1  135.07   13.43
  -5   1  -2   26.01    8.28
  -1   5  -2   21.41    5.65
  -5  -1   2   23.40    5.79
  -5   1  -2   17.64    4.34
  -5   1  -2   18.42    5.89
   5  -1  -2   37.73    7.28
   1   5   2   24.50    5.86
  -1   5  -2   18.54    5.97
   1   5   2   19.74    4.80
  -5   1  -3  146.43   14.23
  -5  -1   3   89.47   12.16
  -5   1  -3  143.53   12.11
   5   1   3  136.46   15.03
  -5   1  -3  146.40   17.00
   1   5   3   78.22   10.28
  -1   5  -4   94.95   12.88
  -5  -1   4   82.66   12.78
  -5   1  -4   91.63   12.24
  -5   1  -4   80.93   10.43
   5   1   4   99.58   14.04
  -5   1  -4   84.31   14.46
   1   5   4   75.36   10.80
  -1   5  -4   93.18   13.07
  -5   1  -5   56.79   10.21
  -1   5  -5   62.38   12.12
  -5   1  -5   65.57   14.69
  -1   5  -5   47.53   11.36
   5   1   5   75.27   13.71
   1   5   6   48.25    7.35
  -1   5  -6   66.05    6.20
  -5   1  -6   67.21    6.52
  -1   5  -6   73.65   15.46
  -5   1  -6   94.32   18.21
   5   1   6  100.48   16.32
  -1   5  -6   82.11   15.19
  -5  -1   6   48.32   12.20
   5  -1  -6   60.11    6.44
  -1   5  -6   72.13    6.59
  -1   5  -6   69.33    6.81
   5   1   6   81.70    6.04
  -5   1  -7   87.87    8.10
  -1   5  -7   86.58    7.63
  -1   5  -7   96.41   18.96
  -5   1  -7   90.07   19.88
  -5  -1   7   75.51   16.25
   5   1   7  124.97   19.28
  -1   5  -7   74.17   16.02
   5  -1  -7  126.75    9.35
  -1   5  -7   94.55    8.08
   5   1   7  106.89    7.44
  -5   1  -8  353.86   17.31
  -1   5  -8  355.00   16.67
   5  -1  -8  292.30   16.82
  -1   5  -8  357.60   17.11
   5  -1  -8  320.07   16.78
   5   1   8  417.03   16.49
  -1   5  -9   28.79    5.03
   1   5   9   23.48    5.71
   5  -1  -9   46.22    6.95
  -1   5  -9   24.00    4.86
  -5   1  -9   26.04    5.14
  -5   1  -9   25.40    5.40
  -1   5  -9   28.94    5.06
  -1  -5   9   41.36    5.03
   5  -1 -10   66.39    7.32
  -5   1 -10   97.84    8.17
  -1   5 -10   91.73    7.75
   5   1  10   78.46    8.72
  -1   5 -10  108.73    8.09
  -5  -1  10   81.88    6.78
  -1  -5  10   91.73    6.94
   5  -1 -11    0.85    2.97
   1  -5 -11    2.57    2.83
   5   1  11    7.28    3.67
   5  -1 -11    3.11    2.69
  -5   1 -11   11.10    3.36
  -1   5 -11   11.62    3.17
  -5  -1  11    2.03    1.98
  -5   1 -12    7.63    2.38
  -1   5 -12   10.67    2.28
   5  -1 -12   10.10    2.52
  -2  -5 -11   -0.15    2.38
   5  -2  11    8.47    4.15
  -5  -2 -11    0.15    2.56
   2   5 -11    0.29    2.41
  -2   5  11    2.19    2.33
   2   5 -11    0.13    2.40
   5   2 -11    2.78    2.97
  -5  -2 -10    1.02    2.91
  -2  -5 -10    4.33    3.19
   5   2 -10    2.17    3.24
   2   5 -10    1.78    3.10
   2   5 -10    0.17    2.82
   5   2 -10    4.15    3.29
  -2  -5  -9   46.19    6.37
  -5  -2  -9   64.59    7.16
   2   5  -9   62.99    7.20
   5   2  -9   48.93    6.46
   2   5  -9   63.86    6.85
   5   2  -9   54.31    7.28
  -5  -2  -8   58.35    7.08
  -2   5   8   62.02    8.70
   5   2  -8   79.12    8.33
   2   5  -8   70.58    7.57
   5   2  -8   76.08    7.90
   2   5  -8   61.05    6.69
  -5  -2  -7    8.86    3.56
   5  -2   7   29.02   11.61
  -2   5   7   15.61    5.32
  -5  -2  -7   11.96    7.04
  -5   2   7   14.34    9.44
   5   2  -7   19.11    4.83
   2   5  -7   13.16    4.06
   5   2  -7   19.18    4.72
   2   5  -7   13.78    8.27
   5  -2   7   16.91    8.04
  -5  -2  -6   47.52    5.59
   5  -2   6   54.32   13.68
   5   2  -6   43.39   13.39
  -2   5   6   28.00    5.91
   2   5  -6   47.13   11.93
  -2  -5  -6   44.65   10.35
  -5  -2  -6   39.20    9.76
  -5   2   6   25.08    9.84
   2   5  -6   47.92    5.55
   5   2  -6   47.43    5.70
   2   5  -6   47.60   12.10
   5  -2   6   51.22   12.16
  -5   2   5   13.70    7.93
  -2  -5  -5   25.26    7.17
   5   2  -5   28.32    8.39
  -5  -2  -5   11.86    5.62
   2   5  -5   13.89    6.82
   2   5  -5   13.81    6.64
   5   2  -5   26.90   10.25
   5  -2   5   27.15    9.46
  -5  -2  -5   15.86    8.02
   2   5  -5   13.85    9.00
  -5   2   4   17.88    7.53
   5   2  -4   21.41    7.32
   2   5  -4   10.17    5.75
   2   5  -4    9.58    5.65
  -2   5   4   10.32    5.30
  -5  -2  -4   14.29    7.35
   2   5  -4    8.16    6.81
   5  -2   4    7.22    6.07
   5   2  -4   23.62    9.53
  -5   2   3  386.59   25.55
  -2   5   3  348.78   21.95
   2   5  -3  373.95   24.40
  -5  -2  -3  409.67   27.27
   5  -2   3  459.69   29.56
   5   2  -3  379.48   28.66
   2   5  -3  403.26   28.21
  -5  -2  -3  412.93   24.01
  -2  -5  -3  425.84   23.50
   5   2  -3  438.04   26.58
   2   5  -3  389.70   25.14
   2   5  -2  188.73   17.31
   5  -2   2  186.01   16.87
  -5  -2  -2  183.98   16.99
  -2  -5  -2  232.59   15.44
  -5   2   2  145.11   13.99
  -5  -2  -2  202.81   15.22
   2   5  -2  185.72   15.49
   5   2  -2  202.09   15.68
  -2   5   2  141.88   12.59
  -2   5   2  127.98   11.67
   2   5  -2  196.87   15.77
  -2   5   1   31.36    6.85
   2   5  -1   66.81    8.53
  -5   2   1   29.79    6.62
  -5  -2  -1   62.11    8.17
  -2  -5  -1   77.62    8.47
  -2   5   1   31.30    7.29
   2   5  -1   56.31    7.81
   5   2  -1   91.00    9.86
   2   5  -1   62.57    8.64
  -2   5   1   26.66    5.63
   2   5  -1   58.28    9.03
  -5  -2  -1   67.30   10.72
  -5  -2  -1   62.53    8.99
  -2   5   0 1485.26   50.44
  -5   2   0 1448.20   48.02
  -2   5   0 1472.53   48.39
  -2   5   0 1385.34   49.17
   2   5   0 1524.83   50.68
  -5   2   0 1434.31   49.39
  -2   5   0 1473.82   51.40
  -5  -2   0 1389.82   45.51
  -5   2  -1   70.38    9.16
  -5  -2   1   63.10    7.76
  -2   5  -1   68.62    9.54
  -2   5  -1   64.13    8.03
  -2   5  -1   62.86    8.20
  -2   5  -1   55.55    8.50
  -5   2  -1   66.24    9.82
  -5   2  -1   68.98   11.06
  -5   2  -2  196.32   18.29
  -5  -2   2  252.87   16.35
  -5   2  -2  181.09   15.66
   2   5   2  239.45   16.00
  -2   5  -2  195.66   14.31
  -2   5  -2  201.68   16.34
   5  -2  -2  150.75   13.82
  -5   2  -3  460.39   26.76
  -5  -2   3  451.65   26.48
   2   5   3  427.04   23.99
  -2   5  -3  407.36   25.80
  -5   2  -3  443.40   30.37
  -5  -2   4   19.81    7.51
  -5   2  -4    5.39    4.53
  -2   5  -4    6.90    5.27
   2   5   4   11.81    5.33
   5   2   4   11.93    5.90
  -5   2  -4    8.48    7.18
  -5  -2   5   25.28    8.83
  -2   5  -5   34.97    9.51
  -5   2  -5   21.58    9.54
  -2   5  -6   58.62    5.85
  -5   2  -6   55.88    6.08
  -5   2  -6   50.69   14.52
  -2   5  -6   62.35   13.35
   5   2   6   45.76   11.47
  -5  -2   6   37.02   10.85
  -2   5  -6   58.52    6.28
   5  -2  -6   24.95    4.68
  -2   5  -6   65.83    6.41
   5   2   6   45.83    4.65
  -5   2  -7   14.34    3.97
  -2   5  -7   13.28    3.89
  -5   2  -7    9.21    8.66
  -2   5  -7   22.77    9.64
   5   2   7    1.89    6.59
   5  -2  -7   11.18    4.16
  -5  -2   7   12.30    8.27
  -2   5  -7   11.90    3.94
   5   2   7   11.65    3.05
   2   5   7   12.70    3.06
   2   5   8   83.42    8.99
  -5   2  -8   62.58    7.21
  -5   2  -8   62.41    7.06
  -2   5  -8   66.74    7.17
   5  -2  -8   51.39    7.24
  -2   5  -8   62.33    7.11
   5   2   8   66.04    6.28
   2   5   8   78.07    6.54
   5  -2  -9   57.46    7.54
  -2   5  -9   61.15    6.97
  -5   2  -9   68.27    7.50
  -5   2  -9   62.23    7.15
   5   2   9   61.34    8.19
  -2   5  -9   61.24    6.59
   2   5   9   62.98    8.16
   5  -2 -10    0.21    3.04
   5   2  10   -1.75    3.95
  -2   5 -10    7.67    3.53
  -5   2 -10    7.56    3.65
  -2   5 -10    6.01    3.27
  -2  -5  10    2.01    2.53
  -5  -2  10    5.77    2.78
   5  -2 -11    2.29    2.99
   2  -5 -11    1.74    2.65
  -2   5 -11    6.22    2.89
  -5   2 -11    5.37    2.95
  -2  -5  11    1.25    1.85
  -5  -2  11    0.84    1.94
  -2   5 -11    4.86    2.58
   2   5  11    0.24    2.18
  -5  -3 -11   67.53    6.02
   5  -3  11   59.97    6.97
   5   3 -11   74.99    6.17
   3   5 -11   63.26    5.78
  -3   5  11   78.57    5.68
   3   5 -11   63.66    5.41
   5   3 -11   70.80    6.30
  -3  -5 -10   11.62    3.80
  -5  -3 -10   28.26    4.97
   5   3 -10   15.64    4.23
   3   5 -10   24.78    4.82
   3   5 -10   32.65    4.81
   5   3 -10   11.50    3.99
  -3   5   9   95.72   10.57
  -5  -3  -9   80.26    7.99
   5   3  -9  107.57    9.37
   5   3  -9  106.68    9.19
   3   5  -9   78.51    7.97
   3   5  -9   81.39    7.51
  -5  -3  -8    2.63    3.43
  -3   5   8    1.02    4.36
   5   3  -8   10.96    4.49
   5   3  -8    6.57    3.93
   3   5  -8    2.00    3.37
   3   5  -8    2.22    2.99
  -5  -3  -7   96.61    8.24
   5   3  -7  114.82   22.04
  -3   5   7  160.77   12.86
   5  -3   7   78.03   18.11
   5   3  -7  112.33   21.93
  -5  -3  -7  111.13   17.78
  -3  -5  -7  129.88   18.44
   5   3  -7  115.29    9.51
  -5   3   7  149.88   22.96
   3   5  -7   92.95    8.38
   5   3  -7  115.86    9.11
  -3   5   7  128.11   18.14
   3   5  -7   88.88   17.42
   5  -3   7   92.06   16.81
   5   3  -6   74.94   17.71
   5  -3   6   36.10   12.10
  -3   5   6   25.36    5.91
  -5   3   6   23.63    5.77
   3   5  -6   18.70    9.83
  -3  -5  -6   88.74   14.18
   3   5  -6   21.96    8.93
  -5  -3  -6   27.97    8.73
  -5   3   6   32.07   10.43
   5   3  -6   92.25    7.45
   3   5  -6   19.37    4.14
   3   5  -6   17.54    7.93
   5  -3   6   16.12    7.65
  -3   5   6   25.48    8.43
  -5   3   5  450.94   33.11
  -5  -3  -5  395.57   28.20
  -3  -5  -5  410.32   28.06
   3   5  -5  376.29   30.38
   5   3  -5  396.20   30.41
   3   5  -5  374.10   33.64
   5  -3   5  363.77   32.52
   5   3  -5  371.60   34.12
  -3   5   5  466.19   29.27
   5  -3   5  363.29   28.42
   3   5  -5  373.91   29.34
  -5   3   4  550.51   33.43
  -5  -3  -4  388.47   26.84
   3   5  -4  430.17   29.91
   5   3  -4  489.00   31.60
  -3   5   4  529.85   28.57
   3   5  -4  433.07   33.42
   5  -3   4  368.87   30.42
   5   3  -4  470.42   35.56
   5   3  -3  127.29   14.66
  -3  -5  -3  130.17   13.43
   3   5  -3   96.87   12.99
  -5  -3  -3  113.09   12.79
  -3   5   3   98.31   11.07
   3   5  -3   95.92   12.32
   3   5  -3  106.87   15.25
   5  -3   3  116.27   15.15
   5   3  -3  114.75   16.12
  -3   5   2  134.26   13.53
   3   5  -2  142.71   14.15
  -3  -5  -2  171.99   14.21
  -5  -3  -2  112.07   12.16
  -5   3   2  130.37   13.43
   5  -3   2  134.31   14.84
   3   5  -2  136.12   15.46
   3   5  -2  135.80   13.26
  -3   5   2  134.12   12.19
  -3   5   2  122.06   11.45
  -5  -3  -1    7.75    4.43
  -3   5   1   13.77    5.12
  -5   3   1   26.70    6.35
  -3  -5  -1   21.76    5.49
  -5  -3  -1    7.16    3.96
  -3   5   1   13.26    5.38
   3   5  -1    4.35    4.97
   3   5  -1    5.70    3.61
   5   3  -1   27.87    6.02
  -3   5   1   22.67    5.49
   3   5  -1   12.92    4.43
   3   5  -1   10.50    4.47
  -5   3   0  165.77   13.76
  -5   3   0  161.65   13.79
  -3   5   0  157.58   14.71
  -5  -3   0  291.66   17.92
  -3   5   0  177.88   14.49
  -3   5   0  175.00   13.70
   3   5   0  324.42   18.19
   3   5   0  334.21   18.93
  -5   3  -1   11.26    5.29
  -5   3  -1   11.01    5.08
  -3   5  -1    9.27    5.27
  -5   3  -1    7.10    5.97
  -3   5  -1    9.85    4.12
   5  -3  -1   13.44    4.60
  -3   5  -1   11.85    4.54
   3   5   1    9.16    3.93
  -3   5  -1    5.97    4.33
  -5   3  -2  130.43   14.00
  -3   5  -2  128.88   13.33
  -3   5  -2  128.94   13.16
  -3   5  -2  115.14   11.30
  -5   3  -2  144.87   16.18
  -5   3  -3  149.95   15.65
   3   5   3  172.61   14.83
  -3   5  -3  146.08   15.16
  -5   3  -3  118.61   16.05
   3   5   4  517.19   28.78
  -5   3  -4  441.18   34.08
   3   5   5  443.01   28.98
   5   3   5  394.31   29.86
  -3   5  -5  428.23   31.27
  -5   3  -5  405.19   35.23
  -5   3  -6   21.54    4.36
  -3   5  -6   23.34    4.32
  -5   3  -6   26.71    4.61
   3   5   6   99.60    8.67
   5   3   6   17.20    4.60
  -5   3  -6   19.62   10.07
  -3   5  -6   29.69   10.09
   5   3   6   21.92    9.18
   3   5   6   84.02   13.66
  -3   5  -6   21.68    4.30
  -3   5  -6   22.08    4.53
   5   3   6   16.78    3.34
   3   5   6   79.71    5.81
   5   3   7   59.89    7.86
  -5   3  -7   61.57   17.14
   3   5   7   87.40    8.85
  -5   3  -7   59.45    6.79
  -5   3  -7   60.81    6.78
  -3   5  -7   56.08    6.50
   5  -3  -7   88.31    8.28
   5   3   7   73.95    6.42
   3   5   7   92.34    6.79
  -3   5  -7   62.33   14.47
   3   5   7   99.67   16.20
   5   3   7   73.93   15.18
   5  -3  -8    1.91    3.74
  -3   5  -8    2.41    2.87
  -5   3  -8    1.33    3.37
  -3   5  -8    0.22    3.10
  -5   3  -8   -1.09    3.10
   5  -3  -9   82.98    8.65
   3   5   9   98.85   10.06
  -3   5  -9  146.73    9.71
  -3   5  -9  141.08   10.13
  -5   3  -9  146.83   10.44
  -5   3 -10   15.84    4.33
  -3   5 -10   18.92    4.48
  -3   5 -10   19.52    4.08
  -5  -3  10   14.79    3.37
   5  -3 -10   16.68    4.32
   3  -5 -11   74.10    6.41
  -3   5 -11   59.16    5.73
  -5   3 -11   63.48    5.97
   5  -3 -11   65.09    6.12
  -5  -3  11   81.66    5.69
  -3  -5  11   66.38    5.25
   3   5  11   85.95    5.82
  -3   5 -11   64.67    5.44
   5   4 -11   61.09    5.51
   4   5 -11   52.13    5.30
  -5  -4 -11   56.23    5.39
   5  -4  11   58.14    6.54
   4  -5  11   62.44    6.75
  -4  -5 -11   66.46    4.86
   5   4 -10   44.14    5.85
   4   5 -10   34.20    5.27
  -5  -4 -10   42.77    5.43
  -5  -4 -10   36.53    4.46
  -4   5   9   69.13    9.35
   4   5  -9   67.97    7.44
   5   4  -8  448.89   20.39
   4   5  -8  522.69   21.41
  -4   5   8  469.82   24.47
  -5   4   7   89.47   18.13
   4   5  -7   96.88   18.41
  -5  -4  -7   89.97   16.33
  -4  -5  -7  133.59   19.30
   5   4  -7  130.97    9.62
   4   5  -7   91.23    8.30
  -4   5   7   82.30   10.08
   5   4  -7  105.07   22.11
   4  -5   7   68.21   17.41
  -5   4   7   87.96   10.35
   5  -4   7  104.31   20.92
   5   4  -7  102.46   20.60
  -5   4   6   17.12    8.58
  -4  -5  -6    7.74    5.56
   5   4  -6    6.50    6.30
  -5  -4  -6   16.58    7.12
   4   5  -6   10.43    6.99
   5   4  -6    7.53    3.29
   4   5  -6   13.62    3.89
  -4   5   6   11.23    5.36
   5  -4   6   17.16    9.23
   4   5  -6   24.36   12.19
  -5   4   6   12.17    4.82
   5   4  -6   10.97    9.41
  -5   4   5  658.12   41.31
  -4  -5  -5  674.91   38.14
  -5  -4  -5  600.10   36.79
   4   5  -5  656.40   41.60
   5   4  -5  652.57   41.04
   5   4  -5  543.04   43.21
   5  -4   5  709.37   46.61
   4   5  -5  608.93   45.27
  -5   4   4  308.10   25.07
   5   4  -4  360.88   31.82
   5  -4   4  355.67   29.66
   4   5  -4  324.29   29.68
  -5  -4  -4  312.67   24.08
  -4  -5  -4  326.11   24.33
   4   5  -4  302.11   25.68
   5   4  -4  345.52   27.48
   4   5  -3  161.11   19.28
   5  -4   3  125.48   16.44
   5   4  -3  151.82   19.33
   4  -5   3  109.48   15.27
  -4  -5  -3  169.48   16.08
  -5  -4  -3  161.68   15.92
   4   5  -3  157.48   16.94
   5   4  -3  160.38   17.17
  -4   5   2  187.85   15.35
  -5   4   2  177.23   15.77
  -4  -5  -2  212.77   16.90
  -5  -4  -2  100.21   12.23
   4   5  -2  106.36   13.38
  -4   5   2  173.08   15.71
   5  -4   2  161.99   16.68
   4   5  -2  102.09   14.78
  -4   5   2  188.27   14.69
   5   4  -2  198.65   14.87
   4   5  -2  109.82   11.54
  -4  -5  -1  181.47   15.42
  -5  -4  -1  197.96   16.42
  -5   4   1  241.21   17.53
  -4   5   1  247.89   16.89
  -4   5   1  260.24   19.45
   5   4  -1  193.29   15.13
  -4   5   1  260.18   17.33
   4   5  -1  194.71   15.27
  -4   5   0  239.66   15.79
  -4   5   0  251.56   19.33
  -5   4   0  260.52   17.51
   4   5   0  230.46   16.68
   5   4   0  220.74   16.15
  -4   5   0  255.48   17.30
  -4   5  -1  234.51   18.43
  -5   4  -1  252.07   20.48
  -5   4  -1  221.62   17.86
   4   5   1  143.53   13.22
   5   4   1  140.71   13.05
  -4   5  -1  230.90   16.35
  -4   5  -2  172.44   15.82
  -4   5  -2  168.23   13.92
   4   5   2  190.92   15.01
  -5   4  -2  171.51   17.78
  -5   4  -3  139.98   17.61
  -5   4  -4  324.94   28.67
  -4   5  -4  269.24   25.57
  -5   4  -5  667.73   46.17
  -4   5  -5  669.58   45.25
  -5   4  -6   15.39    3.99
  -4   5  -6   12.60    3.76
  -5   4  -6   20.05   10.09
  -4   5  -6   22.63   10.70
   5   4   6    9.08    4.26
   4   5   6    5.98    3.57
   5   4   6    9.53    2.75
   4   5   6    5.71    2.57
  -5   4  -7   93.55    8.33
  -4   5  -7  102.56    8.61
  -5   4  -7  113.75   22.52
  -4   5  -7   88.92   19.74
   5   4   7   87.85    9.36
   4   5   7  128.33   10.73
   5   4   7  100.43    7.61
  -5   4  -8  437.42   19.40
  -4   5  -8  451.97   19.58
   5   4   8  433.42   22.05
  -4   5  -9   72.28    7.46
  -5   4  -9   61.85    6.96
   4   5   9   76.58    8.99
  -5   4 -10   38.84    5.48
  -4   5 -10   38.91    5.54
  -4  -5  10   42.55    4.94
  -5  -4  10   46.20    5.05
  -4   5 -11   64.54    5.74
  -5   4 -11   66.32    5.85
  -4  -5  11   55.35    4.63
  -5  -4  11   57.50    4.78
  -5  -5 -11    2.20    1.70
   5  -5  11   -1.70    2.99
  -5  -5 -11    0.48    2.17
   5   5 -11    0.13    2.24
   5   5 -10    6.01    3.42
  -5  -5 -10    5.22    2.50
   5   5  -9   -1.08    3.36
   5   5  -8   93.22    8.63
  -5   5   8  104.20   11.20
   5   5  -7    0.43    3.53
  -5   5   7    0.68    4.84
   5  -5   7   -1.34    6.98
   5   5  -7    4.47    6.37
   5   5  -6  253.94   13.37
   5   5  -6  239.48   31.15
   5  -5   6  272.83   31.73
  -5   5   6  291.22   17.68
  -5  -5  -6  293.28   27.20
   5   5  -6  283.00   29.33
   5   5  -5   17.00    3.77
   5   5  -5   17.83    9.70
  -5   5   5   -0.28    3.80
   5  -5   5   -2.04    5.81
  -5  -5  -5   16.92    6.87
   5   5  -5   19.86    8.53
   5   5  -4  195.79   24.40
  -5  -5  -4  204.04   20.03
   5   5  -4  193.79   21.08
   5   5  -3    4.10    6.33
   5  -5   3   -0.70    4.45
  -5   5   3   -0.54    3.78
   5   5  -3   -0.65    4.25
  -5  -5  -3    2.77    3.87
  -5  -5  -2 1461.16   56.53
  -5   5   2 1572.43   58.88
  -5   5   2 1578.66   57.38
   5   5  -2 1493.34   64.07
   5   5  -2 1364.23   52.50
  -5   5   2 1567.88   54.59
  -5   5   1   -0.42    3.51
  -5   5   1    0.51    4.05
  -5  -5  -1   28.87    7.00
  -5   5   1    0.81    3.05
   5   5  -1   30.24    6.86
  -5   5   0 1185.08   48.68
  -5   5   0 1258.55   44.79
  -5   5   0 1198.73   45.32
  -5   5  -1    1.54    4.46
  -5   5  -1    1.21    3.32
  -5   5  -2 1310.26   51.77
   5   5   2 1169.34   46.45
  -5   5  -2 1226.43   46.89
  -5   5  -4  302.67   28.44
  -5   5  -5    0.33    2.69
  -5   5  -5   -2.03    6.04
   5   5   5   14.30    4.38
   5   5   5   15.31    3.19
  -5   5  -6  231.14   12.68
  -5   5  -6  260.58   30.73
   5   5   6  211.63   13.92
   5   5   6  231.06   11.63
  -5   5  -7    1.07    3.36
   5   5   7    1.45    3.67
   5   5   7    3.62    2.82
   5   5   8  108.59   10.83
  -5   5  -8  112.71    9.36
   5   5   9    1.80    3.85
  -5   5  -9    0.22    3.30
  -5   5 -10   11.34    3.66
  -5  -5  10    7.70    2.80
  -5   5 -11   -0.66    2.36
  -5  -5  11    1.10    1.69
   0   6   0  121.29   13.34
   0   6   0  127.46   13.17
   0   6   0  126.17   11.84
  -6   0   0  125.51   12.21
   0   6  -1  126.96   14.07
  -6   0   1  214.29   15.96
  -6   0  -1  120.15   10.47
   0   6  -1  116.15   11.54
   0   6   1  203.04   14.81
   6   0  -1  213.02   15.99
   0   6  -1  112.89   11.81
   0   6  -1  119.99   13.05
  -6   0  -1  126.54   14.55
  -6   0  -1  125.84   15.75
  -6   0  -2  397.04   29.26
  -6   0   2  502.43   27.09
  -6   0  -2  459.49   23.45
   0   6  -2  442.45   25.08
  -6   0  -2  486.79   29.38
   0   6  -2  479.36   28.48
   6   0  -2  511.54   27.56
   0   6  -2  456.65   23.75
   0   6   2  544.27   25.75
   0   6   2  495.78   26.17
   0   6  -2  447.72   27.01
   0   6  -2  437.91   24.80
   0   6  -3  322.73   23.59
   0   6  -3  311.18   21.90
   6   0   3  302.52   24.15
   6   0  -3  133.67   18.09
  -6   0  -3  312.86   26.07
   0   6   3  130.68   14.17
   0   6  -3  307.86   22.63
  -6   0  -4   33.16    8.51
  -6   0   4   49.62   11.09
   0   6  -4   33.87    8.74
  -6   0  -4   26.61    6.88
  -6   0  -4   34.85   10.70
   6   0   4   31.36    9.33
   0   6   4   53.21    9.77
   0   6  -4   35.83    9.10
  -6   0   5   11.92    6.92
  -6   0  -5    4.08    4.07
  -6   0  -5    8.71    7.64
   6   0   5    4.32    6.03
   0   6   5   12.66    6.25
   0   6  -6   97.19    7.42
   0   6   6   48.39   11.43
   6   0   6  108.19   17.37
  -6   0  -6  110.32    8.34
  -6   0  -6  114.29   20.61
   6   0   6   89.19   17.44
   0   6   6   49.06    7.46
  -6   0  -6  115.35   15.87
  -6   0   6   44.82   12.60
   6   0  -6   45.59    6.02
   0   6  -6  105.24    8.02
   0   6  -6  109.75    8.62
   6   0   6  110.06    6.99
   0   6  -7   91.35    7.61
   0   6   7   52.09    8.34
  -6   0  -7   97.17    8.45
  -6   0  -7   86.74   19.66
  -6   0   7   42.33   13.70
   6   0   7   85.73    6.76
   6   0  -7   44.95    6.46
   0   6  -7   86.09    8.27
   0   6  -7   91.51    8.12
   0   6   7   39.68   11.46
   6   0   7   94.14   17.68
  -6   0  -8  168.03   11.71
   6   0  -8  180.10   12.75
   0   6  -8  174.05   11.73
   6   0  -8  200.56   12.81
   0   6  -8  172.18   11.02
   0   6   9  109.52   10.26
  -6   0  -9   68.49    7.67
  -6   0  -9   78.31    7.85
   6   0   9   61.99    8.62
   6   0  -9   89.90    9.02
   0   6  -9   59.89    7.23
   6   0  -9  100.07    8.84
   0   6  -9   76.44    7.38
   0   6 -10   23.90    4.43
   0   6  10   11.39    4.29
   6   0 -10   11.24    4.14
   6   0  10   19.21    5.58
   0  -6 -10   15.13    4.10
  -6   0 -10   23.79    4.56
   6   0 -10   13.81    3.94
  -6   0  10   13.84    3.18
   0  -6 -11   23.20    3.82
  -6   0 -11    9.02    3.07
   6   0  11    9.91    3.92
   0   6  11   22.94    3.44
   0   6 -11    9.83    3.10
  -6   0  11   18.31    2.91
   6   0 -11   16.83    3.78
  -6  -1 -11  113.48    7.44
   6  -1  11  110.97    8.77
  -1   6  11  114.40    6.94
   1   6 -11  125.31    7.48
   6  -1  10   16.84    5.28
  -6  -1 -10   16.22    4.31
   6   1 -10   19.49    4.66
  -1   6  10   15.10    4.59
   6   1 -10   26.06    4.77
   1   6 -10   18.64    4.40
   1   6 -10   20.33    4.21
  -6  -1  -9  110.54    9.32
   6   1  -9  118.01    9.61
   1   6  -9  111.41    9.27
   1   6  -9  117.18    8.85
   6   1  -9  100.65    9.50
  -6  -1  -8   17.42    4.72
  -1   6   8   50.83    8.25
   6   1  -8   30.92    6.00
   6   1  -8   40.86    6.20
   1   6  -8   16.58    4.57
   1   6  -8   21.95    4.55
   1   6  -7  101.78    8.07
  -1   6   7   52.92   12.84
   6  -1   7   84.42   16.89
  -6  -1  -7  103.90    8.67
  -1   6   7   67.96    8.99
   6  -1   7   80.59   17.62
  -6  -1  -7  123.91   22.45
  -6  -1  -7   99.64   16.80
  -6   1   7   48.73   14.24
   1   6  -7  108.18    8.70
   6   1  -7  109.33    9.16
   1   6  -7  107.15    9.15
   1   6  -6   72.07    6.52
  -1   6   6   66.59   13.06
   6  -1   6  101.85   17.03
  -6  -1  -6   70.13    6.84
   6  -1   6   93.28   17.70
  -6  -1  -6   74.48   16.76
  -1   6   6   70.99    8.59
  -6  -1  -6   65.63   12.56
  -6   1   6   68.03   15.02
   6   1  -6   88.90    7.70
   1   6  -6   76.62    7.05
   1   6  -6   85.02    7.85
  -6   1   5  287.77   26.77
   1   6  -5  177.86   21.01
  -6  -1  -5  223.16   20.45
  -1   6   5  303.33   24.09
  -6  -1  -5  226.77   25.97
   6   1  -5  176.19   23.45
   6  -1   5  161.18   21.39
  -6   1   4  762.70   41.45
   1   6  -4  841.76   42.24
  -1   6   4  702.05   36.23
   1   6  -4  767.05   40.66
   1   6  -4  698.07   42.49
  -6  -1  -4  745.76   44.32
   6  -1   4  642.75   40.88
   1   6  -3  122.91   15.01
  -6  -1  -3   97.86   11.41
   1   6  -3  109.69   13.35
  -1   6   3   33.17    7.47
   1   6  -3  115.88   14.09
   1   6  -3  112.92   15.08
   6   1  -3  105.78   15.55
   6  -1   3   39.76    9.83
  -6  -1  -3  120.55   16.36
  -6  -1  -2  307.56   24.38
  -6   1   2  274.03   20.02
  -6  -1  -2  328.73   19.74
   1   6  -2  292.27   19.91
   1   6  -2  307.84   22.62
   6   1  -2  289.40   20.45
  -1   6   2  263.13   18.68
   1   6  -2  277.12   20.59
   1   6  -2  296.54   18.50
   1   6  -2  301.35   19.87
   1   6  -1  694.35   33.63
  -1   6   1  474.54   27.83
  -6  -1  -1  702.68   29.16
  -6   1   1  497.87   28.07
   1   6  -1  684.45   28.90
  -1   6   1  483.63   26.17
   1   6  -1  710.49   30.58
   1   6  -1  704.50   32.52
   6   1  -1  721.12   31.78
   1   6  -1  700.08   30.04
  -6  -1  -1  633.90   33.06
  -1   6   0  901.78   38.73
  -1   6   0  829.36   34.91
   1   6   0  977.85   39.40
  -1   6   0  885.40   38.04
   1   6   0  890.39   35.79
  -6   1   0  803.22   35.50
  -6  -1   0  839.69   34.54
  -1   6  -1  671.53   33.17
  -6  -1   1  727.06   31.53
   1   6   1  704.51   30.85
  -1   6  -1  642.20   29.37
   6  -1  -1  585.91   29.70
  -1   6  -1  666.35   30.29
  -1   6  -1  673.79   32.30
  -6   1  -1  586.54   32.85
  -6   1  -1  659.25   37.13
  -6   1  -2  380.97   27.45
  -1   6  -2  333.18   21.03
  -6  -1   2  268.48   19.30
  -6   1  -2  369.77   23.35
  -6   1  -2  424.22   26.89
  -1   6  -2  394.80   25.22
   1   6   2  268.65   19.14
  -1   6  -2  368.14   23.76
   1   6   2  275.68   18.56
  -1   6  -2  384.18   22.16
   6  -1  -2  244.70   19.31
  -1   6  -3   39.08    9.21
  -6   1  -3   35.84    8.65
  -1   6  -3   38.18    8.53
  -6   1  -3   33.42    9.98
  -6  -1   4  551.96   35.26
  -1   6  -4  681.28   37.85
  -6   1  -4  580.19   34.55
   1   6   4  558.17   32.46
  -1   6  -4  698.85   38.45
   6   1   4  720.92   40.85
  -6   1  -4  636.92   41.80
  -6  -1   5  189.16   21.64
   1   6   5  199.88   19.82
   6   1   5  196.62   22.60
  -6   1  -5  165.26   22.88
  -1   6  -6   72.72    6.32
   1   6   6   87.69    9.29
  -1   6  -6   66.99    6.45
  -6   1  -6   76.96    7.14
  -6   1  -6   85.81   18.11
   1   6   6  104.44   15.79
   6   1   6   78.92   15.18
  -6  -1   6   88.76   16.50
  -1   6  -6   68.07    6.71
   6  -1  -6   43.98    5.91
  -1   6  -6   75.69    7.39
   6   1   6   70.77    5.88
  -1   6  -7   55.78    6.33
  -6   1  -7   71.15    7.45
  -6   1  -7   59.27   17.38
  -6  -1   7  105.77   19.39
   1   6   7  107.41   17.27
   6   1   7  102.39   18.06
  -1   6  -7   67.64    7.50
   6  -1  -7   60.56    7.20
  -1   6  -7   64.83    7.05
  -1   6  -7   66.83    6.65
  -6   1  -8   42.48    6.24
  -6   1  -8   45.82    6.32
  -1   6  -8   44.82    6.01
   6  -1  -8   53.46    7.33
  -1   6  -8   44.70    6.43
   6  -1  -8   60.42    7.27
  -1   6  -8   47.36    6.11
   1   6   9  120.46   11.00
  -6   1  -9  168.97   11.02
  -1   6  -9  154.35   10.34
   6   1   9  109.69   11.02
   6  -1  -9  103.13    9.86
   6  -1  -9  108.55    9.43
  -1   6  -9  177.91   11.32
  -1   6  -9  168.40   10.46
   1   6  10   35.57    6.06
   6  -1 -10   20.50    4.68
  -6   1 -10   30.79    5.00
   6   1  10   33.25    6.45
  -1   6 -10   33.31    4.85
  -6  -1  10   42.76    4.87
   6  -1 -11   90.75    7.19
   1  -6 -11  114.02    7.49
   6   1  11  116.25    8.59
  -6   1 -11  118.92    7.63
  -6  -1  11   86.18    5.84
  -1   6 -11  112.34    7.08
   1   6  11   92.67    6.36
   6  -2  11   16.76    4.36
  -6  -2 -11   17.39    3.39
   6   2 -11    4.42    2.83
   6   2 -11    6.02    2.75
   2   6 -11   18.03    3.34
  -2   6  11   12.24    2.83
  -6  -2 -10   14.01    4.05
   6  -2  10   22.29    5.68
   6   2 -10   19.93    4.47
   6   2 -10   29.17    4.91
   2   6 -10   20.89    4.48
   2   6 -10   17.11    3.94
  -6  -2  -9   65.03    7.32
   2   6  -9   75.74    7.90
   6   2  -9   70.31    7.61
   2   6  -9   79.12    7.34
   6   2  -9   70.90    8.00
  -6  -2  -8  116.03    9.51
   6   2  -8  118.68   10.15
   6   2  -8  136.42   10.26
   2   6  -8  113.61    9.32
   2   6  -8  108.06    8.57
   2   6  -7  156.22   10.28
  -2   6   7  253.42   26.15
   6  -2   7  208.08   24.95
  -6  -2  -7  169.91   11.17
   6  -2   7  176.97   26.04
  -2   6   7  263.64   16.53
  -6  -2  -7  174.51   21.97
  -6   2   7  217.91   27.90
   2   6  -7  165.86   11.18
   6   2  -7  176.64   11.60
   2   6  -7  177.90   11.93
   6  -2   6  355.76   31.69
  -2   6   6  390.51   30.58
  -6  -2  -6  418.24   17.43
   6   2  -6  303.19   33.57
   6  -2   6  383.93   36.31
  -2   6   6  430.65   20.95
   2   6  -6  463.81   36.81
  -6  -2  -6  433.71   32.54
  -6   2   6  388.35   34.69
   2   6  -6  423.54   17.68
   6   2  -6  367.13   17.09
   2   6  -6  412.43   16.65
  -6   2   5   27.96    9.70
  -2   6   5   34.29    8.66
   2   6  -5   44.26   10.98
  -6  -2  -5   44.02   12.47
   2   6  -5   35.49   11.73
   6   2  -5   50.08   13.58
   6  -2   5   17.01    8.70
  -6  -2  -5   40.29    9.56
   2   6  -5   43.81   10.92
  -2   6   4  395.13   25.80
   2   6  -4  340.57   26.30
   2   6  -4  290.56   27.28
  -6  -2  -4  326.43   28.40
   6  -2   4  432.80   32.55
   6   2  -4  355.57   31.87
   6   2  -4  361.82   27.36
   2   6  -4  331.48   26.34
  -2   6   3  549.40   29.16
   2   6  -3  475.43   29.82
   2   6  -3  539.39   34.08
   6  -2   3  417.05   30.99
   6   2  -3  529.86   36.05
  -6  -2  -3  508.67   33.69
  -6   2   3  554.98   31.82
  -6  -2  -3  545.63   29.68
  -2  -6  -3  518.10   27.82
   2   6  -3  582.02   32.16
   6  -2   2   70.58   11.69
   2   6  -2  100.91   13.09
  -6  -2  -2   96.51   14.19
  -2  -6  -2   87.49   10.05
  -6  -2  -2   97.09   11.08
  -6   2   2   60.03   10.05
   2   6  -2   90.54   11.44
   6   2  -2   74.50   10.34
  -2   6   2   53.88    8.87
   2   6  -2   82.88   11.27
   2   6  -2   87.22   10.59
   2   6  -2   92.44   10.43
  -2   6   1  122.02   13.52
  -2  -6  -1  226.08   15.54
  -6  -2  -1  239.57   16.83
  -6   2   1  144.97   14.65
   2   6  -1  279.83   17.99
   6   2  -1  222.74   16.80
   2   6  -1  257.29   18.50
   2   6  -1  280.10   17.93
   2   6  -1  264.52   17.44
  -6  -2  -1  231.52   18.84
  -6   2   0    1.80    4.46
  -2   6   0    2.11    5.24
  -2   6   0    4.19    4.37
   2   6   0    3.38    3.87
  -6   2   0    5.16    4.13
  -6  -2   0   -0.31    3.04
  -2   6  -1  288.68   20.65
  -6   2  -1  273.10   18.90
  -6  -2   1  175.97   14.57
  -6   2  -1  271.72   20.99
  -6   2  -1  273.18   22.92
   6  -2  -1  121.37   13.16
   2   6   1  202.36   15.66
  -2   6  -1  283.50   18.01
  -2   6  -1  265.94   18.84
  -6   2  -2   91.04   12.72
  -6   2  -2   87.96   11.58
   2   6   2   93.08   10.51
   2   6   2   96.01   11.18
  -2   6  -2   71.88   10.76
  -2   6  -2   92.07   10.89
  -6   2  -2   81.58   13.84
   6  -2  -2   57.34    9.33
  -6   2  -3  469.85   29.25
   2   6   3  571.77   29.51
  -2   6  -3  471.57   29.66
  -6   2  -3  464.58   33.36
  -6   2  -4  382.63   27.52
   2   6   4  324.76   24.21
  -2   6  -4  417.07   29.17
  -6   2  -4  394.34   32.66
  -6  -2   5   73.54   13.37
   2   6   5   53.53   10.70
  -6   2  -6  380.80   16.69
  -2   6  -6  398.30   16.95
  -6   2  -6  396.39   17.46
  -6   2  -6  364.79   36.72
   6   2   6  395.32   19.42
   6   2   6  539.86   38.19
   2   6   6  473.14   33.26
  -6  -2   6  412.86   34.59
  -2   6  -6  406.82   17.88
  -2   6  -6  406.07   17.57
   6  -2  -6  313.58   17.83
  -2   6  -6  396.76   16.28
  -2   6  -7  171.29   11.14
  -6   2  -7  185.00   11.93
  -6   2  -7  187.09   11.49
  -6   2  -7  188.37   28.68
   2   6   7  178.14   22.13
   6   2   7  191.70   24.06
  -2   6  -7  186.21   11.92
  -2   6  -7  191.95   12.23
   6  -2  -7  224.65   13.00
  -2   6  -7  178.09   10.78
   2   6   8  115.77   10.47
  -2   6  -8  107.31    8.85
  -6   2  -8  112.35    9.08
   6   2   8   87.75    9.57
   6  -2  -8   35.96    6.52
   6  -2  -8   43.15    6.54
  -2   6  -8  111.00    9.10
  -2   6  -8  105.70    8.40
   6  -2  -9   53.96    7.28
   6   2   9   62.35    8.23
  -6   2  -9   52.45    6.56
  -2   6  -9   49.21    6.37
  -2   6  -9   60.33    6.53
   2   6   9   58.05    7.84
   2   6  10   27.37    5.57
   6  -2 -10   29.05    5.09
   6   2  10   19.47    5.14
  -2   6 -10   21.88    4.43
  -6   2 -10   24.21    4.56
  -2   6 -10   22.80    4.21
  -6  -2  10   26.58    4.02
   6  -2 -11    8.57    3.22
   2  -6 -11    8.85    2.97
  -6   2 -11   16.33    3.51
  -2   6 -11   14.81    3.31
  -6  -2  11    5.82    2.24
   2   6  11    7.69    2.52
  -2   6 -11   14.68    3.12
   6  -3  11  131.59    9.30
   6   3 -11  134.11    7.95
   3   6 -11  126.36    7.76
   3   6 -11  136.81    7.43
  -3   6  11  131.49    7.07
   6   3 -11  109.20    7.53
   6  -3  10   32.73    6.24
   6   3 -10   36.14    5.19
   6   3 -10   39.65    5.43
   3   6 -10   25.56    4.73
   3   6 -10   27.97    4.40
  -3   6  10   25.73    4.14
  -3   6   9  216.67   15.69
  -6  -3  -9  240.07   13.32
  -6  -3  -9  238.44   11.74
   6   3  -9  199.96   12.63
   3   6  -9  224.74   13.09
   3   6  -9  232.70   12.37
  -6  -3  -8   69.93    7.45
   6   3  -8   90.25    8.81
   3   6  -8   61.24    7.14
   6   3  -8   99.71    8.86
   3   6  -8   65.45    6.74
  -3   6   8   66.81    9.39
  -3   6   7  411.05   33.48
   6  -3   7  410.09   35.30
   3   6  -7  362.15   17.93
   6   3  -7  340.17   38.99
   6  -3   7  411.97   40.42
  -3   6   7  474.42   23.15
   6   3  -7  422.86   18.54
   3   6  -7  360.94   17.22
   3   6  -7  324.24   15.70
   3   6  -6    2.18    2.54
   6  -3   6   10.40    8.72
   6   3  -6    1.24    6.43
  -3   6   6   31.20    6.32
  -6   3   6   25.72    6.36
   3   6  -6    2.94    5.10
  -6  -3  -6    6.43    5.29
  -6   3   6   32.86   11.24
   3   6  -6    2.21    2.78
   6   3  -6    5.53    3.40
   6  -3   6    6.95    6.55
   3   6  -6    0.90    5.14
  -3   6   6   31.12    9.27
  -6   3   5  743.35   45.24
  -3   6   5  646.36   37.99
   3   6  -5  763.19   43.94
   3   6  -5  731.19   49.30
   6   3  -5  693.93   49.14
   6  -3   5  741.41   49.05
  -6  -3  -5  798.83   42.67
  -3  -6  -5  701.18   39.36
   3   6  -5  746.51   45.11
   6   3  -5  657.72   41.89
   3   6  -4    9.66    5.61
  -3   6   4   18.20    6.42
   3   6  -4    8.53    7.30
   6   3  -4    9.38    8.02
   6  -3   4    0.84    4.97
  -3  -6  -4   13.45    5.84
   3   6  -4    9.73    5.72
   6   3  -4   12.63    6.64
  -6  -3  -4    9.60    5.32
  -3   6   3  138.17   14.13
   3   6  -3  132.80   15.03
   6  -3   3  102.63   15.22
   3   6  -3  105.74   15.64
   6   3  -3   97.92   16.01
  -6   3   3  141.47   15.98
  -6  -3  -3  118.11   14.06
  -3  -6  -3  130.12   13.97
   3   6  -3   97.98   13.74
   6  -3   2  229.75   20.62
   3   6  -2  121.03   15.51
   6   3  -2  211.41   16.95
  -3  -6  -2  209.41   16.35
  -6  -3  -2  132.22   13.88
  -6   3   2  200.84   17.59
   3   6  -2  105.19   13.16
   3   6  -2  118.77   12.55
  -3   6   2  211.20   16.07
   3   6  -2  118.09   13.61
  -3  -6  -1  355.27   21.62
  -6  -3  -1  432.30   24.05
  -3   6   1  312.13   22.96
  -6   3   1  289.91   21.42
   3   6  -1  404.58   23.66
   3   6  -1  330.52   22.00
   6   3  -1  429.71   23.92
  -3   6   1  293.14   19.93
   3   6  -1  437.51   23.29
  -6  -3  -1  425.20   25.18
  -3   6   0   68.57   10.35
  -6   3   0   72.07    9.87
  -3   6   0   76.53    9.77
  -3   6   0   53.90    8.86
   3   6   0   30.18    7.28
  -3   6   0   58.86   10.46
  -6   3   0   56.92    9.10
  -6   3  -1  241.91   19.07
  -3   6  -1  247.19   20.14
  -6   3  -1  249.34   22.75
  -6   3  -1  258.47   20.91
  -3   6  -1  268.19   19.29
   6  -3  -1  251.32   18.15
  -3   6  -1  284.32   18.44
  -3   6  -1  248.99   18.02
  -6   3  -2  225.35   19.33
  -3   6  -2  226.36   17.25
  -3   6  -2  237.38   17.34
  -3   6  -2  216.11   18.56
  -6   3  -2  252.73   23.13
   6  -3  -2  213.89   17.47
  -6   3  -3  143.07   16.17
   3   6   3  134.70   14.06
  -3   6  -3  167.34   17.13
  -6   3  -3  139.56   18.35
  -6   3  -4    0.66    4.84
   3   6   4   14.55    5.82
  -3   6  -4    3.96    4.97
  -6   3  -4    1.78    6.87
   3   6   5  743.25   40.41
  -3   6  -5  676.51   42.57
  -6   3  -5  710.41   48.99
  -3   6  -6    3.46    2.75
   3   6   6    3.41    3.52
  -6   3  -6    2.46    7.31
   6   3   6    2.65    3.51
  -3   6  -6    0.74    3.00
   6   3   6    0.24    3.34
  -6   3  -6    5.42    3.32
   6   3   6    4.36    5.92
   3   6   6    4.55    4.50
  -3   6  -6    5.48    6.55
  -3   6  -6    4.04    3.20
  -3   6  -6    2.65    3.45
  -6   3  -7  381.77   17.19
   6   3   7  291.10   17.40
  -3   6  -7  372.35   17.15
  -6   3  -7  370.01   39.97
   3   6   7  418.69   20.15
   6   3   7  288.96   17.92
  -3   6  -7  396.79   36.21
  -3   6  -7  365.07   17.66
  -3   6  -7  381.74   16.38
   6  -3  -8   76.67    8.29
   6   3   8   76.08    7.04
   3   6   8  110.67   10.57
  -3   6  -8   93.37    7.94
  -6   3  -8  108.12    9.01
  -3   6  -8   97.03    8.60
   6  -3  -9  174.89   11.92
   3   6   9  153.31   12.27
  -3   6  -9  163.85   10.31
  -6   3  -9  159.05   10.89
  -3   6  -9  153.78   10.70
  -3   6 -10   39.88    5.39
  -6   3 -10   33.28    5.22
   6  -3 -10   23.67    4.80
   3   6  10   40.72    6.55
  -3   6 -10   38.79    4.93
   3   6  10   45.18    5.04
  -3  -6  10   30.65    4.09
  -6   3 -11  135.92    8.06
   3  -6 -11  116.15    7.66
  -3   6 -11  132.40    7.84
  -6  -3  11  132.41    7.12
   3   6  11  144.30    7.25
  -3   6 -11  125.33    7.15
  -4  -6 -11   14.62    2.62
   4  -6  11   12.67    3.76
   6  -4  11    9.98    3.65
   4   6 -11   11.89    2.97
   6   4 -11   16.42    3.21
  -6  -4 -10   11.94    2.88
   6  -4  10    7.81    4.48
   6   4 -10    6.12    3.36
   4   6 -10   13.31    3.83
  -6  -4  -9   84.10    6.99
  -4   6   9  105.26   10.81
   6   4  -9   86.37    8.15
   4   6  -9   93.99    8.40
   6   4  -8   13.43    4.36
   4   6  -8   20.36    4.89
  -4   6   8   22.04    6.78
   4   6  -7  788.24   28.89
   6   4  -7  899.48   30.22
   6   4  -7  840.28   62.08
   6  -4   7  872.58   60.82
  -4   6   7  793.98   33.65
  -6   4   7  776.93   33.58
   4  -6   7  825.22   59.34
   6   4  -7  805.95   59.16
   4   6  -7  835.69   55.76
   6   4  -6   36.06    5.30
   4   6  -6   22.03    4.31
   6  -4   6   30.04   11.88
   6   4  -6   44.05   14.94
  -4   6   6   14.14    5.36
   4   6  -6   37.16   13.18
  -6   4   6   16.86    5.86
   4   6  -6   25.34   10.03
  -6  -4  -6   22.68    8.98
  -4  -6  -6   33.09    9.87
   6   4  -6   34.24   10.70
   6   4  -5   12.40    3.68
   4   6  -5   22.72    4.00
   4   6  -5   26.17   11.22
   6   4  -5   13.77    9.45
   6  -4   5   17.65    9.21
  -6  -4  -5   20.90    7.79
  -4  -6  -5   12.41    5.80
   4   6  -5   11.35    6.75
   6   4  -5   10.38    6.69
   4   6  -4  114.13   18.55
   6   4  -4   56.84   14.52
   6  -4   4   63.99   13.51
  -6  -4  -4  128.81   15.88
  -4  -6  -4   67.34   11.74
   4   6  -4  147.32   18.18
   6   4  -4   60.03   12.52
   6  -4   3  338.68   28.37
   4   6  -3  398.09   31.54
   6   4  -3  360.63   31.47
   6   4  -3  387.49   28.44
  -6   4   3  348.48   26.08
  -4  -6  -3  399.46   26.43
  -6  -4  -3  429.25   27.90
   4   6  -3  419.19   29.16
   4   6  -2   91.78   12.63
  -4  -6  -2   99.64   12.28
  -4   6   2   60.04   10.77
  -6   4   2   58.22   10.18
  -6  -4  -2  108.33   12.98
   6  -4   2  126.11   15.79
   4   6  -2   88.19   13.80
  -4   6   2   55.45    9.14
   6   4  -2  102.42   11.65
  -4   6   1  228.93   19.78
  -4  -6  -1  135.75   14.43
  -6  -4  -1  362.37   22.94
  -6   4   1  225.09   18.43
   4   6  -1  282.63   22.11
   6   4  -1  166.43   15.21
  -4   6   1  224.46   17.37
   4   6  -1  304.25   19.93
  -4   6   0 1218.43   50.64
  -6   4   0 1188.46   46.99
  -4   6   0 1190.18   46.19
   4   6   0 1156.21   46.26
  -4   6  -1  200.57   18.54
  -6   4  -1  177.39   17.69
  -4   6  -1  195.67   16.06
   6   4   1  249.96   18.17
   4   6   1  135.07   13.90
  -4   6  -2  126.95   14.90
  -4   6  -2  120.13   12.78
   6   4   2   95.51   11.36
  -6   4  -2  127.33   16.82
  -6   4  -3  425.14   32.86
  -6   4  -4   53.49   13.63
   4   6   5   19.08    4.47
  -6   4  -5   32.44   11.54
   6   4   5   19.13    5.02
  -6   4  -5   26.60    4.34
  -4   6  -5   22.62    4.12
  -4   6  -5   24.50    4.66
   6   4   5   26.12    3.88
   4   6   5   19.78    3.51
  -4   6  -6   20.07    4.43
  -6   4  -6   20.64    4.30
  -6   4  -6   12.55    9.48
   4   6   6   35.32    5.94
   6   4   6   20.50    5.35
   4   6   6   37.76    4.65
   6   4   6   23.73    3.92
  -6   4  -7  932.13   30.63
  -4   6  -7  898.21   30.55
  -6   4  -7  934.25   64.68
   4   6   7  857.11   32.88
   6   4   7  833.27   28.22
  -4   6  -8   19.16    4.74
  -6   4  -8   18.45    4.61
   6   4   8   15.33    5.42
   4   6   8   11.36    4.76
   6   4   8   16.66    3.97
  -4   6  -9   56.76    6.69
  -6   4  -9   56.55    6.73
   4   6   9   53.90    7.77
  -6   4 -10   10.08    3.76
  -4   6 -10   10.45    3.76
  -4  -6  10   11.45    3.05
   4   6  10    4.25    3.93
  -4   6 -11   14.32    3.15
  -6   4 -11   11.52    3.03
  -6  -4  11   15.97    2.70
  -4  -6  11    8.78    2.22
  -5  -6 -11   12.22    2.35
  -6  -5 -11    4.14    1.77
   6  -5  11    6.01    3.12
   5   6 -11    5.35    2.34
   6   5 -11   10.52    2.70
  -6  -5 -10  134.05    7.74
  -5  -6 -10   95.61    6.84
   6  -5  10  121.31    9.75
   5   6 -10  132.22    8.81
   6   5 -10   98.56    7.78
  -6  -5  -9   92.79    7.17
  -5   6   9  101.27   10.58
   6   5  -9   70.58    7.40
   5   6  -9   89.70    8.10
   6   5  -8   80.29    8.03
   5   6  -8   62.82    7.40
  -5   6   8  113.91   11.73
  -6   5   8  112.79   11.51
   5   6  -7   44.11    6.34
   6   5  -7   72.51    7.51
  -5   6   7  118.90   11.93
  -6   5   7  126.16   12.13
   6   5  -6   31.96    5.19
   5   6  -6   87.26    7.50
   6  -5   6   75.83   17.39
   5  -6   6   60.16   15.82
   6   5  -6   28.44   13.23
  -5   6   6   34.52    7.15
  -6   5   6   34.23    7.53
   5   6  -6   91.86   20.11
  -5  -6  -6   36.06   10.24
   6   5  -6   22.92    9.45
  -6  -5  -6   98.86   16.39
   5   6  -6   85.34   16.93
   6   5  -5   10.62    3.48
   6  -5   5   18.41    8.73
   5   6  -5    3.51    8.40
   5  -6   5   13.79    8.19
  -5   6   5    4.07    4.52
   6   5  -5   15.64   10.10
   5   6  -5    4.63    5.29
   6   5  -5   10.19    6.99
   5   6  -4  320.21   32.16
   6  -5   4  320.55   30.53
   6   5  -4  416.30   36.55
  -6   5   4  410.22   30.33
  -6  -5  -4  321.39   26.79
  -5  -6  -4  449.28   30.65
   5   6  -4  272.73   26.50
   6   5  -4  390.86   31.43
   6  -5   3   83.54   14.49
   6   5  -3   88.45   16.26
   5   6  -3   48.13   12.60
   6   5  -3   94.53   14.68
   5   6  -3   49.20   11.05
  -5  -6  -3  101.57   13.87
  -6  -5  -3   69.81   11.83
  -6   5   3  123.59   15.38
  -5   6   2  106.99   14.53
  -5  -6  -2   83.87   12.26
  -6   5   2  120.99   14.52
   5   6  -2  155.96   17.14
  -6   5   2  127.02   15.71
  -6  -5  -2  147.37   15.98
   5   6  -2  173.96   20.03
   5   6  -2  164.55   15.55
  -6   5   2  111.48   13.25
  -5   6   2  111.32   13.11
   6   5  -2   85.68   11.57
  -5  -6  -1  157.69   16.07
  -6  -5  -1  207.81   18.35
  -6   5   1  201.75   17.90
  -6   5   1  207.88   19.77
  -5   6   1  194.39   19.36
   6   5  -1  186.26   16.71
   5   6  -1  204.74   17.44
  -5   6   1  233.70   18.25
  -6   5   0  471.94   30.66
  -5   6   0  460.43   30.08
  -6   5   0  455.31   26.85
  -5   6   0  462.02   27.35
   6   5   0  552.99   29.03
   5   6   0  552.36   29.35
  -6   5  -1  162.64   17.44
  -5   6  -1  175.57   18.28
   5   6   1  165.91   15.66
   6   5   1  188.84   16.52
  -5   6  -1  163.95   15.53
  -5   6  -2  116.94   15.06
  -6   5  -2  121.98   15.29
  -5   6  -2  112.66   13.06
  -6   5  -2  115.64   13.21
   5   6   2  113.98   13.11
  -6   5  -4  306.82   30.24
  -5   6  -5   11.82    3.66
  -6   5  -5   13.85    3.93
  -6   5  -5    7.74    8.14
   6   5   5    4.85    3.88
   5   6   5   11.75    4.42
   5   6   5   14.94    3.39
   6   5   5    5.52    2.67
  -6   5  -6   83.57    7.61
  -5   6  -6   85.91    7.86
  -6   5  -6   82.64   18.78
   5   6   6   34.95    6.51
   6   5   6   98.11    9.72
   5   6   6   45.44    5.46
   6   5   6  113.59    7.87
  -6   5  -7   84.50    8.12
  -5   6  -7   81.69    7.90
   6   5   7   45.86    7.72
   5   6   7   64.01    8.40
   5   6   7   81.76    7.06
   6   5   7   58.58    6.26
  -5   6  -8   66.16    7.49
  -6   5  -8   59.14    7.01
   6   5   8   51.47    8.09
   5   6   8   67.75    8.81
   6   5   8   60.72    6.22
  -5   6  -9   66.24    7.00
  -6   5  -9   55.46    6.64
   6   5   9   60.94    8.15
   5   6   9   50.37    7.62
  -5   6 -10  116.83    8.47
  -6   5 -10  106.82    8.15
  -5  -6  10  119.90    7.51
  -5   6 -11    5.19    2.43
  -6   5 -11    6.96    2.61
  -6  -5  11    9.76    2.16
  -5  -6  11    5.74    1.98
   6   6 -11   -0.60    1.98
  -6  -6 -11    1.85    1.44
   6   6 -10    9.91    3.28
  -6  -6 -10    7.73    2.61
   6   6  -9    1.19    3.04
  -6  -6  -9    2.03    2.48
  -6   6   9   -0.30    4.03
   6   6  -8   31.91    5.43
  -6   6   8   51.17    8.39
   6   6  -7    3.65    3.30
  -6   6   7   -1.43    4.85
   6   6  -6   20.13    4.43
   6   6  -6   23.75   11.51
   6  -6   6   44.43   13.87
  -6  -6  -6   16.36    8.08
   6   6  -6   21.96    9.75
   6   6  -5    2.51    7.16
   6  -6   5    2.24    5.52
  -6   6   5   -0.62    4.17
   6   6  -5   -4.93    6.28
   6   6  -4  238.25   28.94
   6   6  -4  254.60   12.98
  -6  -6  -4  284.49   25.65
   6   6  -4  279.06   27.40
   6   6  -3    8.78    7.71
   6   6  -3    9.32    6.00
  -6  -6  -3    5.45    5.01
  -6  -6  -2 6201.01  172.27
  -6   6   2 6014.22  174.03
   6   6  -2 5569.77  179.52
  -6   6   2 6091.42  166.99
   6   6  -2 6131.18  167.60
  -6   6   1   -1.57    3.74
   6   6  -1    1.05    3.75
  -6   6   1   -2.62    4.94
  -6  -6  -1    1.73    3.80
  -6   6   0   66.37   10.62
   6   6   0   84.77   11.74
  -6   6   0   73.87   12.75
  -6   6  -1    1.04    3.62
   6   6   1    1.05    3.58
  -6   6  -1    0.65    4.69
  -6   6  -2 5870.66  164.58
   6   6   2 6002.78  165.69
  -6   6  -2 5937.96  171.92
  -6   6  -4  194.42   10.93
   6   6   4  207.83   10.31
  -6   6  -5    0.58    2.90
   6   6   5   -1.34    3.63
   6   6   5    2.72    2.58
   6   6   6    6.53    4.67
   6   6   6    6.55    2.95
  -6   6  -7   -0.45    3.40
   6   6   7    4.49    4.51
   6   6   7    4.49    2.89
  -6   6  -8   43.89    6.47
   6   6   8   27.72    6.49
   6   6   8   35.27    4.94
   6   6   9    4.08    4.21
  -6   6  -9    0.20    3.10
  -6   6 -10    4.85    3.03
  -6   6 -11   -0.42    1.83
  -6  -6  11    0.91    1.39
  -7   0   0    2.14    4.23
   0   7   0    1.25    3.77
   0   7   0    2.03    4.57
  -7   0  -1    6.63    5.70
   0   7  -1    3.87    6.11
   7   0  -1    6.14    4.33
   0   7  -1    8.30    4.98
   0   7  -1    3.31    3.74
   0   7   1    6.74    4.44
   0   7  -1    6.10    5.03
  -7   0   1   12.40    5.13
  -7   0  -2  817.03   47.23
  -7   0   2 1020.92   43.71
   0   7  -2  835.82   43.39
  -7   0  -2  888.90   45.25
   7   0  -2 1107.09   45.63
   0   7  -2  842.83   37.73
   0   7  -2  839.12   39.57
   0   7   2 1116.74   42.44
   0   7  -2  866.94   42.47
   0   7  -3 1082.03   51.66
  -7   0   3 1183.65   50.42
   0   7  -3 1005.40   47.30
  -7   0  -3 1070.31   56.34
   0   7   3 1141.51   48.47
   0   7  -3 1117.76   51.35
   0   7  -3 1152.54   48.74
   0   7  -4   59.00   12.39
  -7   0  -4   46.35   10.19
  -7   0   4   19.24    7.68
   0   7   4   19.90    6.99
   0   7  -4   50.26   11.01
  -7   0  -4   43.07   12.35
   0   7  -5  136.84    8.48
  -7   0  -5  142.13   22.33
   7   0   5  135.08   20.35
   0   7   5  141.74   11.00
   7   0   5  112.55    9.69
   0   7   5  150.15   18.17
   0   7  -5  153.24   20.22
   0   7  -5  134.24    9.06
   7   0  -5  112.65    9.01
   0   7  -5  137.24    9.48
   0   7   6  347.25   18.88
  -7   0  -6  314.84   15.49
   7   0   6  257.39   16.09
   0   7   6  347.80   29.64
   7   0   6  319.98   30.97
   0   7  -6  376.79   33.74
  -7   0  -6  347.62   36.34
   7   0   6  294.35   31.70
   7   0  -6  313.31   15.65
   0   7  -6  325.32   16.07
   0   7  -6  306.93   15.24
   0   7  -6  323.05   14.60
  -7   0  -7   29.14    5.52
   7   0   7   23.86    6.30
  -7   0  -7   18.07   10.99
   0   7   7   27.64    6.66
   0   7  -7   30.07    5.01
   0   7  -7   26.72    4.98
   0   7  -7   34.19    5.93
   7   0  -7   24.25    5.26
   0   7   7   27.87   10.05
   0   7  -7   37.42   12.43
   0   7  -8    8.33    4.06
   7   0   8    9.28    5.15
   7   0  -8   27.26    5.99
   0   7  -8    6.61    3.73
   7   0  -8   34.24    5.90
   0   7  -8    7.42    4.05
   0   7   9   38.90    6.60
   7   0   9   47.58    7.54
   7   0  -9   38.13    6.41
   7   0  -9   30.93    5.73
   0   7  -9   37.78    5.67
   0   7  -9   37.68    5.45
   0   7  10    4.87    3.70
   7   0  10    2.20    3.92
  -7   0 -10    3.41    3.15
   7   0 -10    5.05    3.13
   0   7  10    3.87    2.73
   0   7 -10    4.18    3.10
   7   0 -10    5.44    3.40
   7   0  11   11.27    3.58
   0   7 -11   13.35    2.96
   0   7  11    7.06    2.46
   7   0 -11    4.05    2.69
   7  -1  11  104.06    7.96
   7   1 -11   83.86    6.60
   7   1 -11  100.56    6.66
   1   7 -11  107.19    6.58
  -1   7  11  102.94    6.26
  -1   7  10   87.79    8.41
   7  -1  10   81.44    8.66
   7   1 -10   71.86    6.93
   1   7 -10   81.05    6.81
  -1   7  10   86.62    6.75
   7   1 -10   65.20    6.92
   7  -1   9   26.22    6.30
   1   7  -9   19.93    4.76
   7   1  -9   47.81    6.59
   1   7  -9   20.62    4.40
  -1   7   9   11.97    3.87
   7   1  -9   40.79    6.40
   7  -1   8  129.06   11.86
   7   1  -8  120.17   10.56
   1   7  -8  118.38    9.82
   7   1  -8  131.97   10.40
   1   7  -8  123.51   10.28
   1   7  -8  136.57    9.63
  -1   7   7   67.48    9.12
  -7  -1  -7   54.25    6.84
   7  -1   7   69.28   16.76
  -1   7   7   50.13   12.57
   1   7  -7   62.59   15.38
   7   1  -7   38.35    6.06
   1   7  -7   53.41    6.63
   1   7  -7   48.37    6.80
   1   7  -7   60.78    6.49
   1   7  -6    3.02    3.03
  -7  -1  -6    3.71    3.41
  -7  -1  -6    4.83    8.66
   7  -1   6    4.54    6.98
  -1   7   6   15.86    5.23
   1   7  -6    1.28    3.32
  -7  -1  -6    2.34    4.97
  -7  -1  -6    1.02    2.11
   1   7  -6    2.32    3.07
   7   1  -6   11.36    3.79
   7  -1   6    7.65    6.86
  -1   7   6   11.46    6.46
   1   7  -6    6.84    7.01
  -1   7   5  301.72   25.78
   1   7  -5  350.80   29.94
   7  -1   5  229.20   26.86
  -1   7   5  340.34   17.30
  -7  -1  -5  298.54   31.38
   1   7  -5  294.89   14.66
  -7  -1  -5  314.78   12.90
   1   7  -5  308.96   28.52
  -7  -1  -5  302.79   24.96
   1   7  -5  300.79   14.02
   7   1  -5  299.27   14.30
   1   7  -5  273.43   12.85
  -7   1   4   62.81   12.01
   1   7  -4   57.25   11.59
  -1   7   4   71.78   11.83
   1   7  -4   46.54   10.68
   7  -1   4   20.58    8.98
   7   1  -4   17.54   10.01
  -7  -1  -4   52.00   12.95
   1   7  -3  727.71   40.34
  -7   1   3  644.18   36.47
  -7  -1  -3  714.52   35.11
   1   7  -3  702.19   37.17
  -1   7   3  625.86   34.46
   1   7  -3  708.49   38.99
   1   7  -3  704.84   36.17
  -7  -1  -3  715.54   43.72
  -7  -1  -2  217.89   22.53
  -7  -1  -2  187.12   15.98
  -7   1   2  174.93   17.10
   1   7  -2  194.97   19.42
   7   1  -2  153.11   16.12
   1   7  -2  202.95   17.38
   1   7  -2  187.89   15.86
   1   7  -2  193.55   18.43
  -7  -1  -1  473.08   24.88
  -7   1   1  397.55   25.67
   7   1  -1  533.25   28.81
  -1   7   1  399.97   24.46
   1   7  -1  468.62   26.56
   1   7  -1  474.88   28.51
   1   7  -1  499.56   26.80
  -7  -1  -1  454.67   29.79
  -1   7   0 1136.35   47.59
  -1   7   0 1106.67   43.43
   1   7   0 1063.10   46.40
  -1   7   0 1127.14   47.26
   1   7   0 1036.55   43.15
  -7  -1   0 1055.81   40.99
  -7   1   0 1033.26   43.59
  -7  -1   0  974.74   41.37
  -1   7  -1  503.88   30.43
  -7  -1   1  442.90   25.95
  -1   7  -1  446.97   25.53
   7  -1  -1  415.04   26.00
  -1   7  -1  473.56   26.75
  -1   7  -1  514.76   29.28
   1   7   1  493.62   26.96
  -7   1  -1  441.01   30.36
  -7   1  -2  109.54   17.15
  -7  -1   2  139.05   14.50
  -1   7  -2  134.01   16.29
  -7   1  -2  120.63   16.02
  -7   1  -2  121.72   14.20
   7  -1  -2  173.17   16.66
  -1   7  -2  126.52   13.77
  -1   7  -2  146.59   16.06
   1   7   2  164.89   14.94
  -1   7  -3  738.59   40.56
  -7   1  -3  632.25   36.67
  -7  -1   3  694.46   36.78
  -7   1  -3  778.87   46.45
   1   7   3  725.40   36.83
  -1   7  -3  708.98   39.12
  -1   7  -3  682.32   36.06
  -7   1  -4   22.19    7.78
  -1   7  -4   37.66   10.34
  -7  -1   4   34.40    9.17
   1   7   4   32.67    8.36
  -1   7  -4   43.21   10.53
  -7   1  -4   34.64   11.77
  -7   1  -5  307.50   32.24
   7   1   5  317.94   16.11
   1   7   5  357.08   17.50
   1   7   5  374.15   28.29
  -1   7  -5  294.92   27.88
  -1   7  -5  239.05   13.07
  -1   7  -5  268.61   14.00
  -1   7  -5  265.25   12.54
  -1   7  -6   11.79    3.60
  -7   1  -6   11.46    9.14
   1   7   6   26.04    5.94
   7   1   6    4.19    4.15
  -1   7  -6   12.60    3.87
   7   1   6    3.83    5.90
   1   7   6   16.37    7.39
  -1   7  -6    5.88    6.04
  -1   7  -6   11.31    3.97
   7  -1  -6   22.42    4.69
  -1   7  -6   11.45    4.17
   7   1   7   68.69    8.82
  -1   7  -7   76.85    7.50
  -7   1  -7   74.02   18.97
   1   7   7   63.97   14.17
  -1   7  -7   86.91   18.19
  -1   7  -7   84.24    8.49
  -1   7  -7   74.95    7.89
   7  -1  -7   71.99    7.88
  -1   7  -7   82.59    7.47
   1   7   8  142.19   11.79
  -1   7  -8  130.52    9.89
   7   1   8  118.19   11.52
   7  -1  -8  135.47   11.12
  -1   7  -8  132.07   10.63
   7  -1  -8  150.89   11.09
  -1   7  -8  128.23   10.22
  -1   7  -8  139.55    9.75
  -7   1  -9   38.29    5.72
   7   1   9   35.15    6.79
   7  -1  -9   28.41    5.90
   7   1   9   32.55    4.74
   7  -1  -9   31.47    5.59
  -1   7  -9   36.04    5.40
   1   7   9   37.97    5.47
   1   7  10   63.28    7.43
   7  -1 -10   73.67    7.27
  -7   1 -10   79.18    7.01
   7   1  10   84.75    8.51
   1   7  10   77.78    6.40
  -1   7 -10   80.36    6.84
  -7  -1  10   75.99    6.03
   7  -1 -11   78.90    6.44
   7   1  11  116.56    8.01
  -7   1 -11   96.46    6.59
  -7  -1  11   88.77    5.50
  -1   7 -11  101.53    6.47
   1   7  11  102.85    6.23
   7  -2  11   22.88    4.36
   7   2 -11   22.81    3.74
   7   2 -11   26.01    3.69
  -2   7  11   14.12    2.80
   7  -2  10   19.85    5.34
   7   2 -10   22.11    4.55
  -2   7  10   14.43    4.35
   7   2 -10   28.88    4.77
   2   7 -10   22.73    4.37
  -2   7  10   15.06    3.51
   2   7 -10   15.43    3.69
   7  -2   9   37.11    6.99
   7   2  -9   35.14    6.12
   2   7  -9   65.43    7.16
   7   2  -9   43.52    6.16
   2   7  -9   62.89    6.50
  -2   7   9   35.07    4.94
  -2   7   8  445.60   23.20
  -7  -2  -8  364.21   17.87
   7  -2   8  415.83   21.54
  -7  -2  -8  363.56   15.94
   7   2  -8  423.03   19.83
   2   7  -8  342.98   17.95
   7   2  -8  482.40   20.11
   2   7  -8  362.55   17.89
   2   7  -8  337.26   16.51
   2   7  -7   68.88    6.86
  -7  -2  -7   61.40    7.01
  -2   7   7   69.92    9.43
   7  -2   7   52.08   15.52
   2   7  -7   69.17    7.73
  -7  -2  -7   72.36    6.42
   2   7  -7   66.02    7.23
   7   2  -7   34.86    5.89
  -2   7   7   75.86   15.22
   2   7  -7   72.04   15.93
  -2   7   6   13.09    7.61
   7  -2   6  101.87   17.50
   2   7  -6   60.45   13.87
   7  -2   6   88.19   18.10
  -2   7   6   32.52    6.70
   2   7  -6   61.45    7.09
  -7  -2  -6   62.61    5.78
  -7  -2  -6   85.65   14.83
   2   7  -6   65.73    6.76
   7   2  -6   78.82    7.47
   2   7  -6   63.70    6.26
   2   7  -5    7.32    2.97
  -7  -2  -5   13.86    6.55
   2   7  -5    6.91    6.20
  -7  -2  -5   10.29    2.99
   7  -2   5   14.41    8.64
  -2   7   5   19.39    5.20
   7   2  -5   12.34    9.77
   7   2  -5    9.95    3.41
   2   7  -5    7.46    3.06
  -2   7   5   12.72    6.16
   2   7  -5    9.29    6.82
  -2   7   4  201.68   19.42
   2   7  -4  203.32   21.36
   2   7  -4  225.74   24.58
   7  -2   4  222.31   24.71
   7   2  -4  162.13   22.72
  -7  -2  -4  175.88   22.41
   7   2  -4  179.78   20.11
  -7   2   4  207.31   21.57
   2   7  -4  169.77   19.59
  -2   7   3  215.93   18.76
   2   7  -3  153.75   17.71
   2   7  -3  169.19   16.90
   7  -2   3  237.95   23.54
   7   2  -3  249.02   25.42
  -7  -2  -3  161.64   20.69
  -7   2   3  211.86   20.29
  -7  -2  -3  184.50   17.59
   2   7  -3  155.30   17.10
  -7  -2  -2   26.13    9.46
  -7   2   2   14.90    6.33
   2   7  -2   25.69    6.98
  -7  -2  -2   38.88    7.89
   7   2  -2   47.49    9.17
   2   7  -2   26.29    6.56
   2   7  -2   28.30    7.56
   2   7  -2   34.09    7.70
  -2   7   1  313.82   22.28
  -7  -2  -1  269.66   19.53
  -7   2   1  290.69   21.92
  -7  -2  -1  272.97   22.40
   2   7  -1  285.10   21.63
   7   2  -1  338.13   22.67
   2   7  -1  317.73   21.12
   2   7  -1  309.12   21.08
  -2   7   0    8.36    5.90
  -7  -2   0   19.61    7.03
  -7   2   0    3.88    4.32
  -7   2   0    4.75    4.43
   2   7   0   24.61    6.35
   2   7   0   23.01    6.99
  -2   7   0    6.61    4.96
  -2   7  -1  319.50   24.11
  -7   2  -1  279.02   21.30
   7  -2  -1  320.98   22.22
  -2   7  -1  288.67   21.93
   2   7   1  313.42   21.42
  -2   7  -1  291.16   20.66
  -7   2  -1  280.34   23.87
  -2   7  -2   48.96   10.28
  -7   2  -2   35.56    8.73
  -7   2  -2   47.97   10.58
  -2   7  -2   50.45    8.98
   7  -2  -2   14.45    6.19
   2   7   2   56.79    9.22
  -2   7  -2   53.27    9.98
  -7   2  -2   51.87   12.56
  -2   7  -3  207.92   21.14
  -7   2  -3  199.37   19.87
   2   7   3  239.19   20.00
  -2   7  -3  213.26   20.63
  -2   7  -3  203.14   18.66
  -7   2  -3  229.50   25.01
  -2   7  -4  203.01   21.93
  -7   2  -4  210.59   21.73
   2   7   4  193.05   19.12
  -2   7  -4  222.37   22.78
  -7   2  -4  208.90   25.63
  -2   7  -5    7.54    3.20
   7   2   5   10.26    4.28
  -2   7  -5    9.76    3.26
  -7   2  -5    5.68    7.24
   7   2   5    3.53    4.01
   2   7   5    4.96    4.67
  -2   7  -5    7.69    6.30
  -7   2  -5    9.49    6.64
  -2   7  -5    8.20    3.35
  -2   7  -5    7.21    3.71
  -2   7  -6   78.54    7.27
   7   2   6   54.08    7.43
   2   7   6   64.69   13.21
  -2   7  -6   98.28   17.32
   7   2   6   71.43   14.93
  -7   2  -6   76.94   19.00
   7   2   6   63.92    8.12
  -2   7  -6   81.22    7.86
  -2   7  -6   76.32    7.55
  -2   7  -6   80.47    6.81
   7   2   7   48.12    7.51
  -2   7  -7   37.24    5.66
   2   7   7   32.49    6.18
  -7   2  -7   49.31   16.39
   2   7   7   23.97    9.40
  -2   7  -7   32.90   11.73
  -2   7  -7   35.67    6.14
   7  -2  -7   57.14    7.02
  -2   7  -7   37.55    6.00
  -2   7  -7   41.84    5.68
   2   7   8  422.90   21.12
  -7   2  -8  432.72   18.72
   7   2   8  284.46   18.39
  -2   7  -8  422.51   18.76
   7   2   8  341.09   16.27
   7  -2  -8  373.82   19.15
  -2   7  -8  473.18   20.27
   7  -2  -8  396.16   18.92
  -2   7  -8  461.11   18.51
   2   7   9   39.82    6.67
   7   2   9   70.23    8.55
  -7   2  -9   38.39    5.86
  -2   7  -9   39.24    5.70
   7  -2  -9   32.33    6.02
   7   2   9   62.26    6.12
   7  -2  -9   32.46    5.50
   2   7   9   54.90    5.91
  -2   7  -9   38.73    5.35
   7   2  10   21.01    4.92
  -7   2 -10   15.99    3.87
  -2   7 -10   21.79    4.16
   7  -2 -10   13.68    3.92
   2   7  10   27.28    5.55
   2   7  10   30.09    4.24
  -2   7 -10   23.50    4.11
  -7  -2  10   23.93    3.77
   2  -7 -11   16.50    3.17
  -7   2 -11   25.20    3.63
   7  -2 -11   14.83    3.36
  -7  -2  11   29.33    3.25
   2   7  11   33.09    3.62
   7  -3  11    3.97    3.00
  -3  -7 -11   11.56    2.42
   7   3 -11   13.88    3.07
   7   3 -11    9.43    2.72
  -3   7  11    5.57    2.20
   7  -3  10   41.55    6.54
  -3   7  10   35.90    5.67
   7   3 -10   23.72    4.37
   7   3 -10   32.20    4.89
   3   7 -10   34.28    5.03
  -3   7  10   37.11    4.48
   3   7 -10   33.61    4.54
   7  -3   9   94.00    9.89
  -7  -3  -9   94.41    7.11
   7   3  -9   80.84    8.28
   7   3  -9  100.90    8.72
   3   7  -9   97.41    8.54
  -3   7   9   89.64    7.37
   3   7  -9   97.73    7.87
   3   7  -8  198.27   12.85
  -3   7   8  182.86   14.84
  -7  -3  -8  191.28   10.81
   7   3  -8  179.57   12.51
   7   3  -8  205.48   12.75
   3   7  -8  192.02   12.30
   3   7  -8  181.14   11.22
  -3   7   7  140.24   13.23
   3   7  -7  223.67   13.59
  -7  -3  -7  224.48   11.44
   3   7  -7  234.89   13.04
   7   3  -7  112.58    9.97
   3   7  -7  219.27   11.84
   3   7  -6  525.38   20.64
   3   7  -6  491.32   40.92
  -7  -3  -6  630.50   41.27
   7   3  -6  593.59   49.27
   7  -3   6  572.75   46.67
  -3   7   6  688.95   28.00
   3   7  -6  549.59   21.84
   7   3  -6  617.29   23.05
  -3   7   6  673.22   41.90
   3   7  -6  544.15   41.11
   7  -3   6  461.14   37.73
   3   7  -5   98.60    7.18
  -7   3   5  112.95   17.83
  -7  -3  -5   83.06   14.07
   3   7  -5   87.48   15.91
   7   3  -5   80.08   15.19
   7  -3   5  160.85   22.98
   3   7  -5   82.63   17.40
   7   3  -5   68.55   16.77
  -3   7   5  126.43   10.79
   3   7  -5   99.43    7.71
   7   3  -5   86.06    7.48
  -3   7   5  113.01   16.11
   3   7  -5   87.19   15.55
  -3   7   4  507.65   31.71
   3   7  -4  528.49   34.82
   3   7  -4  488.66   37.56
   7  -3   4  530.41   39.16
   7   3  -4  469.50   39.41
  -7   3   4  460.80   33.53
  -7  -3  -4  455.19   31.60
   3   7  -4  467.06   33.83
   7   3  -4  478.09   34.48
  -3   7   3  369.95   25.52
   3   7  -3  387.98   28.07
   3   7  -3  427.29   27.09
   7  -3   3  386.19   31.28
   3   7  -3  378.14   30.44
   7   3  -3  378.75   32.84
  -7   3   3  347.92   27.03
  -7  -3  -3  408.75   27.65
   3   7  -3  409.23   28.66
  -3  -7  -2  392.93   24.74
  -7  -3  -2  433.07   26.89
  -7   3   2  355.35   26.05
   3   7  -2  393.82   26.54
   3   7  -2  391.15   24.86
   3   7  -2  425.40   25.56
   3   7  -2  390.28   26.51
   7   3  -2  342.62   24.41
  -7   3   1   27.10    7.30
  -7  -3  -1   49.99    9.10
  -3  -7  -1   19.08    5.84
   3   7  -1   46.67    8.43
   7   3  -1   22.24    6.41
   3   7  -1   45.51    8.96
  -3   7   0  117.90   14.09
  -7   3   0   80.32   11.29
  -3   7   0   96.55   12.00
   3   7   0  125.14   14.27
  -3   7   0   76.69   11.56
  -7   3   0   96.05   12.34
  -7   3  -1   78.65   12.86
  -3   7  -1   74.56   10.25
   3   7   1   36.26    7.69
   7  -3  -1   33.67    7.74
  -3   7  -1   62.98   10.27
  -3   7  -1   69.92   12.07
  -7   3  -1   60.62   10.48
  -7   3  -2  294.20   25.12
  -7   3  -2  306.47   24.19
  -3   7  -2  313.89   22.18
   3   7   2  360.12   23.35
  -3   7  -2  320.72   24.12
  -7   3  -2  298.09   27.87
   7  -3  -2  340.68   23.78
  -7   3  -3  302.91   25.58
   3   7   3  392.17   26.06
  -3   7  -3  342.13   26.34
  -3   7  -3  332.58   24.03
  -7   3  -3  344.78   31.23
  -3   7  -4  539.03   37.08
  -7   3  -4  513.16   35.32
   3   7   4  541.17   33.38
  -3   7  -4  542.43   36.43
  -7   3  -4  528.78   41.27
   7   3   5  114.67    9.68
  -3   7  -5  143.12    9.30
  -7   3  -5  166.56   24.57
   7   3   5   96.13    9.73
   3   7   5  103.69    9.24
   3   7   5   92.80   14.83
  -3   7  -5  178.71   21.86
   3   7   5   91.94    7.08
  -3   7  -5  168.88   10.47
  -3   7  -5  144.71    8.70
  -3   7  -6  456.96   20.04
   7   3   6  514.17   22.94
  -7   3  -6  525.57   46.52
   7   3   6  458.52   23.06
   3   7   6  624.46   24.60
   3   7   6  659.67   41.21
  -3   7  -6  512.67   40.12
   7   3   6  539.97   39.97
  -3   7  -6  508.49   21.51
  -3   7  -6  497.22   19.44
   7   3   7  176.10   13.76
   3   7   7   88.97   10.00
   7   3   7  218.30   14.20
  -3   7  -7  170.27   11.31
  -7   3  -7  176.25   11.29
   7   3   7  228.73   11.73
   7  -3  -7  131.62   10.60
  -3   7  -7  181.92   12.24
  -3   7  -7  181.43   10.90
   3   7   8  159.44   12.78
   7   3   8  158.16   12.64
  -3   7  -8  198.89   12.26
  -7   3  -8  196.88   12.04
   7  -3  -8  152.78   11.71
   7   3   8  179.68   10.80
   7  -3  -8  170.44   11.80
  -3   7  -8  199.02   11.46
   7  -3  -9   72.76    7.89
   7   3   9   89.21    7.22
   3   7   9   69.56    8.62
   3   7   9   96.56    7.50
  -3   7  -9   88.36    7.47
  -3   7  -9   87.02    8.07
  -7   3  -9   91.25    8.12
   7  -3 -10   21.63    4.21
   3   7  10   27.59    5.54
  -3   7 -10   29.34    4.35
   3   7  10   36.50    4.34
  -3   7 -10   34.55    5.00
  -7   3 -10   36.19    5.04
   3  -7 -11    3.30    2.26
  -7   3 -11    3.73    2.24
  -3   7 -11    6.14    2.54
   7  -3 -11    4.58    2.61
  -7  -3  11   11.19    2.26
   3   7  11   13.17    2.53
  -4  -7 -11    8.00    2.06
   7  -4  11    7.72    3.09
   7   4 -11   10.48    2.61
  -7  -4 -10  106.02    6.72
   7   4 -10  108.27    7.96
   4   7 -10   99.04    7.66
  -7  -4  -9   24.35    4.03
   7  -4   9   33.61    6.50
   4   7  -9   22.34    4.76
   7   4  -9    8.72    4.05
  -4   7   9   24.16    6.23
  -4   7   8  140.81   13.06
   7  -4   8  142.64   12.51
  -7  -4  -8  179.40   10.40
   4   7  -8  186.28   12.36
   7   4  -8  154.18   11.09
   4   7  -8  172.66   11.47
   7   4  -7  109.65    9.26
   4   7  -7   99.55    8.75
  -7   4   7  116.27   12.29
  -4   7   7  123.22   12.07
   7   4  -6  305.42   15.55
   4   7  -6  355.48   16.20
   4   7  -6  356.35   38.37
   7   4  -6  256.93   33.96
   7  -4   6  305.12   34.46
  -7   4   6  326.78   19.89
  -4   7   6  409.38   21.20
  -7   4   6  381.40   34.74
   4   7  -6  321.00   32.62
  -7  -4  -6  333.77   30.54
   7   4  -5   70.12    6.62
  -7   4   5   47.38   12.30
  -7  -4  -5   43.80   10.78
   4   7  -5   48.66   12.59
   7   4  -5   80.38   15.75
  -4   7   5   65.78    8.38
   7  -4   5   49.01   14.15
   7   4  -5   62.30   16.59
   4   7  -5   38.91   13.12
  -7   4   4  603.51   39.89
  -4  -7  -4  713.14   40.04
   4   7  -4  642.59   41.46
  -7  -4  -4  730.40   41.49
   7   4  -4  758.18   45.08
   7  -4   4  594.61   43.41
   4   7  -4  667.35   46.19
   7   4  -4  755.48   51.17
   7   4  -3  313.44   26.98
  -7   4   3  359.79   27.85
  -7  -4  -3  324.71   25.71
  -4  -7  -3  352.85   25.67
   4   7  -3  331.45   26.97
   7  -4   3  399.03   32.12
   4   7  -3  332.34   29.85
   7   4  -3  289.23   29.73
  -7  -4  -2  153.70   16.29
  -4  -7  -2   74.63   11.29
  -7   4   2  120.31   15.29
   4   7  -2  157.53   16.89
  -4   7   2   85.69   11.81
   7   4  -2   76.96   11.09
   4   7  -1  373.12   25.83
  -7  -4  -1  388.22   26.61
  -7   4   1  527.88   30.84
  -4   7   1  516.30   32.59
  -4  -7  -1  445.49   27.21
  -4   7   1  534.46   29.42
  -4   7   0  399.93   26.65
  -4   7   0  387.00   28.00
  -7   4   0  364.25   24.93
  -7   4   0  334.59   26.28
  -4   7   0  385.40   24.90
  -7   4  -1  447.23   29.03
  -4   7  -1  448.99   30.63
  -4   7  -1  521.27   29.22
  -7   4  -1  438.37   30.56
  -7   4  -2  117.04   15.47
  -4   7  -2  114.66   13.51
   7   4   2  130.87   14.25
  -7   4  -2  122.98   18.53
  -7   4  -3  424.55   35.31
  -7   4  -4  672.24   47.41
   4   7   5   69.83    6.04
   7   4   5   52.08    5.36
   7   4   5   38.27    6.68
   4   7   5   58.23    6.97
  -7   4  -5   62.36   16.08
  -4   7  -5   55.57    6.60
  -4   7  -5   49.23    6.03
   4   7   6  334.72   14.67
  -7   4  -6  288.03   35.25
   7   4   6  311.49   18.29
   4   7   6  296.20   16.94
  -4   7  -6  303.75   15.58
  -7   4  -6  280.82   14.70
   7   4   7  119.80    8.59
   7   4   7   93.09   10.48
   4   7   7  104.70   10.30
   7  -4  -7  120.82    9.77
  -7   4  -7   88.83    8.30
  -4   7  -7   88.47    8.48
  -7   4  -8  170.79   11.41
  -4   7  -8  170.36   11.58
   7   4   8  186.32   10.87
  -4   7  -9   32.18    5.34
  -7   4  -9   39.12    5.65
   7   4   9   27.80    4.32
  -7   4 -10   78.37    6.92
  -4   7 -10   72.64    6.62
   4   7  10   66.48    7.67
   4  -7 -11   17.10    2.96
  -7   4 -11   10.66    2.62
  -4   7 -11   12.30    2.81
  -7  -4  11   11.22    2.18
  -5  -7 -11   18.37    2.46
   7   5 -11   17.78    2.95
  -5  -7 -10    5.17    2.30
  -7  -5 -10    0.82    1.90
   7  -5  10    3.59    3.42
   5   7 -10   -0.46    2.49
   7   5 -10    4.03    2.72
  -7  -5  -9   80.75    6.58
   5   7  -9   76.00    7.34
   7   5  -9   94.76    8.08
  -5   7   9  105.77   10.60
   7  -5   9   83.90    8.90
  -7  -5  -8   55.53    5.94
  -7   5   8   95.39   10.71
  -5   7   8   98.54   10.88
   5   7  -8   46.55    6.73
   5   7  -8   61.08    6.98
   7   5  -8   64.33    7.22
   5   7  -7  343.51   16.52
  -5   7   7  360.80   20.85
  -7   5   7  363.39   21.19
   7   5  -6   67.07    6.86
   5   7  -6   28.92    5.01
   5   7  -6   27.54   12.66
   7   5  -6   72.78   18.82
  -5   7   6   52.81    8.50
   7  -5   6   71.16   17.72
  -7   5   6   44.47    8.11
  -5  -7  -6   55.00   12.68
   5   7  -6   29.85   11.26
   7   5  -6   65.34   15.14
   5   7  -5  170.33   25.83
   7  -5   5  227.16   28.53
   7   5  -5  187.32   27.72
  -5   7   5  232.00   15.53
  -7   5   5  211.86   24.44
   5   7  -5  174.61   23.31
   7   5  -5  174.96   23.25
   7  -5   4  335.07   32.04
   5   7  -4  217.38   26.97
   7   5  -4  256.85   30.47
  -5   7   4  226.77   15.10
   5   7  -4  220.33   12.01
   7   5  -4  284.58   13.29
  -7  -5  -4  236.71   23.83
  -7   5   4  262.12   25.44
  -5  -7  -4  274.62   24.73
   5   7  -4  216.81   24.29
   7   5  -4  294.00   28.13
   7  -5   3  568.63   39.20
   5   7  -3  521.11   39.22
   7   5  -3  491.57   39.60
   7   5  -3  524.02   36.42
  -7  -5  -3  513.45   34.05
  -5  -7  -3  503.62   33.02
  -7   5   3  478.90   33.04
   5   7  -3  442.26   33.23
  -5   7   2   20.88    7.22
   7   5  -2   31.69    7.81
   5   7  -2   37.38    9.85
  -7   5   2   34.65    9.07
  -5  -7  -2   44.60    9.49
  -7  -5  -2   42.37    9.51
  -7   5   2   31.42    9.37
  -5   7   2   22.11    8.69
  -5   7   1  853.12   42.21
   7   5  -1  923.27   42.60
  -5  -7  -1  951.92   44.33
  -5   7   1  877.81   46.33
  -7   5   1  893.03   46.60
  -7   5   1  841.26   42.31
  -5   7   0  114.83   13.86
  -5   7   0  118.66   16.20
  -7   5   0  121.95   14.73
  -5   7  -1  857.89   41.53
  -7   5  -1  874.37   45.70
  -5   7  -1  826.48   45.16
   7   5   2   31.39    7.85
  -5   7  -2   58.69   10.35
  -7   5  -2   61.47   12.17
  -5   7  -2   49.05   11.25
  -5   7  -4  294.15   13.70
   5   7   4  230.58   13.52
  -7   5  -4  367.32   34.69
   7   5   4  174.24   12.89
   5   7   4  272.43   12.02
   7   5   4  206.44   10.77
  -5   7  -5  199.63   11.67
   7   5   5  149.64   12.30
   5   7   5  152.41   11.68
  -7   5  -5  229.44   29.46
   5   7   5  183.23   10.24
   7   5   5  175.46    9.94
  -7   5  -6   62.58    6.90
  -5   7  -6   58.47    7.00
   5   7   6   72.25    8.52
   7   5   6   28.39    6.61
   7   5   6   37.93    5.08
   5   7   6   75.47    6.81
  -7   5  -7  299.10   15.50
  -5   7  -7  304.37   15.78
   7   5   7  270.29   17.79
   5   7   7  221.66   15.99
   5   7   7  260.30   13.60
   7   5   7  334.43   14.95
  -7   5  -8   61.22    7.09
  -5   7  -8   52.97    6.80
   5   7   8   52.17    7.91
   7   5   8   48.12    5.72
  -5   7  -9   68.47    7.09
  -7   5  -9   70.84    7.21
   5   7   9   70.90    8.82
   7   5   9   65.91    6.12
  -5   7 -10    4.78    3.01
  -7   5 -10    4.86    3.06
  -5  -7  10    0.69    1.81
   5  -7 -11   16.16    2.78
  -5   7 -11   27.61    3.37
  -7   5 -11   25.11    3.27
  -7  -5  11   18.65    2.46
   7   6 -10   34.39    4.48
   6   7 -10   12.53    3.37
  -7  -6 -10   17.23    3.00
  -6  -7 -10   32.99    3.70
  -7  -6  -9   35.04    4.42
  -6  -7  -9   40.65    4.76
  -6   7   9   41.21    7.08
   6   7  -9   38.29    5.36
   7   6  -9   42.09    5.58
  -7   6   9   45.46    7.30
  -7  -6  -8    8.35    3.24
  -6   7   8    3.74    4.65
  -7   6   8    3.38    4.48
   6   7  -8    9.93    4.08
   6   7  -8    7.49    3.53
   7   6  -8   15.48    4.22
   7   6  -7    3.84    3.48
   6   7  -7    5.49    3.51
  -6   7   7   11.03    5.77
  -7   6   7    9.81    5.45
  -6   7   6    1.40    4.69
  -7   6   6    7.85    5.29
  -7   6   5  430.66   35.40
   6   7  -5  348.91   33.74
   7   6  -5  446.64   37.96
   6   7  -5  311.99   35.93
   7   6  -5  368.85   39.68
  -6   7   5  395.14   21.38
   7   6  -4   62.07   14.00
  -7  -6  -4  147.46   19.23
  -7   6   4   71.98   14.00
  -6  -7  -4   85.20   14.74
  -7  -6  -4  122.20    7.63
   6   7  -4  110.22   17.82
   6   7  -4  119.44   20.95
   7   6  -4   88.93   18.96
   6   7  -4  131.34    9.10
   6   7  -4  130.25    8.95
   7   6  -4   71.58    7.19
   7   6  -3   89.93   15.92
  -6  -7  -3   80.61   13.77
  -7  -6  -3   91.69   14.65
  -7   6   3   89.09   14.65
   6   7  -3   67.55   13.42
   6   7  -3   74.07   16.24
   7   6  -3   69.26   15.93
   6   7  -3   81.84    7.09
   7   6  -3   68.51    6.53
   6   7  -3   68.05    6.65
   7   6  -3   81.62    7.05
   6   7  -2  117.29   16.23
  -7   6   2   21.41    7.68
  -7   6   2   29.06    9.38
  -7  -6  -2  102.00   14.61
  -6   7   2   28.02    9.45
  -6  -7  -2   48.80   10.50
   6   7  -2  101.23   17.56
   7   6  -2   52.60   13.38
  -6   7   2   30.73    8.46
  -7   6   2   18.91    7.14
   7   6  -2   42.50    9.10
  -6   7   1 1671.37   69.88
  -6  -7  -1 1718.76   66.82
  -7  -6  -1 1542.09   64.95
  -7   6   1 1645.28   69.20
  -7   6   1 1627.88   63.79
  -6   7   1 1681.61   65.11
  -7   6   1 1605.13   63.82
   7   6  -1 1731.81   65.00
  -6   7   0  279.50   25.82
  -7  -6   0  351.06   26.61
  -7   6   0  272.30   25.68
  -6   7   0  278.25   22.94
  -7   6   0  292.97   23.28
   7   6   0  360.92   25.67
   6   7   0  342.33   25.10
  -6   7  -1 1683.89   71.06
  -7   6  -1 1722.61   71.21
  -6   7  -1 1729.23   66.27
  -7   6  -1 1701.07   65.52
   7   6   1 1547.76   63.90
   6   7   1 1791.16   66.95
  -7   6  -2   36.17    9.98
  -6   7  -2   27.15    9.41
  -6   7  -2   31.16    8.29
  -7   6  -2   28.65    7.86
   6   7   3   88.82    6.56
   7   6   3   82.66    6.35
  -6   7  -4  108.01    8.56
   7   6   4  121.38   10.46
   6   7   4   62.60    7.70
   7   6   4  134.95    8.22
   6   7   4   79.21    6.70
  -7   6  -5  297.24   15.20
  -6   7  -5  304.20   15.52
   7   6   5  266.57   17.26
   6   7   5  301.91   17.60
   7   6   5  328.06   14.64
  -6   7  -6    8.09    4.09
  -7   6  -6    8.34    3.98
   7   6   6    6.80    4.59
   6   7   6    6.09    4.62
   6   7   6   10.27    3.39
   7   6   6    9.10    3.48
  -6   7  -7    7.90    4.07
  -7   6  -7    8.42    3.98
   7   6   7    0.34    4.19
   6   7   7    8.38    5.31
   6   7   7    6.74    3.19
   7   6   7    2.11    2.64
  -6   7  -8    8.50    3.84
  -7   6  -8   12.32    4.24
   6   7   8   13.73    5.36
   7   6   8    8.23    3.24
   6   7   8   13.80    3.55
  -7   6  -9   42.25    5.58
  -6   7  -9   41.98    5.70
   6   7   9   30.78    6.18
   7   6   9   35.54    4.65
  -6   7 -10   22.00    3.89
  -7   6 -10   21.84    3.96
  -6  -7  10   16.62    2.87
  -7  -7 -10   19.57    2.87
   7   7 -10   17.91    3.28
  -7  -7  -9    0.54    2.28
   7   7  -9    0.17    2.80
  -7   7   9   -0.27    3.81
  -7  -7  -8   85.77    7.04
   7   7  -8   86.68    8.33
   7   7  -8   91.81    8.06
  -7  -7  -7    3.65    2.68
  -7   7   7    1.78    4.66
   7   7  -7    1.03    3.19
  -7   7   6   49.57    8.64
   7   7  -5    3.29    6.25
  -7  -7  -5    4.76    2.51
   7   7  -5   -1.38    7.87
  -7   7   5    1.03    4.65
  -7  -7  -4  151.65   20.24
   7   7  -4  154.15   21.92
   7   7  -4  145.67   10.03
   7   7  -4  130.87    9.63
   7   7  -4  130.90   23.29
   7   7  -3   -2.27    7.00
   7   7  -3    1.92    2.22
   7   7  -3   -0.91    5.42
  -7  -7  -3   -4.09    4.85
   7   7  -3    0.19    3.04
   7   7  -3    1.13    2.93
  -7   7   2 1330.51   54.81
   7   7  -2  873.43   45.66
   7   7  -2  817.27   53.28
   7   7  -2  899.29   28.44
   7   7  -2  863.02   28.04
   7   7  -2  900.02   29.86
   7   7  -2  906.96   29.94
   7   7  -2  915.30   50.70
  -7   7   2 1244.26   58.10
  -7  -7  -2  978.44   50.23
  -7   7   1   -1.31    4.04
   7   7  -1   17.56    6.85
  -7   7   1    0.83    5.43
  -7  -7  -1   17.21    7.08
  -7   7   0   55.93   10.92
   7   7   0    7.17    5.15
  -7   7   0   64.87   13.52
  -7  -7   0    2.15    4.57
  -7   7  -1   -1.96    4.43
  -7   7  -1    2.46    5.24
  -7   7  -2 1000.53   52.43
   7   7   2  824.54   27.10
   7   7   2  890.79   28.08
  -7   7  -2 1026.49   47.95
   7   7   2  885.28   45.43
   7   7   3    0.92    2.33
  -7   7  -4  105.58    8.76
   7   7   4  117.36   10.66
   7   7   4  133.44    8.68
  -7   7  -5    1.74    3.35
   7   7   5    3.99    4.47
   7   7   5    4.94    3.07
  -7   7  -6   62.57    7.41
   7   7   6   65.56    8.84
   7   7   6   89.23    7.61
  -7   7  -7    0.23    3.34
   7   7   7    5.01    4.50
   7   7   7    6.05    3.23
   7   7   8  109.35    8.19
  -7   7  -8   92.94    8.53
  -7   7  -8   91.03    8.32
  -7   7  -9    0.72    2.89
  -7   7 -10   19.74    3.56
  -7  -7  10   15.52    2.66
  -8   0   0  187.58   17.39
  -8   0   0  197.41   20.96
   0   8   0  207.38   18.16
   0   8   0  210.97   19.90
   0   8  -1   61.15   12.21
  -8   0   1   97.41   12.87
  -8   0  -1   70.31   13.20
   0   8  -1   64.69   10.29
   0   8   1   77.40   11.31
   0   8  -1   67.51   10.80
   8   0  -1   77.91   11.89
   0   8  -1   71.57   12.01
   0   8  -2    4.93    6.02
  -8   0  -2    1.49    4.76
  -8   0   2    7.04    5.55
  -8   0  -2    1.84    7.10
   8   0  -2   -0.60    4.09
   0   8  -2   -0.49    3.34
   0   8   2    2.03    3.92
   0   8  -2    3.32    4.07
   0   8  -2    1.94    4.64
  -8   0  -3    2.73    5.15
   0   8  -3    2.29    7.00
  -8   0   3    9.11    5.97
  -8   0  -3    7.88    8.11
   0   8  -3    1.83    4.02
   0   8  -3   -0.72    4.91
   0   8  -4   53.14   12.84
  -8   0  -4   69.86   13.26
  -8   0   4   62.84   12.50
  -8   0  -4   72.15   16.37
   0   8   4   73.02   12.77
   0   8  -4   67.93   13.82
   0   8  -4   78.59   13.23
   0   8   5   30.13    4.41
   0   8  -5   43.06    5.23
   0   8   5   23.51    8.60
   0   8  -5   40.24   11.96
   8   0   5   48.78    7.03
   0   8   5   36.81    6.48
  -8   0  -5   43.78   14.04
  -8   0   5   32.47   10.28
  -8   0  -5   47.61    4.87
  -8   0  -5   55.57   12.88
   0   8  -5   43.76    5.63
   8   0  -5   23.58    4.94
   0   8  -5   44.22    5.93
   0   8   6   42.73   11.43
   0   8  -6   85.39   17.40
   0   8   6   50.66    7.99
   8   0   6   77.78    8.97
  -8   0   6   52.74   13.51
   0   8  -6   68.88    7.30
   8   0  -6   41.42    6.10
   0   8  -6   74.54    7.89
  -8   0  -6   47.80   16.11
   0   8   6   45.72    5.44
   0   8  -6   74.75    6.96
   8   0   7  152.45   12.95
   0   8  -7  166.54   11.62
   0   8  -7  172.46   12.27
   8   0  -7  209.92   13.01
   0   8  -7  170.86   11.02
   0   8   7  200.52   11.28
   8   0   8  222.17   15.54
   8   0  -8  246.85   14.96
   0   8  -8  216.77   13.46
   0   8  -8  222.72   13.96
   8   0  -8  281.94   15.11
   0   8   8  261.13   13.25
   0   8  -8  229.51   12.98
   0   8   9   97.48    9.70
   8   0   9   77.36    9.10
   8   0  -9   93.03    8.72
   8   0  -9   92.77    8.33
   0   8  -9   76.76    7.88
   0   8  -9   72.71    7.05
   0   8   9   99.37    7.59
   0   8  10    2.17    3.21
   8   0  10    1.78    3.60
   8   0  10    0.26    2.16
   8   0 -10    3.35    3.26
   8   0 -10    2.00    2.81
   0   8 -10    0.59    2.52
   0   8  10    5.31    2.72
   8   0 -11   38.95    4.39
   0   8  11   30.00    4.52
  -1   8  11   48.61    5.30
   8  -1  11   84.64    6.64
   8   1 -11   66.31    5.41
   8   1 -11   89.61    5.68
  -1   8  11   62.24    4.58
  -1   8  10   44.19    6.09
   8  -1  10   43.74    6.36
   8   1 -10   19.83    4.20
   8  -1  10   37.73    4.49
   8   1 -10   23.35    4.32
  -1   8  10   49.24    4.98
   1   8 -10   49.37    5.18
  -1   8   9  101.55    9.98
   8   1  -9   88.10    8.71
   8  -1   9   96.62   10.11
   1   8  -9   96.29    8.61
   1   8  -9   88.65    8.14
   8   1  -9  108.29    8.88
   1   8  -9   94.41    7.86
  -1   8   9  112.99    8.10
   1   8  -8   11.52    3.96
  -1   8   8    8.79    3.45
   8  -1   8   17.07    5.72
   8   1  -8   21.59    5.51
   8   1  -8   26.44    5.43
   1   8  -8   16.05    4.58
   1   8  -8   11.17    4.53
   8  -1   7   55.63    8.33
  -1   8   7   64.87    9.26
  -8  -1  -7   72.07    6.34
   8   1  -7   75.42    7.91
   1   8  -7   72.68    7.65
   1   8  -7   69.05    7.82
   1   8  -7   67.95    7.02
  -1   8   7   55.61    6.18
  -1   8   6  449.82   18.08
   1   8  -6  446.06   18.59
   8  -1   6  499.53   22.79
  -1   8   6  530.25   24.19
  -8  -1  -6  444.92   42.97
  -1   8   6  509.59   37.66
   1   8  -6  435.30   38.06
  -8   1   6  423.57   37.23
  -8  -1  -6  450.03   17.61
   1   8  -6  445.33   19.39
   8   1  -6  410.85   19.23
   1   8  -6  448.71   20.31
  -1   8   5   38.12    4.75
   1   8  -5   20.88    4.18
  -1   8   5   46.35   11.22
   1   8  -5   29.81   10.53
   8  -1   5   47.50    6.71
  -1   8   5   37.07    6.37
  -8  -1  -5   20.34   10.26
  -8   1   5   44.32   11.78
  -8  -1  -5   22.85    3.67
   8   1  -5   38.44    5.36
   1   8  -5   26.34    4.55
   1   8  -5   24.56    5.06
  -8  -1  -4    4.58    5.89
  -8   1   4    0.77    4.90
   1   8  -4    3.82    4.86
  -1   8   4    1.38    4.24
   1   8  -4    7.58    5.89
   1   8  -4    4.90    5.70
  -8  -1  -4    4.31    7.32
   8   1  -4   -2.07    5.89
  -8   1   3   85.54   13.82
   1   8  -3   95.36   13.57
   1   8  -3   80.82   13.58
  -8  -1  -3   80.81   16.61
   8   1  -2   19.91    7.16
   1   8  -2    9.42    5.63
   1   8  -2    9.04    4.76
   1   8  -2    9.69    6.12
  -8   1   2   20.85    7.00
  -8   1   1  264.43   22.01
  -8  -1  -1  277.45   24.75
   1   8  -1  282.51   21.69
   8   1  -1  310.03   23.31
   1   8  -1  254.34   22.07
   1   8  -1  294.01   21.74
  -8   1   0   19.37    8.28
  -8   1   0   18.13    6.76
  -1   8   0   14.23    7.29
  -8  -1   0   30.97    9.29
  -8   1   0   22.92    7.20
  -8  -1   0   36.03    8.07
   1   8   0   32.00    7.82
   1   8   0   41.82    9.69
  -1   8   0   16.93    6.99
  -1   8  -1  200.85   20.80
  -8   1  -1  232.69   20.26
  -8  -1   1  275.05   20.98
  -8   1  -1  221.62   22.64
  -1   8  -1  204.44   18.66
   8  -1  -1  296.37   22.61
  -1   8  -1  232.31   20.97
   1   8   1  271.01   21.03
  -1   8  -2    7.82    7.21
  -8   1  -2    6.84    6.13
  -8   1  -2    5.57    5.00
  -8  -1   2   17.88    6.76
  -8   1  -2    4.68    7.56
   8  -1  -2   28.96    8.07
   1   8   2   17.07    6.08
  -1   8  -2    7.77    5.01
  -1   8  -2    4.55    4.90
  -8   1  -3   66.16   12.32
  -1   8  -3   91.52   15.13
  -8  -1   3   46.16   10.02
  -1   8  -3   73.64   12.09
  -1   8  -3   77.01   13.62
  -8   1  -3   87.82   17.10
  -1   8  -4   13.57    8.26
  -8   1  -4   12.34    7.29
   1   8   4    0.69    4.55
  -1   8  -4   11.75    6.44
  -1   8  -4    6.58    6.05
  -8   1  -4   12.34    9.41
  -1   8  -5   34.82    5.07
   8   1   5   30.27    5.83
   1   8   5   31.91    6.23
  -8   1  -5   34.93   13.17
   1   8   5   28.35    9.11
  -1   8  -5   36.62   11.06
  -8   1  -5   34.30   10.68
  -1   8  -5   36.39    5.69
  -1   8  -5   36.08    5.39
  -1   8  -5   35.14    4.86
   1   8   5   34.69    4.59
   8   1   6  419.19   21.20
  -1   8  -6  459.31   19.13
   1   8   6  407.61   34.08
  -1   8  -6  498.21   40.46
  -1   8  -6  487.03   20.89
  -1   8  -6  464.14   19.89
   8  -1  -6  468.90   20.44
  -8   1  -6  466.10   45.00
  -1   8  -6  480.33   18.97
   1   8   6  379.12   17.11
   8   1   7   68.82    8.63
  -1   8  -7   45.70    6.45
  -1   8  -7   51.00    7.23
   8  -1  -7   47.08    6.63
  -1   8  -7   55.83    6.46
   1   8   7   62.28    6.39
  -1   8  -8   21.76    4.57
   1   8   8   30.98    4.83
   1   8   8   32.29    6.51
   8   1   8   16.97    5.66
   8  -1  -8    7.11    4.33
   8  -1  -8   15.50    4.60
  -1   8  -8   18.41    5.13
   1   8   9   71.49    8.44
   8   1   9   77.18    8.94
   8  -1  -9   90.22    8.74
   8   1   9   78.69    6.86
   8  -1  -9   94.94    8.46
  -1   8  -9   77.24    7.10
   1   8   9   81.46    7.01
  -1   8 -10   35.71    4.70
   1   8  10   25.64    3.95
   1   8  10   19.06    4.88
   8   1  10   43.21    6.18
   8  -1 -10   35.68    5.12
   8   1  10   44.11    4.63
   8  -1 -10   45.61    5.33
  -8  -1  10   19.52    3.27
   8  -1 -11   49.49    4.83
   1   8  11   56.79    5.65
   8   1  11   65.03    5.73
   8  -2  11    8.33    3.10
   8   2 -11   12.91    2.84
  -2   8  11   18.29    3.46
   8   2 -11   12.19    2.66
   8  -2  10   11.02    4.35
   8   2 -10   10.46    3.54
   8  -2  10    7.46    2.59
  -2   8  10   18.90    4.56
   8   2 -10   14.25    3.69
   2   8 -10   12.06    3.32
  -2   8  10   16.85    3.41
   8  -2   9   77.50    9.04
   8   2  -9   93.64    8.82
   2   8  -9   92.11    8.15
   2   8  -9   96.44    8.60
   8   2  -9  106.96    8.81
  -2   8   9  121.13    8.23
   2   8  -9   91.91    7.66
  -2   8   8  169.65   13.92
   8  -2   8  154.87   12.81
  -8  -2  -8  117.58    8.34
   8   2  -8  119.94   10.30
   2   8  -8  121.29    9.87
   8   2  -8  133.73   10.37
   2   8  -8  132.58   10.60
  -2   8   8  168.17   10.22
   2   8  -8  122.33    9.29
   2   8  -7   73.90    7.24
  -2   8   7  100.60    7.90
   8  -2   7   77.67    9.24
  -2   8   7  113.57   11.42
  -8  -2  -7   71.69    6.50
   8   2  -7   53.74    7.08
   2   8  -7   73.76    7.59
   2   8  -7   67.19    7.93
   2   8  -6    4.14    3.28
  -2   8   6    0.82    2.60
   8  -2   6    1.99    3.92
  -2   8   6    1.56    4.28
   8  -2   6    7.58    8.05
   8  -2   6    1.02    6.74
  -2   8   6    1.77    6.20
   2   8  -6    6.28    7.31
  -8   2   6    2.08    5.42
  -8  -2  -6    4.29    4.90
  -8  -2  -6    3.24    2.55
   2   8  -6    3.23    2.92
   8   2  -6    6.39    3.78
   2   8  -6    5.06    3.86
  -2   8   5   77.81   14.28
   2   8  -5   51.13   13.13
  -2   8   5   87.85    9.19
   8   2  -5   80.57   18.24
   8  -2   5   39.50    6.63
   2   8  -5   43.63   11.90
  -8  -2  -5   39.57   10.06
  -8   2   5   79.70   15.28
  -8  -2  -5   46.21    5.02
   2   8  -5   44.34    5.61
   8   2  -5   81.65    7.27
  -2   8   5   73.18    6.15
   2   8  -5   41.04    5.23
  -2   8   4  214.24   21.08
   2   8  -4  152.51   19.80
   2   8  -4  163.63   18.76
   8   2  -4  153.26   23.16
  -8  -2  -4  142.41   21.81
  -8   2   4  222.67   23.20
  -8  -2  -4  150.83    8.68
   2   8  -4  161.85   19.82
   2   8  -3  278.24   23.28
   2   8  -3  285.26   25.43
  -8  -2  -3  263.07   28.52
  -8  -2  -3  324.09   24.53
  -8   2   3  345.40   27.62
   2   8  -3  296.12   24.80
   2   8  -2  391.93   26.56
   2   8  -2  364.04   27.51
   2   8  -2  357.24   24.80
   8   2  -2  366.34   26.80
  -8  -2  -2  421.61   26.81
  -8   2   2  393.83   28.35
  -8  -2  -1  306.77   22.17
  -8   2   1  318.17   24.53
   8   2  -1  328.04   24.39
   2   8  -1  332.97   23.65
   2   8  -1  348.13   25.84
   2   8  -1  317.46   23.11
  -8  -2  -1  304.61   25.78
  -2   8   0   65.49   12.27
  -8   2   0   63.98   10.47
  -8  -2   0   91.26   11.70
  -8   2   0   76.36   11.81
   2   8   0   84.06   12.72
  -2   8   0   77.09   12.56
   2   8   0   98.23   12.67
  -8  -2   0   83.56   13.61
  -8   2   0   60.85   12.55
  -2   8  -1  309.92   25.60
  -8   2  -1  276.18   22.59
   8  -2  -1  373.25   25.91
  -2   8  -1  284.82   21.95
  -2   8  -1  305.81   24.49
   2   8   1  357.37   24.37
  -8   2  -1  275.32   25.76
  -8   2  -2  326.99   28.47
  -2   8  -2  300.18   26.71
  -8   2  -2  295.97   24.51
  -2   8  -2  305.69   23.72
  -2   8  -2  334.52   26.23
   2   8   2  384.42   25.56
   8  -2  -2  376.27   26.67
  -8   2  -2  309.90   30.89
  -8   2  -3  285.92   30.60
  -2   8  -3  280.49   23.33
  -2   8  -3  279.80   25.37
  -2   8  -3  287.07   26.57
  -8   2  -3  270.81   24.62
  -2   8  -4  132.43   19.65
  -8   2  -4  124.20   17.84
   2   8   4  131.75   17.21
  -2   8  -4  118.41   17.66
  -2   8  -4  111.97   16.03
  -8   2  -4  141.56   22.77
   8   2   4  148.41   10.70
   8   2   5   44.87    6.64
  -2   8  -5   44.98    5.75
  -8   2  -5   53.69   15.22
  -2   8  -5   50.32   11.56
  -2   8  -5   41.40   11.54
  -8   2  -5   52.20   12.75
  -2   8  -5   47.38    6.28
   2   8   5   64.63    5.75
  -2   8  -5   49.13    5.60
  -2   8  -6    0.72    2.81
   2   8   6    2.29    2.79
  -8   2  -6   -2.86    8.80
  -2   8  -6    1.43    3.22
   8   2   6    1.93    4.09
   8   2   6   -1.02    6.94
   2   8   6    0.89    5.47
  -2   8  -6    4.22    6.26
   8  -2  -6   -2.74    3.25
  -2   8  -6    1.84    3.63
   2   8   7   44.85    7.04
  -2   8  -7   58.94    6.89
   8   2   7   46.25    7.37
  -2   8  -7   56.55    7.39
  -2   8  -7   62.55    6.70
   2   8   7   36.13    5.21
   2   8   8  112.32   10.95
  -2   8  -8  150.06   10.62
   8   2   8  114.40   10.98
   8  -2  -8  152.30   11.30
   8   2   8  130.14    9.21
   8  -2  -8  175.50   11.89
  -2   8  -8  141.28    9.86
   2   8   8  120.76    8.93
   2   8   9  101.13    9.71
   8   2   9  107.65   10.12
  -2   8  -9   86.46    7.93
   8  -2  -9  117.48    9.62
   8   2   9  106.23    7.89
   8  -2  -9  138.29    9.88
  -2   8  -9   98.61    7.94
   2   8   9  116.86    8.09
   8   2  10   12.24    4.11
   2   8  10   15.45    4.55
  -8  -2  10   15.93    2.99
   2   8  10   18.76    3.47
  -2   8 -10    8.09    3.13
   8  -2 -10   16.64    3.91
   8   2  10   11.39    2.93
   2   8  11    6.33    2.83
  -8  -2  11    9.50    1.96
   2   8  11    9.76    2.29
  -3   8  11   17.10    3.09
  -3  -8 -11   18.84    2.52
   8   3 -11   17.82    2.92
   8  -3  11   25.61    3.95
   8  -3  10  121.68    9.47
  -3   8  10  100.44    8.52
   8   3 -10  116.25    7.91
   8   3 -10  136.78    8.63
  -3   8  10  103.59    6.88
   8  -3   9    3.25    4.21
   8   3  -9    4.64    3.71
  -8  -3  -9    8.82    2.86
   3   8  -9    7.36    3.40
   8   3  -9    8.33    3.49
  -3   8   9    2.37    2.84
   3   8  -9    8.65    3.24
  -3   8   8  119.69   12.04
   8  -3   8  151.27   12.54
  -8  -3  -8  143.03    9.12
   8   3  -8  127.49   10.39
   8   3  -8  120.33    9.89
   3   8  -8  149.42   11.05
   3   8  -8  143.05   10.35
   3   8  -8  144.82    9.79
  -3   8   8  122.71    8.79
   3   8  -7   26.33    4.84
  -3   8   7   18.40    4.07
   8  -3   7   20.99    6.03
  -3   8   7   31.43    7.00
  -8  -3  -7   28.32    4.50
   3   8  -7   29.85    5.50
   8   3  -7   14.96    4.35
   3   8  -7   25.68    5.84
   8  -3   6  132.06   11.38
   8  -3   6  135.15   23.50
   8   3  -6  159.62   26.98
  -3   8   6  123.60   11.71
   3   8  -6  104.20    8.25
  -3   8   6  119.96    8.36
   3   8  -6  103.83   19.07
  -8  -3  -6  128.68   19.00
  -8  -3  -6  114.57    8.27
   3   8  -6  124.85    9.35
   8   3  -6  176.46   11.07
  -3   8   6  109.80   18.01
   3   8  -6  100.36   18.63
   8  -3   6  126.18   20.41
   8  -3   5   67.89   16.83
   8   3  -5   46.33   14.87
  -3   8   5   34.66    6.64
  -3   8   5   37.09    4.64
   3   8  -5   54.30    5.65
  -8   3   5   37.75   11.36
   3   8  -5   57.24   13.37
  -8  -3  -5   68.99   13.42
  -8  -3  -5   65.66    5.84
   8   3  -5   55.99    6.23
  -3   8   5   27.59    9.51
   3   8  -5   57.18   12.14
   3   8  -5   65.59   14.14
   8   3  -4  421.02   17.84
   8   3  -4  444.85   39.80
  -3   8   4  461.70   20.79
  -3   8   4  402.31   15.67
   3   8  -4  390.60   16.16
  -3   8   4  454.48   31.67
   3   8  -4  485.85   35.12
   3   8  -4  446.07   31.45
   8   3  -4  461.31   35.06
  -8   3   4  452.34   34.46
  -8  -3  -4  436.29   16.40
  -8  -3  -4  449.82   32.16
   3   8  -4  401.19   32.25
   3   8  -3   11.69    6.25
   3   8  -3    5.04    4.74
   8   3  -3    1.02    6.06
  -8   3   3   11.04    6.64
   3   8  -3    5.58    4.87
  -8  -3  -3    9.78    5.58
  -8  -3  -2  217.49   20.01
  -8   3   2  156.35   18.50
   3   8  -2  198.13   18.70
   3   8  -2  224.86   21.34
   3   8  -2  207.90   18.62
   8   3  -1  186.42   18.09
   3   8  -1  180.43   18.65
   3   8  -1  176.79   17.41
  -8  -3  -1  180.05   17.46
  -8   3   1  240.47   21.08
  -3   8   0  994.25   48.07
  -8  -3   0  923.72   43.70
  -8   3   0 1002.31   46.16
  -8   3   0  959.79   50.29
   8  -3   0 1060.67   46.45
   8   3   0  948.53   44.39
   3   8   0  859.30   44.48
  -3   8   0  989.85   47.10
   3   8   0  914.73   43.51
  -8   3  -1  194.53   21.59
   8  -3  -1  201.80   19.15
  -3   8  -1  223.12   20.85
   3   8   1  178.68   17.56
  -3   8  -1  210.46   21.35
  -8   3  -1  199.06   19.60
  -8   3  -2  176.15   20.86
  -3   8  -2  212.71   22.15
  -8   3  -2  179.32   19.45
  -3   8  -2  188.33   18.52
  -3   8  -2  173.85   19.13
   3   8   2  237.16   19.98
  -8   3  -2  193.38   24.35
   8  -3  -2  149.01   17.10
  -3   8  -3    0.81    5.65
  -8   3  -3    8.24    6.52
  -3   8  -3    7.48    5.53
  -3   8  -3    4.41    5.81
  -8   3  -3    4.25    6.78
  -3   8  -4  399.34   16.08
   8   3   4  448.27   19.53
  -3   8  -4  394.87   17.15
  -8   3  -4  507.53   42.73
  -3   8  -4  430.88   31.12
   3   8   4  416.09   30.62
  -3   8  -4  444.58   33.98
   3   8   4  401.44   16.21
  -3   8  -4  439.12   34.96
  -8   3  -4  409.97   32.91
  -3   8  -4  444.92   18.32
  -8   3  -4  398.00   17.22
   3   8   5   51.90    5.38
  -3   8  -5   58.99    6.05
   8   3   5   65.41    7.84
  -3   8  -5   58.95    6.54
   3   8   5   60.47    7.34
  -8   3  -5   71.29   17.96
   3   8   5   54.64   12.16
  -3   8  -5   52.87   12.12
  -3   8  -5   56.54   13.76
   3   8   5   58.50    5.80
  -3   8  -5   56.09    6.81
  -8   3  -5   57.88    6.52
   8   3   6  108.11   10.41
  -3   8  -6  125.93    9.80
   3   8   6  174.50   12.30
  -8   3  -6  183.07   28.67
  -3   8  -6  133.38   21.61
  -3   8  -6  161.05   21.06
   8   3   6  127.98   20.62
  -3   8  -6  138.98   10.78
  -3   8  -6  134.25    9.24
   3   8   6  147.04    9.23
   3   8   7    9.47    4.45
   8   3   7   30.11    6.29
  -3   8  -7   25.22    5.27
   8   3   7   26.26    4.55
   8  -3  -7   16.31    4.71
  -3   8  -7   27.01    4.88
   3   8   7   10.76    3.48
   3   8   8  110.61   10.70
   8   3   8  123.42   10.88
  -3   8  -8  134.27   10.20
   8  -3  -8  110.04    9.66
   8   3   8  144.27    9.50
   8  -3  -8  119.03    9.88
   3   8   8  118.44    8.53
  -3   8  -8  145.37    9.90
   8   3   9    8.19    3.10
   8  -3  -9    1.69    3.41
   3   8   9    5.21    4.11
  -3   8  -9    0.67    2.66
   3   8   9    6.33    2.98
   8   3   9    6.31    4.14
  -3   8  -9    2.37    3.07
   8  -3 -10   67.88    6.41
   3   8  10  135.24    7.43
  -3   8 -10  106.68    7.57
   3   8  10   97.53    8.74
  -8  -3  11   13.64    2.20
  -8  -4 -10   43.98    4.17
   8  -4  10   38.85    5.73
   8   4 -10   30.91    4.46
   4   8 -10   43.33    4.95
  -4   8  10   23.74    4.62
  -8  -4  -9   28.70    4.06
   8  -4   9   33.06    6.25
   8   4  -9   13.75    4.10
   4   8  -9   25.78    4.78
  -4   8   9   15.59    5.25
  -4   8   8  184.57   14.70
   8  -4   8  175.71   13.32
  -8  -4  -8  173.78   10.35
   4   8  -8  170.53   11.43
   4   8  -8  159.80   11.74
  -4   8   7   12.54    5.93
  -8   4   7   13.25    5.96
   8  -4   7   33.68    6.91
  -8  -4  -7   32.74    4.71
   4   8  -7   28.16    5.22
   8   4  -7   40.44    5.92
   4   8  -7   26.10    5.69
   8   4  -6   21.82    4.61
   4   8  -6   15.22    4.21
   8  -4   6   30.62   12.78
   8   4  -6   20.24   12.37
  -4   8   6   33.67    7.06
   4   8  -6   15.71    8.87
  -8  -4  -6   18.21    3.67
   8  -4   5   57.92   15.41
   8   4  -5   13.42   10.85
  -4   8   5   29.85    6.48
  -8  -4  -5   48.87   11.88
  -8   4   5   28.02    9.97
   4   8  -5   42.66   12.25
   8   4  -5   15.04    8.12
  -8  -4  -5   49.51    5.30
   8   4  -4  129.70    9.05
  -8   4   4  138.13   19.28
  -8  -4  -4  133.60   18.03
  -8  -4  -4  123.43    7.92
   4   8  -4  117.72   18.15
   8   4  -4  130.63   19.50
   8   4  -4  115.82   21.72
  -4   8   4  145.80   11.38
  -8   4   3   11.47    7.12
   4   8  -3    7.49    5.52
  -8  -4  -3    9.97    6.09
   8   4  -3   -1.08    7.09
  -8  -4  -2  752.68   40.97
  -8   4   2  710.00   41.01
   8   4  -2  770.76   39.54
   4   8  -2  703.09   37.96
  -4  -8  -1  184.24   17.76
  -8  -4  -1  184.17   18.52
  -8   4   1  161.37   17.92
   4   8  -1  172.03   17.53
  -8   4   0  489.98   35.10
  -8  -4   0  542.75   32.75
  -8   4   0  530.05   32.72
  -4   8   0  557.59   35.06
  -8   4  -1  187.63   19.31
  -4   8  -1  167.06   19.45
   4   8   1  197.49   18.98
  -8   4  -1  174.02   20.49
  -4   8  -2  793.08   45.08
  -8   4  -2  754.47   43.16
   8   4   2  635.61   36.17
   4   8   2  777.96   39.90
  -4   8  -3    3.40    6.56
  -8   4  -3    1.10    6.54
   4   8   4  144.69    9.17
  -4   8  -4  121.57    9.08
   8   4   4  125.32    9.88
   4   8   4  137.60    8.70
  -4   8  -4  137.19   20.42
   8   4   4  126.20    8.07
  -8   4  -4  153.75   24.20
  -4   8  -4  124.68    9.34
  -8   4  -4  123.57    9.00
  -4   8  -5   52.70   14.07
   4   8   5   18.54    3.86
   8   4   5   42.11    5.03
  -8   4  -5   52.39   16.26
   4   8   5   14.26    4.79
   8   4   5   42.05    6.59
  -4   8  -5   46.03    6.08
  -8   4  -5   51.84    6.36
   4   8   6   33.87    4.99
   8   4   6   24.95    4.28
  -8   4  -6   44.44   15.63
   4   8   6   23.79    5.50
   8   4   6   22.30    5.54
  -4   8  -6   39.98    5.95
  -8   4  -6   49.50    6.54
   4   8   7   42.84    6.92
  -4   8  -7   32.82    5.65
   8   4   7   30.14    4.74
   4   8   8  168.61   12.99
   8  -4  -8  170.39   11.65
  -4   8  -8  169.41   11.49
   8   4   8  149.83    9.90
   8   4   9   25.45    4.14
  -4   8  -9   22.02    4.66
  -8   4  -9   24.44    4.65
   4   8   9   10.71    4.81
  -4   8 -10   41.38    4.94
  -8   4 -10   37.77    4.67
   5   8 -10    0.68    2.32
   8   5 -10    3.14    2.55
  -8  -5 -10    1.14    1.86
  -5  -8 -10    3.29    2.02
   5   8  -9    9.02    3.44
   8   5  -9   17.59    4.12
  -8  -5  -9    7.98    2.77
  -5   8   9    5.16    4.17
  -8  -5  -8   14.83    3.55
  -5   8   8   19.15    5.99
  -8   5   8   17.15    6.05
   5   8  -8   10.91    3.92
   8   5  -8   15.91    4.40
   5   8  -8   11.84    4.42
   5   8  -7   16.91    4.44
   8   5  -7   30.67    5.37
  -8  -5  -7   16.07    3.89
  -5   8   7   33.59    7.48
  -8   5   7   30.09    7.52
   8   5  -6   36.76    5.65
  -8  -5  -6   32.47    4.71
  -8   5   6   42.88    8.42
  -8  -5  -5  300.75   13.81
  -8   5   5  264.55   28.57
   5   8  -5  306.34   31.32
   8   5  -5  276.18   30.28
   5   8  -5  328.64   35.77
   8   5  -5  233.27   32.20
  -5   8   5  248.25   16.84
   8   5  -5  295.33   14.71
  -8  -5  -4   86.82    6.64
  -8  -5  -4   89.15   15.35
  -8   5   4   92.63   16.16
   5   8  -4   69.08   14.52
   8   5  -4   84.04   16.12
   8   5  -4   94.22   20.62
  -5   8   4   85.88    9.33
   5   8  -4   83.37    7.69
   5   8  -4   89.30    7.64
   8   5  -4   85.75    7.58
   5   8  -3    7.33    6.43
  -8   5   3    5.54    5.53
   8   5  -3   12.37    7.56
  -8  -5  -3    1.55    4.59
  -5  -8  -3    9.35    5.80
  -8  -5  -3    4.18    2.36
   8   5  -3    7.95    7.71
   8   5  -3    9.15    3.45
   5   8  -3    2.00    2.85
   8   5  -3    8.00    2.87
   5   8  -3    2.29    2.86
   8   5  -3   11.23    3.78
  -5   8   2    5.68    4.76
   8   5  -2   13.88    6.36
   5   8  -2   11.58    6.53
  -8   5   2    9.32    6.02
  -5  -8  -2    9.96    5.89
  -8  -5  -2   12.82    6.63
  -8   5   2   10.21    7.08
  -5   8   1  347.94   26.51
   8   5  -1  330.12   25.35
  -5  -8  -1  346.16   26.41
  -8   5   1  310.84   26.06
  -5   8   0   54.25   10.73
   8   5   0   77.74   12.12
  -5  -8   0   72.76   12.05
  -8  -5   0   80.28   12.97
  -8   5   0   58.85   11.18
  -5   8  -1  505.72   32.35
  -5   8  -1  465.57   34.48
  -5   8  -2   13.86    6.31
   8   5   2   12.12    5.65
  -8   5  -2   10.83    6.74
   8   5   3    2.73    2.45
   5   8   3    5.60    2.59
  -8   5  -3    1.99    3.29
  -5   8  -3    0.36    2.75
   5   8   3    4.67    2.74
   5   8   4   84.76    6.97
   8   5   4   86.55    6.74
  -5   8  -4   72.14    7.37
  -8   5  -4   69.63    7.12
   5   8   5  262.74   13.37
  -5   8  -5  350.21   33.72
   8   5   5  276.10   13.32
   5   8   5  195.66   14.22
  -5   8  -5  291.95   15.04
  -8   5  -5  341.12   16.00
   5   8   6   33.93    5.08
   8   5   6   35.96    5.11
   5   8   6   20.68    5.33
  -5   8  -6   20.91    4.98
  -8   5  -6   19.18    5.07
  -5   8  -7   25.36    5.40
   5   8   7   29.23    4.88
   5   8   7   21.22    5.83
   8  -5  -7   22.40    5.22
  -8   5  -7   31.03    5.57
   8   5   8   15.52    3.89
  -5   8  -8   14.91    4.38
  -8   5  -8   17.54    4.51
   5   8   8   15.27    5.45
   8   5   9   14.48    3.45
   5   8   9   15.92    5.13
  -5   8  -9   10.70    3.76
  -8   5  -9   10.72    3.60
  -5   8 -10    7.65    2.92
  -8   5 -10    4.61    2.65
   6   8 -10    9.60    2.74
   8   6 -10    6.29    2.59
  -8  -6 -10   10.20    2.33
  -6  -8 -10    6.51    2.10
  -8  -6  -9   72.36    5.86
  -6  -8  -9   76.10    5.95
  -8   6   9   63.98    7.95
   6   8  -9   70.59    6.51
   8   6  -9   70.60    6.53
  -6   8   9   58.05    7.85
  -6   8   8   61.45    8.70
  -8   6   8   49.28    8.03
   8   6  -8   34.03    5.29
   6   8  -8   38.28    5.64
   6   8  -8   48.14    6.56
  -8  -6  -8   39.61    4.93
   6   8  -7  457.77   19.95
   8   6  -7  491.39   20.54
  -6   8   7  522.58   25.69
  -8   6   7  531.86   26.25
  -8  -6  -7  472.87   19.02
  -6   8   6  146.14   13.24
  -8   6   6  131.44   12.89
  -8  -6  -6  105.17    8.02
   8   6  -5  103.34   22.02
  -6   8   5  120.70   11.82
   6   8  -5   71.51   17.97
   8   6  -5  110.45    9.08
   6   8  -5   74.93   16.33
  -8  -6  -5   84.77    7.05
   8   6  -5  109.84   19.79
   8   6  -4   79.48   18.91
  -6   8   4   65.44    8.70
  -8   6   4   65.63   14.01
   6   8  -4   33.43   10.91
   8   6  -4   55.75   13.95
  -6  -8  -4   77.60   14.43
  -8  -6  -4   35.70    4.47
  -8  -6  -4   35.85   10.59
   8   6  -4   79.86    7.48
   6   8  -4   37.37    5.81
   6   8  -4   40.56    5.74
   8   6  -4   86.67    7.62
   8   6  -3  231.74   29.26
   8   6  -3  212.79   24.86
  -8  -6  -3  233.46   24.49
  -6  -8  -3  213.08   22.69
  -8   6   3  212.14   23.12
   6   8  -3  211.08   24.02
   8   6  -3  213.02   11.30
   8   6  -3  205.73   12.04
   6   8  -3  226.25   12.58
   6   8  -3  244.05   12.76
   8   6  -3  210.45   12.07
  -6   8   2    0.68    4.91
  -8   6   2    2.00    5.03
   8   6  -2   27.76    8.07
   8   6  -2   23.73   10.51
   6   8  -2    4.97    2.53
   8   6  -2   26.15    3.94
   6   8  -2    7.20    6.32
  -8   6   2    3.36    6.18
  -8   6   2    2.91    4.65
  -6  -8  -2   31.86    9.05
  -8  -6  -2    5.43    5.11
   8   6  -2   25.56    4.51
   8   6  -2   29.12    4.35
   6   8  -2    2.56    3.00
   8   6  -2   24.56    4.45
   6   8  -2    5.35    3.22
  -6   8   1   50.94   10.88
  -8   6   1   49.77   10.63
   8   6  -1   34.66    9.05
  -6   8   1   59.80   13.52
  -8   6   1   42.84   11.85
  -6  -8  -1   56.17   11.42
  -8  -6  -1   16.12    6.99
  -8   6   1   61.79   11.84
  -6   8   0  229.38   22.04
  -8   6   0  213.33   20.85
   8   6   0  139.36   17.31
  -6  -8   0  155.24   18.52
  -8  -6   0  153.69   18.68
  -6   8   0  200.95   23.39
  -8   6   0  221.26   24.00
  -6   8  -1   58.93   11.45
  -8   6  -1   46.73   10.48
   8   6   1   13.25    6.50
  -6   8  -1   52.02   13.04
  -8   6  -1   55.03   12.75
  -6   8  -2    4.08    5.37
  -8   6  -2    5.91    5.07
   8   6   2    3.33    4.66
  -6   8  -2    5.91    3.04
   6   8   2   27.47    4.34
   6   8   2   21.42    3.68
  -8   6  -2    1.66    6.10
   6   8   2   24.30    4.25
  -6   8  -2    5.84    2.78
  -8   6  -2    7.62    2.83
  -8   6  -2    4.93    3.37
  -6   8  -3  215.97   12.51
   6   8   3  225.55   12.04
  -8   6  -3  232.55   12.84
   6   8   3  223.00   11.58
   8   6   3  262.59   11.98
  -6   8  -4   35.80    5.56
  -8   6  -4   34.68    5.64
   8   6   4   35.55    4.91
   6   8   5   91.56    9.80
  -6   8  -5  105.41    9.19
  -8   6  -5  113.53    9.36
   6   8   5  109.19    8.30
   8   6   5   78.83    7.20
   6   8   6  131.62   12.00
  -6   8  -6  127.68   10.26
  -8   6  -6  135.08   10.43
   8   6   6  118.05    8.94
  -8   6  -7  454.26   20.30
  -6   8  -7  485.37   21.13
  -8   6  -7  466.00   20.69
   6   8   7  525.89   20.28
   8   6   7  486.89   19.63
  -6   8  -8   45.69    6.30
  -8   6  -8   36.88    5.65
   6   8   8   21.89    5.83
   6   8   8   33.38    4.89
   8   6   8   38.90    5.18
   8   6   9   96.24    7.01
  -6   8  -9   97.20    7.92
  -8   6  -9   89.84    7.52
  -6   8  -9   98.25    7.75
  -6   8 -10    5.05    2.63
  -8   6 -10    3.72    2.48
   7   8 -10  225.54    9.53
   8   7 -10  187.74    8.98
  -8  -7 -10  240.30    9.04
  -7  -8 -10  189.43    8.32
  -8  -7  -9   35.70    4.15
  -7  -8  -9   57.81    4.98
  -8   7   9   42.11    6.45
   8   7  -9   50.75    5.34
   7   8  -9   34.24    4.71
  -7   8   9   38.36    6.37
  -8  -7  -8   41.13    4.84
  -7  -8  -8   32.27    4.39
  -7   8   8   58.08    8.49
  -8   7   8   50.56    7.88
   7   8  -8   41.24    5.42
   8   7  -8   32.64    4.96
   8   7  -8   28.25    5.24
   7   8  -8   45.34    6.28
  -8  -7  -7   26.19    4.38
  -7   8   7   41.80    7.79
  -8   7   7   39.07    7.98
  -7  -8  -6  230.25   12.55
  -7   8   6  270.95   18.31
  -8   7   6  272.89   18.66
  -8  -7  -5  164.56    9.84
  -7   8   5  189.10   14.96
   7   8  -5  178.27   11.39
   8   7  -5  162.51   11.04
  -7  -8  -4  539.50   39.40
  -8  -7  -4  521.13   39.48
   7   8  -4  466.65   39.21
   8   7  -4  536.08   42.37
   8   7  -4  455.39   44.20
   7   8  -4  529.43   21.55
   8   7  -4  536.37   21.47
   8   7  -4  544.25   21.82
   7   8  -4  530.76   21.35
   7   8  -3   27.00    4.34
   8   7  -3   22.51   10.91
   7   8  -3   27.98   10.43
   8   7  -3   20.95    9.31
  -8  -7  -3   25.91    9.20
  -7  -8  -3   21.80    8.63
   8   7  -3   25.96    4.80
   7   8  -3   29.46    5.25
   8   7  -3   17.36    3.97
   8   7  -3   19.53    4.72
   7   8  -3   34.93    5.52
  -7   8   2   46.74    5.26
   7   8  -2   52.68    5.82
  -8   7   2   42.38    5.09
   7   8  -2   51.85    5.56
   8   7  -2   80.30    6.61
   8   7  -2   74.44   16.86
  -7   8   2   42.34   10.67
  -8   7   2   43.78   10.89
   8   7  -2   90.30   14.22
   7   8  -2   51.14    6.08
   8   7  -2   81.18    7.29
   8   7  -2   81.59    6.64
   7   8  -2   53.43    5.57
   7   8  -2   49.43    6.15
   8   7  -2   82.61    7.47
   8   7  -2   82.09   15.44
   7   8  -2   43.17   11.67
  -7  -8  -2   87.77   15.15
  -8  -7  -2   62.10   13.10
  -8   7   2   44.04   12.34
  -7   8   2   37.36   11.88
   7   8  -1  245.29   12.69
  -7   8   1  280.83   12.36
  -8   7   1  290.93   12.41
  -7  -8  -1  212.77   22.58
  -8  -7  -1  271.55   25.72
  -7   8   1  274.76   28.44
  -8   7   1  243.27   27.10
   8   7  -1  213.91   11.47
   7   8  -1  253.94   12.25
  -7   8   1  310.04   26.48
  -8   7   1  279.38   24.92
   8   7  -1  236.12   22.88
   8   7  -1  223.09   11.56
   7   8  -1  245.50   13.11
   8   7  -1  206.08   12.09
   7   8  -1  256.10   12.91
   8   7  -1  211.29   12.18
   8   7   0  226.64   11.43
   7   8   0  232.74   11.65
  -7   8   0  204.95   21.83
  -8   7   0  190.13   20.98
   8   7   0  211.64   21.94
  -7  -8   0  237.95   24.16
  -8  -7   0  253.67   24.88
  -7   8   0  174.53   22.96
  -8   7   0  185.92   23.24
   7   8   0  223.11   11.90
   8   7   0  207.18   11.53
  -8   7   0  185.34   10.19
   7   8   0  230.03   12.04
  -7   8   0  192.09   10.31
  -7   8  -1  246.77   26.89
  -8   7  -1  232.60   26.39
   7   8   1  238.17   12.23
   8   7   1  270.06   12.63
  -8   7  -1  235.38   11.54
  -7   8  -1  242.12   11.68
   7   8   1  234.05   12.58
  -7   8  -1  230.49   23.12
  -8   7  -1  224.86   22.72
   8   7   1  291.06   25.30
  -7   8  -2   59.63   12.48
  -8   7  -2   38.15   10.13
   8   7   2   46.28   10.85
   8   7   2   41.15    5.15
   7   8   2   66.79    6.22
   7   8   2   68.23    6.13
  -8   7  -2   54.40   13.32
  -7   8  -2   58.43   14.05
  -8   7  -2   50.89    5.18
  -7   8  -2   54.40    5.42
   7   8   2   63.92    6.39
  -8   7  -2   59.30    6.47
  -7   8  -3   41.67    5.70
   8   7   3   32.64    4.61
  -7   8  -4  500.90   21.68
  -8   7  -4  552.74   22.45
   7   8   4  543.35   20.85
   8   7   4  546.69   20.71
  -7   8  -5  208.09   12.80
  -8   7  -5  212.73   13.22
   7   8   5  186.90   11.39
   8   7   5  174.55   10.85
   7   8   6  183.54   15.28
  -7   8  -6  304.76   16.04
  -8   7  -6  297.12   15.79
  -8   7  -6  323.45   16.51
   7   8   6  232.80   13.57
   8   7   6  402.56   16.40
   7   8   7   17.16    5.86
   8   7   7   35.22    5.30
   7   8   7   14.30    3.97
  -8   7  -7   26.54    5.42
  -7   8  -7   26.92    5.55
  -8   7  -7   22.47    5.06
   7   8   8   42.06    5.23
   8   7   8   52.61    5.81
  -8   7  -8   35.79    5.53
  -7   8  -8   40.74    5.82
  -7   8  -8   34.45    5.62
  -8   7  -8   35.62    5.57
   8   7   9   35.61    4.35
  -7   8  -9   39.36    5.08
  -8   7  -9   38.13    5.03
  -7   8  -9   35.23    4.84
  -7   8 -10  177.82    8.76
  -8   7 -10  174.91    8.62
  -7  -8  10  196.51    7.82
  -8  -7  10  165.49    7.58
  -8   8   9   -1.09    3.41
  -8  -8  -9    4.02    2.11
  -8   8   8  228.54   15.17
   8   8  -8  246.58   13.22
  -8  -8  -8  237.14   11.32
  -8   8   7   -0.67    4.31
  -8  -8  -7   -0.16    2.28
  -8   8   6  112.68   12.12
  -8  -8  -6  156.37    9.49
   8   8  -5    9.98    4.02
  -8   8   5    1.07    5.00
   8   8  -4   58.97   16.79
   8   8  -4   58.59    7.01
   8   8  -4   55.67    6.97
   8   8  -3    3.44    3.78
   8   8  -3    1.36    2.84
   8   8  -3   -1.10    3.08
   8   8  -3    3.12    5.68
  -8  -8  -3    0.95    4.92
  -8   8   2  179.67   10.34
   8   8  -2  208.11   11.72
   8   8  -2  205.74   24.89
  -8  -8  -2  217.13   24.24
  -8   8   2  172.24   23.89
   8   8  -2  199.62   11.11
  -8   8   2  179.68   21.57
   8   8  -2  205.92   11.13
   8   8  -2  203.88   12.26
   8   8  -2  197.29   12.01
   8   8  -1    4.58    3.22
  -8   8   1    0.62    2.60
  -8  -8  -1    0.86    4.26
  -8   8   1    5.05    6.85
   8   8  -1    1.53    2.87
  -8   8   1    0.80    4.95
   8   8  -1    1.82    3.24
   8   8  -1    1.63    2.76
   8   8  -1    1.75    2.91
   8   8   0   22.39    4.27
  -8   8   0   43.24   10.97
  -8  -8   0   25.39    8.83
  -8   8   0   45.33   13.28
   8   8   0   24.67    4.65
   8   8   0   19.66    4.35
  -8   8   0   51.45    5.45
  -8   8  -1    2.01    5.96
  -8   8  -1    0.62    2.84
   8   8   1    2.52    3.14
  -8   8  -1    0.80    4.55
   8   8   1    3.83    2.84
  -8   8  -2  186.42   24.46
   8   8   2  232.86   12.13
   8   8   2  220.16   12.29
  -8   8  -2  201.69   10.85
  -8   8  -2  224.33   23.64
  -8   8  -3   -0.21    3.14
   8   8   3    1.44    2.65
  -8   8  -4   71.29    7.67
   8   8   4   47.84    5.86
  -8   8  -5    0.47    3.49
  -8   8  -5    0.96    3.66
  -8   8  -6  127.51   10.27
  -8   8  -6  127.97   10.46
   8   8   6  128.41    9.49
  -8   8  -7    1.54    3.35
  -8   8  -7    1.35    3.50
   8   8   7    1.53    2.67
  -8   8  -8  277.74   13.98
  -8   8  -8  262.39   13.75
   8   8   8  265.74   12.93
  -8   8  -9   -0.29    2.60
  -8   8  -9    0.70    2.49
   8   8   9    2.68    2.17
   9   0   0    0.65    4.15
   0   9   0    0.59    3.98
   0   9   0    0.71    4.68
  -9   0   0   -0.83    5.80
  -9   0   1   42.44    9.74
   0   9  -1   55.25   10.60
   0   9   1   62.78   11.01
   9   0  -1   46.70   10.34
   0   9  -1   59.98   12.08
  -9   0  -1   69.11   14.00
  -9   0   2  123.41   15.95
  -9   0  -2  124.04   18.41
   0   9  -2  109.13   17.21
   9   0  -2  113.27   15.93
   0   9  -2   96.84   13.39
   0   9   2  111.81   14.51
   0   9  -2   94.62   15.34
   0   9  -2  105.15   14.73
   0   9  -3   26.43   10.37
  -9   0  -3   17.30    7.67
  -9   0   3   17.02    7.62
  -9   0  -3   25.76   11.25
   0   9  -3   23.12    8.00
   0   9  -3   24.61    9.17
   0   9   4   40.11    4.91
   0   9  -4   65.96   12.81
   0   9  -4   45.74   12.18
   9   0   4   47.90    6.88
  -9   0  -4   49.56   14.97
  -9   0   4   50.32   12.04
  -9   0  -4   46.92    4.93
   0   9  -4   47.25   12.96
  -9   0  -4   43.96   11.57
   0   9  -4   43.53    5.43
   0   9  -4   43.17    5.83
   0   9   5  256.11   26.22
   0   9  -5  325.62   32.14
   0   9  -5  291.86   27.73
   9   0   5  279.41   16.23
   0   9   5  248.78   15.60
  -9   0  -5  284.71   35.17
  -9   0   5  238.82   26.28
  -9   0  -5  288.81   12.71
  -9   0  -5  292.60   28.85
   0   9  -5  257.51   13.83
   0   9  -5  279.87   14.87
   9   0  -5  192.50   13.14
   0   9   5  227.97   11.98
   0   9  -5  264.57   13.30
   0   9   6    4.53    3.07
   0   9  -6   29.02    5.09
   0   9   6    3.49    4.65
  -9   0  -6   28.61   12.64
   0   9   6    8.62    7.57
   0   9  -6   24.58   10.41
   9   0  -6    3.69    3.75
   0   9  -6   29.19    5.33
   0   9  -6   31.70    5.91
   9   0   6   28.48    6.18
   9   0   7  536.91   25.64
   0   9  -7  546.89   23.99
   0   9  -7  528.94   22.94
   9   0  -7  669.25   25.32
   0   9   7  661.95   22.94
   0   9  -7  537.94   22.26
   0   9   8   61.91    8.02
   9   0   8   44.19    7.59
   9   0  -8   57.43    7.54
   0   9  -8   50.54    7.09
   9   0  -8   59.59    7.32
   0   9   8   54.31    6.06
   0   9  -8   52.47    6.35
   0   9   9  142.69   11.27
   9   0   9  182.08   12.72
   9   0  -9  142.23   10.56
   9   0   9  186.34   10.20
   9   0  -9  167.25   10.83
   0   9   9  174.46    9.90
   0   9  -9  191.03   10.72
   0   9  10    0.98    3.10
   9   0  10    5.63    3.50
   9   0  10    2.99    2.24
   9   0 -10    2.79    2.75
   9   0 -10    2.22    2.56
   0   9  10    2.17    2.29
  -1   9  10   48.43    6.01
   9   1 -10   48.72    5.47
   9  -1  10   73.01    5.56
   9   1 -10   62.03    5.83
  -1   9  10   60.60    5.22
   1   9  -9   13.23    3.81
  -1   9   9   11.64    3.47
  -1   9   9   17.41    5.01
   9   1  -9   13.94    4.51
   9  -1   9   18.96    5.32
   9   1  -9   17.66    4.49
   1   9  -9   16.63    4.53
   9  -1   8  110.27   10.75
   9   1  -8  123.98   10.29
   1   9  -8   89.64    8.55
   1   9  -8  102.59    9.41
   9   1  -8  140.89   10.40
  -1   9   8  147.54    9.39
   1   9  -8   98.12    8.36
   9  -1   7  166.06   13.35
  -1   9   7  120.08   12.09
  -9  -1  -7  200.42   10.75
   1   9  -7  189.91   12.04
   1   9  -7  194.47   12.90
   9   1  -7  144.32   11.07
  -1   9   7  144.64    9.78
   1   9  -7  185.56   11.34
  -1   9   6  205.60   24.82
   1   9  -6  228.19   28.38
  -1   9   6  191.52   14.68
   9  -1   6  206.15   14.78
  -9  -1  -6  194.65   30.14
  -9  -1  -6  236.04   12.02
   1   9  -6  225.93   13.20
   1   9  -6  243.01   14.23
   9   1  -6  272.80   14.58
  -1   9   6  201.59   11.54
   1   9  -6  248.15   13.18
  -1   9   5  166.82    9.85
   1   9  -5  145.73    9.87
  -1   9   5  170.78   21.42
   1   9  -5  167.75   23.03
   1   9  -5  187.63   22.38
   9  -1   5  201.66   13.49
  -1   9   5  178.18   13.11
  -9  -1  -5  178.05   27.40
  -9   1   5  168.14   22.65
  -9  -1  -5  174.29    9.94
  -9  -1  -5  154.74   21.47
   1   9  -5  160.94   10.56
   9   1  -5  195.60   11.75
   1   9  -5  172.55   11.48
   1   9  -4   29.19    9.77
   1   9  -4   32.55    9.92
   9  -1   4   31.52    6.01
  -9  -1  -4   42.63   14.62
  -9  -1  -4   38.08    4.60
  -9  -1  -4   38.18   11.37
  -1   9   4   59.48    5.56
   1   9  -4   33.47    5.31
  -9  -1  -3  278.04   31.68
   1   9  -3  274.39   24.71
   1   9  -3  270.88   26.16
  -9   1   3  265.92   25.27
  -9   1   2  107.36   15.65
   9   1  -2  111.84   15.80
   1   9  -2  147.89   16.48
   1   9  -2  152.99   18.91
   1   9  -2  143.18   16.98
  -9  -1  -1   37.87   10.52
   9   1  -1   21.69    7.53
   1   9  -1   44.71    9.56
   1   9  -1   36.14    9.91
  -9   1   1   29.11    8.42
  -9   1   0  392.22   28.08
  -9   1   0  392.27   32.39
  -9  -1   0  297.80   28.05
   1   9   0  363.27   26.50
   9   1   0  402.82   29.00
   9  -1   0  424.53   29.49
   1   9   0  380.55   29.50
  -1   9   0  396.53   29.98
  -9  -1   1   29.99    8.03
   9  -1  -1   36.23    9.49
   1   9   1   35.34    8.86
  -1   9  -1   41.30   10.43
  -9   1  -1   42.91   11.42
  -1   9  -1   48.67   12.29
  -9   1  -1   43.14   10.01
  -9  -1   2  135.21   16.77
  -9   1  -2  198.82   23.02
  -1   9  -2  211.00   23.49
  -9   1  -2  213.12   21.56
   9  -1  -2  146.91   18.20
   1   9   2  135.59   16.41
  -1   9  -2  201.29   21.60
  -1   9  -2  217.80   20.68
  -9   1  -3  237.72   24.62
  -1   9  -3  249.18   26.78
  -1   9  -3  236.83   22.89
  -1   9  -3  226.58   24.08
  -9   1  -3  268.30   31.59
   9   1   4   38.99    6.30
  -9   1  -4   31.24   13.40
  -1   9  -4   28.47   10.06
  -1   9  -4   29.55    9.18
  -1   9  -4   27.94   10.90
  -9   1  -4   24.43    9.34
  -1   9  -4   27.21    5.00
   1   9   4   60.92    5.53
   9   1   5  160.11   12.54
  -9   1  -5  216.50   30.85
  -1   9  -5  206.98   23.38
   1   9   5  174.65   21.89
  -1   9  -5  193.40   24.56
  -9   1  -5  185.72   23.77
  -1   9  -5  203.83   12.61
   1   9   5  186.51   10.45
  -1   9  -5  204.52   11.34
   9   1   6  224.45   15.22
   1   9   6  270.82   28.21
  -1   9  -6  224.63   27.95
  -1   9  -6  207.63   13.41
   9  -1  -6  193.43   12.92
  -9   1  -6  212.77   32.41
   1   9   6  259.41   12.69
  -1   9  -6  234.27   12.74
  -1   9  -7  147.77   11.25
   9  -1  -7  116.00   10.17
  -1   9  -7  150.97   10.19
   1   9   7  132.60    9.24
   1   9   8  106.96   10.21
   9   1   8   89.82    9.79
   9  -1  -8  121.07   10.17
  -1   9  -8   87.35    8.92
   9  -1  -8  121.46    9.86
   1   9   8  110.82    8.30
  -1   9  -8   80.99    7.64
   1   9   9   16.36    4.74
   9   1   9   14.83    5.02
   9   1   9   18.06    3.80
   9  -1  -9   13.31    4.68
   9  -1  -9   17.91    4.18
   1   9   9   23.89    4.24
  -1   9  -9   25.85    4.59
   1   9  10   49.28    6.36
   9   1  10  105.73    8.27
   9  -1 -10   61.45    5.95
   9   1  10   98.34    6.27
   9  -1 -10   68.28    6.09
   1   9  10   77.04    5.76
  -2   9  10   28.83    4.83
   9   2 -10   22.38    4.05
   9  -2  10   25.67    3.57
   9  -2  10   33.48    5.36
   9   2 -10   26.62    4.17
  -2   9  10   34.81    4.05
  -2   9   9   14.58    3.57
   9  -2   9   12.74    5.06
   9   2  -9    5.79    3.75
   9   2  -9   13.15    3.91
   2   9  -9   20.57    4.58
  -2   9   8    8.44    3.38
   2   9  -8    2.29    3.10
   9  -2   8    0.89    4.21
  -9  -2  -8    5.16    2.64
   9   2  -8   11.05    4.61
   2   9  -8    6.66    3.66
   9   2  -8    7.84    3.80
   2   9  -8    2.61    3.70
  -2   9   7   40.35    7.73
   9  -2   7   31.06    7.00
  -9  -2  -7   47.44    5.45
   2   9  -7   47.27    7.10
   9   2  -7   28.78    5.48
   2   9  -7   44.67    6.22
   2   9  -7   45.43    5.93
  -2   9   7   36.97    5.19
  -2   9   6  167.43   10.08
   2   9  -6  128.88    9.59
   9  -2   6  181.68   13.33
  -2   9   6  183.99   13.96
  -9  -2  -6  139.03    9.27
   2   9  -6  123.74    9.75
   2   9  -6  133.61   10.76
   2   9  -5   93.15    7.65
  -2   9   5   47.81    5.59
   9  -2   5   80.19    8.96
  -2   9   5   62.00    8.38
   2   9  -5  119.30   17.90
   2   9  -5  107.24   18.85
  -9   2   5   33.78   10.88
   2   9  -5   89.28   16.65
  -9  -2  -5  103.75    7.49
   9   2  -5  110.13    8.61
   9   2  -5  102.99    8.59
   2   9  -5   89.56    8.35
   9   2  -4  324.61   34.73
   9  -2   4  389.01   17.99
  -2   9   4  226.31   12.18
   2   9  -4  394.23   30.50
   2   9  -4  381.78   32.64
  -9   2   4  264.12   27.35
  -9  -2  -4  380.10   14.66
  -2   9   3   57.74    5.24
   2   9  -3   48.67    5.86
   2   9  -3   49.04   10.87
   2   9  -3   41.61   11.13
  -9  -2  -3   41.01    4.57
  -9   2   3   72.92   13.88
  -9   2   2  803.32   43.95
   9   2  -2  728.34   41.40
   2   9  -2  679.14   41.18
   2   9  -2  670.75   38.59
   2   9  -2  664.27   37.55
  -9  -2  -1   54.51   12.33
  -9   2   1   79.59   13.13
   9   2  -1   51.96   10.99
   2   9  -1   82.39   13.98
   2   9  -1   81.30   12.84
  -2   9   0  358.22   28.81
  -9   2   0  357.71   27.10
   9   2   0  342.94   26.63
   9  -2   0  401.67   28.55
   2   9   0  339.52   27.78
  -2   9   0  349.75   27.94
   2   9   0  317.91   25.02
  -9   2   0  304.08   28.76
  -9  -2   0  273.09   26.45
  -2   9  -1  140.17   18.39
  -9   2  -1  122.15   16.01
   9  -2  -1   79.24   12.89
  -2   9  -1  125.35   17.02
   2   9   1   52.49   10.68
  -9   2  -1  115.35   17.97
  -9   2  -2  777.27   48.04
  -2   9  -2  786.60   46.89
  -9   2  -2  740.43   42.73
   9  -2  -2  677.82   40.87
   2   9   2  734.70   39.99
  -2   9  -2  775.90   44.16
  -2   9  -2  756.71   41.32
  -2   9  -3   59.33    6.12
   9   2   3   26.59    5.36
  -9   2  -3  101.74   20.01
  -2   9  -3   60.75   11.86
  -2   9  -3   62.06   13.26
  -2   9  -3   77.79   15.48
  -9   2  -3   71.51   13.82
   2   9   3   51.45    5.33
  -9   2  -3   61.43    6.29
   2   9   3   50.34    5.00
   2   9   4  297.66   13.66
   9   2   4  349.96   17.70
  -2   9  -4  335.99   15.70
  -9   2  -4  422.26   41.44
  -2   9  -4  400.34   31.01
  -2   9  -4  375.57   32.84
  -2   9  -4  401.97   35.03
  -9   2  -4  381.49   32.44
   2   9   4  302.23   14.26
  -2   9  -4  370.09   16.68
  -9   2  -4  353.89   16.00
   9   2   5  107.99    9.96
  -2   9  -5   82.38    7.86
  -9   2  -5   62.17   18.09
  -2   9  -5  109.50   17.39
  -2   9  -5   70.65   15.77
  -9   2  -5   92.92   17.24
  -2   9  -5   85.37    8.28
  -2   9  -5   83.56    7.39
   2   9   5  112.28    7.82
   9   2   6  136.31   12.02
  -2   9  -6  164.99   11.30
  -2   9  -6  169.67   12.16
   9  -2  -6  149.64   12.02
  -2   9  -6  174.02   10.93
   2   9   6  253.24   12.12
   2   9   6  245.21   14.72
   2   9   7   33.88    5.07
  -2   9  -7   36.12    5.45
   2   9   7   30.47    6.15
  -2   9  -7   32.73    5.64
   9  -2  -7   45.58    6.63
  -2   9  -7   32.16    6.06
   2   9   8    9.23    4.51
   9   2   8    9.06    4.85
  -2   9  -8    2.54    3.37
   9   2   8    5.30    3.01
   9  -2  -8   13.23    4.79
   9  -2  -8   10.45    4.14
  -2   9  -8    2.28    2.94
   2   9   8   11.33    3.41
   2   9   9    9.68    4.25
   9   2   9   23.06    5.26
  -2   9  -9    9.18    3.59
   9  -2  -9   14.29    4.52
   9   2   9   20.34    3.92
   9  -2  -9   14.59    4.21
   2   9   9   13.61    3.53
   2   9  10   13.68    4.20
  -9  -2  10   18.09    2.89
   9  -2 -10   24.49    4.10
   9   2  10   20.22    3.22
   9  -2 -10   29.42    4.16
   2   9  10   20.03    3.25
   9  -3  10   19.51    4.28
  -3   9  10   32.00    4.87
   9   3 -10   18.72    3.62
   9  -3  10   14.48    2.92
   9   3 -10   28.11    4.13
  -3   9  10   39.10    4.01
  -3   9   9    9.92    3.23
   9  -3   9   21.48    5.55
  -9  -3  -9   19.10    3.40
   9   3  -9    8.48    3.70
   3   9  -9   18.44    4.22
   9   3  -9   12.24    3.79
   3   9  -9   13.78    4.10
  -3   9   8   31.82    4.77
   3   9  -8   17.65    4.35
   9  -3   8   16.16    5.45
  -3   9   8   26.13    6.64
  -9  -3  -8   16.58    3.77
   9   3  -8   11.47    4.42
   3   9  -8   17.17    4.32
   9   3  -8   12.55    4.25
   3   9  -8   19.65    5.17
  -3   9   7   82.99    7.24
   3   9  -7   65.24    6.89
  -3   9   7   90.81   10.36
   9  -3   7   64.62    8.84
  -9  -3  -7   69.95    6.52
   3   9  -7   59.91    6.95
   9   3  -7   88.73    8.36
   3   9  -7   61.45    7.70
  -3   9   6   80.41    6.96
   3   9  -6   40.13    5.62
   9  -3   6   74.71    8.91
  -9  -3  -6   44.41    5.37
   3   9  -6   44.94    6.82
   3   9  -6   46.53    6.04
   9   3  -6   44.37    6.25
  -3   9   6   78.81    9.70
  -3   9   5   37.20    6.98
   9   3  -5   42.82   15.44
   9   3  -5   20.75    4.61
  -9  -3  -5   24.50    8.93
  -9   3   5   38.79   11.66
   3   9  -5   26.18   10.11
  -9  -3  -5   39.58    4.93
  -3   9   5   37.25    4.86
   3   9  -5   27.32    9.35
   3   9  -5   32.01   11.07
   3   9  -4  129.05   17.86
   3   9  -4  142.65   19.92
   9   3  -4  137.34   23.95
   9   3  -4  127.71    9.32
   9   3  -4  121.61   19.22
  -9   3   4  115.79   18.56
  -9  -3  -4  139.68    8.61
   3   9  -4  140.08    9.84
  -3   9   4  108.11    7.69
   3   9  -3   18.25    7.72
   3   9  -3   29.32    9.71
   9   3  -3   93.99   18.89
  -9  -3  -3   28.86    4.11
  -9   3   3  120.40   17.74
  -9  -3  -3   33.77    9.21
   9   3  -3   59.03    6.61
   3   9  -3   26.78    4.59
   9   3  -3   67.21    6.34
   3   9  -3   23.74    4.90
  -3   9   3   93.35    6.35
  -9   3   2   88.21   14.71
  -9  -3  -2  228.89   21.55
   3   9  -2  211.80   20.38
   3   9  -2  171.72   20.12
   3   9  -2  199.61   19.47
   9   3  -2  132.84   17.22
  -9  -3  -1  270.92   23.15
   9   3  -1  318.72   25.59
   3   9  -1  248.22   24.04
   3   9  -1  283.44   23.86
  -3   9   0  280.70   25.44
  -9  -3   0  200.31   19.83
  -9   3   0  276.38   24.25
   9   3   0  249.14   22.32
   9  -3   0  262.19   23.10
  -3   9   0  246.34   23.63
   3   9   0  213.04   20.61
  -9   3   0  253.18   26.07
  -3   9  -1  352.31   30.14
  -9   3  -1  327.97   27.23
  -3   9  -1  366.99   29.13
   3   9   1  327.76   25.95
   9  -3  -1  453.49   30.53
  -9   3  -1  384.57   32.49
  -3   9  -2  141.22   20.34
  -9   3  -2  178.66   20.63
   9  -3  -2  104.53   15.39
  -3   9  -2  160.91   18.10
  -3   9  -2  152.57   19.23
   3   9   2  126.10   16.00
  -9   3  -3   35.10   13.08
  -3   9  -3   40.82   11.26
  -3   9  -3   32.71    9.19
  -3   9  -3   34.10   11.49
  -9   3  -3   35.52   11.00
   3   9   3   59.94    5.73
  -3   9  -3   29.79    4.87
  -9   3  -3   37.97    5.49
   3   9   4  157.98    9.11
  -3   9  -4  155.75   10.36
   9   3   4  177.04   12.25
  -9   3  -4  157.81   26.16
  -3   9  -4  164.42   20.20
  -3   9  -4  156.10   21.15
   3   9   4  155.77    9.66
   9   3   4  149.50    8.92
  -3   9  -4  155.86   22.61
  -9   3  -4  157.95   21.38
  -3   9  -4  160.17   10.83
  -9   3  -4  148.47   10.18
  -3   9  -5   37.66    5.32
   3   9   5   19.54    4.09
   9   3   5   40.07    6.73
  -3   9  -5   33.54    5.56
   3   9   5   22.89    5.42
  -9   3  -5   53.52   16.79
  -3   9  -5   44.76   11.70
  -3   9  -5   36.74   11.41
   3   9   5   22.90    4.22
   9   3   5   40.14    5.04
  -3   9  -5   37.65    5.87
  -9   3  -5   35.80    5.55
   3   9   6   27.76    6.04
   9   3   6   25.81    5.94
  -3   9  -6   49.57    6.53
   9   3   6   25.68    4.47
  -3   9  -6   47.62    6.89
   3   9   6   30.76    4.69
  -3   9  -6   46.41    5.90
   3   9   7   65.45    8.36
   9   3   7   57.26    8.02
  -3   9  -7   55.85    6.97
   9   3   7   52.27    6.04
   9  -3  -7   67.56    7.87
  -3   9  -7   55.30    6.44
   3   9   7   84.25    7.07
   3   9   8    8.47    4.49
   9   3   8   20.69    5.37
  -3   9  -8   10.14    3.93
   9   3   8   14.87    3.69
   9  -3  -8   23.24    5.24
   9  -3  -8   25.52    5.34
  -3   9  -8   11.53    3.63
   3   9   8    6.19    3.00
   3   9   9   11.76    4.53
   9   3   9   24.70    5.21
  -3   9  -9   22.36    4.43
   9  -3  -9   10.45    4.01
   9   3   9   23.44    3.89
   9  -3  -9   16.04    4.12
   3   9   9   12.95    3.38
  -3   9 -10   14.56    3.34
   3   9  10   13.68    4.01
   9  -3 -10   18.73    3.60
   9   3  10   23.44    3.38
  -9  -3  10   19.20    2.95
   3   9  10   21.88    3.27
  -9  -4 -10   17.00    2.70
  -4  -9 -10   11.31    2.44
  -4   9  10    8.41    3.10
   9  -4  10   17.18    3.85
   9   4 -10   12.72    3.08
  -9  -4  -9   75.85    6.02
   4   9  -9   68.16    6.57
   9   4  -9   97.19    7.66
   4   9  -9   71.26    6.97
   9  -4   9   84.38    8.38
  -9  -4  -8   34.86    4.64
  -4   9   8   20.80    6.17
   4   9  -8   35.71    5.97
   9   4  -8   38.50    5.72
   4   9  -8   31.08    5.23
   9  -4   8   31.36    6.44
  -9   4   7  194.93   15.72
  -4   9   7  210.20   15.80
   4   9  -7  233.37   13.23
   9   4  -7  202.74   12.71
   4   9  -7  240.94   14.38
  -9  -4  -7  242.77   12.46
  -4   9   6   33.89    7.08
  -9  -4  -6   42.10    5.22
   9   4  -5  129.42   24.36
  -4   9   5  119.57   11.40
   9   4  -5  151.20   10.43
  -9  -4  -5  167.43    9.93
  -9   4   5  103.22   18.78
  -9  -4  -5  154.88   20.95
   4   9  -5  169.41   23.75
   9   4  -4   43.99   15.29
   4   9  -4   98.81    8.42
   4   9  -4   98.91    8.13
   9   4  -4   39.89    5.82
  -9   4   4   68.98   14.77
   9   4  -4   55.12   13.71
  -9  -4  -4  121.23   17.85
   4   9  -4   95.67   16.74
  -9  -4  -4   89.88    6.93
   9   4  -3  162.01   24.87
  -9  -4  -3  232.41   23.54
  -9  -4  -3  230.82   10.90
  -9   4   3  215.70   24.11
   9   4  -3  162.21   10.69
   4   9  -3  233.45   12.86
   4   9  -3  265.20   13.05
   9   4  -3  156.43   10.87
   4   9  -2  164.23   10.11
   9   4  -2  155.50   10.03
  -9  -4  -2  168.19   19.43
  -9   4   2  190.59   21.26
  -9  -4  -2  158.55    8.65
   9   4  -2  149.06    9.66
   4   9  -2  149.03   10.12
   9   4  -2  154.53    9.18
   9   4  -2  169.43   18.58
   4   9  -2  158.96   17.89
  -9  -4  -1  369.92   28.17
  -9   4   1  405.72   30.23
   4   9  -1  321.54   25.99
  -9   4   0   49.07   12.98
   4   9   0   78.14   12.90
  -9  -4   0   81.52   13.22
  -4   9  -1  296.20   27.74
  -9   4  -1  275.74   25.30
  -9   4  -1  289.79   28.48
  -4   9  -2  151.37    9.93
   4   9   2  171.40    9.93
  -4   9  -2  189.42   23.26
   4   9   2  158.30    9.34
   9   4   2  172.91   18.75
   4   9   2  173.77   19.05
  -9   4  -2  161.91   10.15
  -4   9  -3  270.61   28.21
   4   9   3  167.42   10.01
  -9   4  -3  265.30   32.15
   4   9   3  152.75   10.11
  -4   9  -3  228.04   12.47
  -9   4  -3  230.32   12.48
   4   9   4   52.45    5.86
  -4   9  -4   64.74   15.63
  -9   4  -4   71.33   18.89
   4   9   4   46.54    5.80
  -4   9  -4   63.49    6.94
  -9   4  -4   61.47    6.91
   4   9   5  129.31    9.05
  -4   9  -5  112.85   20.73
   9   4   5  148.53    9.35
  -9   4  -5   91.70   21.45
   4   9   5  100.99    9.62
  -4   9  -5   91.34    8.73
   9   4   5  141.65   11.23
  -9   4  -5  101.21    8.92
   4   9   6   16.71    4.07
   9   4   6   44.12    5.39
   4   9   6   14.47    5.11
  -4   9  -6   26.78    5.26
   9   4   6   48.35    7.24
  -9   4  -6   24.51    5.15
   9  -4  -7  184.12   12.64
  -4   9  -7  190.13   12.33
   9   4   7  213.64   14.09
   9   4   7  216.53   11.93
   4   9   8   25.07    5.81
   9  -4  -8   17.39    4.70
  -4   9  -8   18.57    4.54
   9   4   8   35.59    4.90
   9   4   9   79.05    6.50
  -4   9  -9   90.10    7.65
   4   9   9   92.31    9.13
   9   4  10   11.10    2.58
   4   9  10    6.00    3.30
  -4   9 -10   15.71    3.30
   9   5 -10   10.28    2.64
  -9  -5 -10   12.42    2.35
  -5  -9 -10    7.89    2.16
  -5   9  10   16.56    3.69
   5   9  -9   51.27    5.91
   5   9  -9   53.08    5.63
   9   5  -9   55.37    5.83
  -9  -5  -9   55.72    5.08
  -5  -9  -9   48.68    4.78
  -5   9   8   44.12    7.51
  -9   5   8   39.05    7.32
   5   9  -8   15.68    4.09
   9   5  -8   28.01    4.87
   5   9  -8   12.61    4.27
  -9  -5  -8   13.27    3.31
  -5   9   7   65.38    9.14
  -9   5   7   43.51    8.10
   5   9  -7   67.31    6.98
   9   5  -7   33.20    5.55
   5   9  -7   72.45    8.21
  -9  -5  -7   64.95    6.38
  -5   9   6   44.20    7.82
  -9   5   6   33.24    7.60
  -9  -5  -6   21.32    4.12
   9   5  -5   20.68   12.18
   9   5  -5   19.05    4.72
   5   9  -5   37.64   11.90
   9   5  -5   36.86   11.94
  -9  -5  -5   36.06    4.88
   9   5  -4   16.58   11.15
   9   5  -4   22.50    4.78
   5   9  -4   23.93    4.92
   9   5  -4   23.19    4.99
   5   9  -4   21.51    4.69
   5   9  -4   23.29    9.60
   9   5  -4   12.67    7.79
  -9  -5  -4   21.02    3.77
  -9  -5  -4   24.59    9.13
   9   5  -3   13.85    9.94
   9   5  -3    9.75    7.18
  -9   5   3    7.88    6.76
  -9  -5  -3    9.34    6.56
  -9  -5  -3    3.92    2.60
   9   5  -3   12.49    3.79
   5   9  -3    4.47    3.46
   9   5  -3   12.55    3.64
   9   5  -3    9.08    3.62
   5   9  -3    5.27    3.31
   9   5  -2  316.44   15.12
   5   9  -2  294.98   14.64
  -9  -5  -2  325.32   28.10
  -9   5   2  289.37   28.91
  -9   5   2  300.01   27.53
   9   5  -2  341.13   26.80
   5   9  -2  320.45   26.29
   9   5  -2  332.77   14.22
   9   5  -2  309.14   14.92
   5   9  -2  298.26   15.18
  -5   9   2  295.08   13.07
   5   9  -1  205.97   10.88
  -5   9   1  104.00    7.74
  -9  -5  -1  225.15   22.58
  -9   5   1   90.98   15.05
   5   9  -1  224.39   10.62
   9   5  -1  137.65    8.81
   9   5  -1  148.86   17.74
   5   9  -1  218.13   21.36
   9   5  -1  138.46    8.85
   9   5  -1  142.47    9.62
   5   9  -1  206.55   11.53
   5   9  -1  208.39   11.14
   9   5  -1  137.89    9.20
   9   5   0    5.06    2.91
   5   9   0    6.73    3.01
  -9  -5   0    4.44    4.87
   5   9   0    1.71    2.62
  -5   9   0    2.77    2.42
   9   5   0    7.33    2.96
   5   9   0    3.52    5.05
   9   5   0    6.17    4.92
   5   9   1  110.72   15.51
   5   9   1  114.13    8.09
  -5   9  -1  102.36   16.99
   5   9   1  120.18    8.04
  -5   9  -1   95.26    7.00
   5   9   1  112.84    8.32
  -9   5  -1   86.47    7.46
   9   5   2  266.05   23.86
   5   9   2  313.34   26.10
  -5   9  -2  265.00   13.82
   5   9   2  304.75   14.04
  -5   9  -2  289.89   29.28
   5   9   2  289.32   13.36
  -9   5  -2  282.29   27.85
  -5   9  -2  275.43   12.47
   5   9   2  307.49   14.04
  -9   5  -2  242.95   13.32
   5   9   3   14.64    3.61
  -5   9  -3   10.08    7.96
  -9   5  -3    6.44    3.77
  -5   9  -3    6.26    3.55
   5   9   3   14.92    3.75
   9   5   4   17.47    3.72
   5   9   4   16.02    3.90
  -5   9  -4   29.98    5.21
   5   9   4   16.36    4.02
  -9   5  -4   26.57    5.17
   5   9   5   29.43    4.86
   9   5   5   41.32    5.28
   5   9   5   23.76    5.85
  -5   9  -5   28.47    5.53
  -9   5  -5   26.26    5.41
   5   9   6   49.34    6.06
   9   5   6   35.38    5.24
   5   9   6   36.95    6.79
  -5   9  -6   42.77    6.43
  -9   5  -6   40.16    6.24
  -5   9  -7   49.09    6.65
   5   9   7   30.85    4.98
   9   5   7   59.27    6.28
   5   9   7   22.72    5.97
   9  -5  -7   42.10    6.52
  -9   5  -7   49.69    6.59
   9   5   8   12.27    3.53
  -5   9  -8   21.04    4.77
   5   9   8   20.61    5.58
   9   5   9   63.36    5.69
  -5   9  -9   58.90    6.22
   9   5  10   11.94    2.50
  -5   9 -10    6.00    2.54
   9   6 -10   21.78    3.07
  -6   9  10   18.42    3.42
  -9  -6 -10   22.31    2.71
  -6  -9 -10   20.93    2.65
  -6   9   9    1.91    3.61
  -9   6   9    3.19    3.56
   6   9  -9    4.58    2.75
   9   6  -9    2.61    2.67
   6   9  -9    6.07    3.28
  -9  -6  -9    6.64    2.36
  -6  -9  -9    3.25    2.09
  -6   9   8   24.98    6.07
  -9   6   8   30.82    6.52
   6   9  -8   22.36    4.38
   9   6  -8    5.90    3.17
   6   9  -8   24.42    5.13
  -9  -6  -8   24.85    3.99
  -6  -9  -8    5.49    2.56
  -6   9   7   23.08    6.31
  -9   6   7   32.19    7.26
   6   9  -7   15.16    4.67
  -9  -6  -7   15.62    3.69
  -6   9   6   74.59    9.77
  -9   6   6   61.49    9.63
  -6   9   5   50.82    8.14
   9   6  -5   34.24    5.76
  -9  -6  -5   36.69    4.95
   9   6  -4   88.24   20.48
   9   6  -4   71.75   16.43
  -9  -6  -4   65.40    6.10
  -9   6   4   73.93   15.36
  -9  -6  -4   60.68   14.00
   6   9  -4   80.92   16.51
   6   9  -4   62.75    7.27
   9   6  -4   73.28    7.48
   9   6  -4   78.86    7.70
   6   9  -4   73.57    7.42
   9   6  -3   65.59   17.03
   9   6  -3   52.46   13.37
  -9   6   3   27.48    9.51
  -9  -6  -3   51.87   12.39
   9   6  -3   51.21    5.78
   9   6  -3   47.89    6.17
   6   9  -3   40.47    5.94
   9   6  -3   56.32    6.53
   6   9  -3   37.63    5.59
  -9   6   2    8.43    3.07
  -6   9   2    9.64    2.97
   6   9  -2    6.59    2.86
   9   6  -2    2.63    2.80
   6   9  -2    6.17    2.99
   9   6  -2    1.21    6.58
   6   9  -2    8.16    5.18
  -9   6   2   12.64    6.70
   9   6  -2    2.95    4.70
   9   6  -2    2.74    3.04
   6   9  -2    7.67    3.78
   9   6  -2    2.47    2.72
   6   9  -2    6.89    3.61
   9   6  -2    0.99    3.00
  -9   6   2    6.55    6.35
  -9   6   2    4.87    5.51
  -6  -9  -2    3.21    4.57
  -9  -6  -2    7.72    5.82
   6   9  -1   53.46    6.17
  -6   9   1   58.06    5.85
  -6  -9  -1  106.25   16.01
  -9   6   1   53.42   11.91
  -9  -6  -1   64.46   13.27
  -9   6   1   54.57   13.61
   6   9  -1   63.03    6.12
   9   6  -1  112.51    7.83
  -9   6   1   46.08   11.01
   9   6  -1   98.85   14.91
   9   6  -1  106.49    8.46
   6   9  -1   61.72    6.81
   9   6  -1  115.35    7.86
   6   9  -1   66.91    6.89
   9   6  -1  106.61    7.98
   6   9   0    8.53    3.41
  -6   9   0    3.41    2.72
   9   6   0    4.88    2.78
   6   9   0    8.65    3.10
  -6  -9   0    3.05    3.77
  -9  -6   0   11.28    7.27
  -9   6   0    3.74    5.97
  -6   9   0    9.93    6.29
  -9   6   0    2.21    4.55
   9   6   0    2.93    4.98
   9   6   0    3.82    3.11
   6   9   0    9.58    3.70
   6   9   0    9.43    3.62
  -9   6  -1   56.85   13.41
   9   6   1   73.68    6.47
   6   9   1  126.99    8.51
  -6   9  -1   53.25   13.24
   6   9   1  105.31    7.50
  -6   9  -1   56.45    5.66
   6   9   1  103.33    8.05
  -9   6  -1   50.03   11.50
   9   6   1   54.32   11.47
   6   9   2    3.79    4.83
  -9   6  -2    0.73    4.16
   9   6   2    5.92    5.02
  -6   9  -2    5.99    3.32
   6   9   2    4.41    2.79
   6   9   2    0.34    2.51
  -6   9  -2    4.89    7.02
  -9   6  -2    0.92    6.94
  -9   6  -2    5.85    2.66
  -6   9  -2    5.76    2.97
   6   9   2    0.18    2.56
  -9   6  -2    6.67    3.58
   6   9   3   56.38    6.07
  -6   9  -3   38.08   12.61
  -9   6  -3   49.78    6.39
  -6   9  -3   52.45    6.47
   6   9   3   53.76    5.94
   6   9   4   62.30    6.61
   9   6   4   54.61    5.85
  -6   9  -4   80.23   17.42
  -6   9  -4   80.43    7.94
  -9   6  -4   86.07    8.34
   6   9   5   38.50    5.41
   9   6   5   34.77    5.01
   6   9   5   23.86    5.93
  -6   9  -5   37.08    6.15
  -9   6  -5   42.01    6.50
   9   6   6  161.98   10.22
  -6   9  -6  139.30   10.70
  -9   6  -6  152.29   11.22
  -6   9  -7   31.46    5.70
   6   9   7   32.96    5.23
   9   6   7   18.10    4.13
   6   9   7   22.43    6.10
   9  -6  -7   29.74    5.64
  -9   6  -7   27.03    5.26
  -6   9  -8   13.49    4.06
   9   6   8   21.12    4.08
   9   6   9    7.17    2.68
  -6   9  -9    6.64    3.14
  -6   9  -9    8.16    3.24
  -6   9 -10   17.99    3.09
  -9  -6  10   21.10    2.63
  -7   9   9    4.95    3.87
  -9   7   9    6.72    3.80
   9   7  -9   20.82    3.53
   7   9  -9   15.07    3.52
  -7  -9  -9   22.21    3.13
  -9  -7  -9   18.00    3.02
  -7   9   8   25.92    6.06
  -9   7   8   30.79    6.25
   7   9  -8   31.58    5.30
  -9  -7  -8   36.48    4.44
  -7  -9  -8   36.19    4.32
  -7   9   7  105.50   11.05
  -9   7   7  104.39   11.27
  -9  -7  -7   90.27    7.17
  -7  -9  -7   84.62    6.76
  -7   9   6   61.35    9.10
  -9   7   6   67.55    9.99
  -9  -7  -6   89.47    7.20
  -7   9   5    8.55    5.15
  -9   7   5    2.21    5.16
   9   7  -5   42.09    6.03
   7   9  -5   29.73    5.22
  -9  -7  -5   28.09    4.49
  -7   9   4   45.25    7.85
   7   9  -4   47.43    6.63
   9   7  -4   47.71    6.55
   7   9  -4   43.72    6.30
   9   7  -4   41.67    6.33
   9   7  -3   81.50   19.34
   9   7  -3  100.20   18.37
  -7  -9  -3   88.21   16.00
  -9  -7  -3  126.36   19.49
   7   9  -3  102.94   18.06
   9   7  -3   72.16    6.84
   9   7  -3   83.32    8.27
   7   9  -3  124.72    9.74
   9   7  -3   78.20    7.94
   7   9  -3  117.29    9.20
   7   9  -2  159.87   10.23
  -7   9   2  131.05    8.80
  -9   7   2  123.32    8.45
  -9   7   2  118.46   17.74
   9   7  -2  148.82   18.94
   9   7  -2  156.16    9.78
   7   9  -2  173.01    9.92
   9   7  -2  133.50   23.38
  -9   7   2  117.74   19.88
   9   7  -2  148.39   21.77
  -9  -7  -2  146.11   20.39
  -7  -9  -2  126.47   18.58
   9   7  -2  136.20    9.28
   7   9  -2  168.80   11.22
   9   7  -2  139.49   10.19
   9   7  -2  141.11   10.24
   7   9  -2  166.22   10.73
  -7   9   1   11.76    3.42
   7   9  -1    3.07    3.18
  -9   7   1   12.04    3.38
  -9   7   1    9.03    7.39
  -7  -9  -1    5.91    5.56
  -9  -7  -1    4.40    5.22
   9   7  -1    6.17    3.23
   7   9  -1    1.53    2.79
  -7   9   1   13.13    7.02
  -9   7   1   12.76    6.94
   9   7  -1    7.17    5.56
   9   7  -1    4.89    3.08
   9   7  -1    7.45    3.18
   7   9  -1    1.44    3.08
   7   9  -1    2.06    2.74
   9   7  -1    8.00    3.59
   7   9  -1    1.98    2.80
   9   7   0   32.88    4.77
   7   9   0   26.59    4.62
  -7   9   0   14.75    7.53
  -9   7   0    6.35    6.01
   9   7   0   27.96    8.64
  -9   7   0    5.00    6.60
  -7  -9   0   31.55    9.77
  -9  -7   0   21.50    8.51
   7   9   0   26.03    4.88
   9   7   0   29.39    5.07
   7   9   0   23.47    4.53
  -7   9   0   18.42    3.70
  -9   7   0   16.20    3.86
  -9   7  -1    6.96    7.33
  -9  -7   1    7.90    5.60
   9   7   1    3.40    2.75
   7   9   1   11.63    3.67
  -7   9  -1   11.71    3.52
   7   9   1   11.15    3.83
  -9   7  -1    9.76    3.14
  -7   9  -1    6.53    6.31
  -9   7  -1    5.53    5.82
   9   7   1    3.20    5.74
  -9   7  -2  146.32   19.35
   7   9   2  137.45    9.53
  -7   9  -2  145.38   10.39
  -7   9  -2  146.60   21.80
   7   9   2  131.73    9.09
  -9   7  -2  139.72   21.57
  -9   7  -2  151.43    9.18
   7   9   2  137.19    9.70
  -7   9  -2  153.55    9.21
  -9   7  -2  140.90   10.02
  -7   9  -3   96.37    8.63
   7   9   3   67.75    6.75
  -9   7  -3   90.56    8.38
   7   9   3   69.57    6.88
   9   7   3   97.35    7.53
  -7   9  -3  108.73   19.84
  -7   9  -4   21.80    5.11
  -9   7  -4   23.75    5.36
   7   9   4   39.91    5.57
   9   7   4   49.57    5.81
   7   9   5   41.96    7.46
  -7   9  -5   16.50    4.78
  -9   7  -5   17.04    5.11
   7   9   5   44.10    5.77
   9   7   5   33.69    5.05
   7   9   6   28.59    6.52
   7   9   6   42.94    5.77
   9   7   6   75.53    7.06
  -9   7  -6   66.63    7.67
  -7   9  -6   63.13    7.36
   7   9   7   69.06    6.86
   9   7   7   80.89    7.30
  -9   7  -7   65.12    7.39
  -7   9  -7   62.42    7.45
   9   7   8   31.81    4.68
   7   9   8   40.31    4.95
  -7   9  -8   48.65    6.06
  -9   7  -8   49.78    6.06
  -7   9  -8   47.67    5.96
   9   7   9   22.31    3.52
  -7   9  -9   22.62    3.96
  -7   9  -9   19.52    3.76
  -8   9   9   20.01    4.41
  -9   8   9   19.66    4.42
  -9  -8  -9   19.97    2.82
  -8  -9  -9   14.13    2.50
  -8   9   8   29.84    5.87
  -9   8   8   28.68    5.99
   9   8  -8   14.69    3.94
   8   9  -8    8.18    3.51
  -9  -8  -8    6.84    2.65
  -8  -9  -8   14.44    2.90
  -8   9   7    3.06    4.62
  -9   8   7    2.21    4.25
  -9  -8  -7    0.90    2.23
  -8  -9  -7    4.78    2.49
  -8   9   6   17.92    6.00
  -9   8   6   22.76    6.38
  -9  -8  -6   13.19    3.40
   8   9  -5   89.00    8.32
   9   8  -5   84.55    8.22
  -8   9   5   99.33   11.11
  -9   8   5   94.89   11.05
  -8   9   4  131.28   12.46
   9   8  -4  114.53    9.69
   8   9  -4  111.21    9.67
   8   9  -4  107.03    9.29
   9   8  -4  120.46    9.81
   8   9  -3  181.92   10.80
   9   8  -3  173.36   10.70
   9   8  -3  181.35   12.20
   8   9  -3  175.26   12.02
   8   9  -3  192.54   12.15
   9   8  -3  187.38   12.13
   9   8  -2  107.27    8.89
   8   9  -2  178.90   11.01
  -8   9   2  160.13    9.70
  -9   8   2  149.78    9.35
   9   8  -2  104.31    8.44
   8   9  -2  178.23   10.29
   9   8  -2   97.24   18.32
  -9   8   2  130.92   22.00
  -8  -9  -2   93.62   16.93
  -9   8   2  147.43   20.13
   8   9  -2  171.09    9.99
   9   8  -2  104.27    8.35
   8   9  -2  177.49   11.71
   9   8  -2  122.41   10.07
   8   9  -2  186.16   11.54
   9   8  -2  109.64    9.41
  -9   8   1  181.52   10.60
   8   9  -1  162.39   11.03
  -8   9   1  198.40   11.11
   9   8  -1  236.71   12.77
  -9   8   1  114.72   20.96
  -9  -8  -1  182.81   22.99
  -8  -9  -1  229.70   25.32
   9   8  -1  250.46   12.42
   8   9  -1  153.69   10.33
  -8   9   1  187.04   23.13
  -9   8   1  167.72   21.71
   9   8  -1  236.16   24.68
   8   9  -1  170.29   10.47
   8   9  -1  153.19   11.16
   9   8  -1  241.92   13.30
   9   8  -1  238.14   12.08
   8   9  -1  164.24   11.16
   9   8  -1  239.39   12.83
   9   8   0   48.29    5.75
   8   9   0   54.36    6.07
  -8   9   0   40.34   11.51
  -9   8   0   37.09   11.14
   9   8   0   43.41   11.35
  -8   9   0   51.88   14.57
  -9   8   0   34.89   12.74
  -8  -9   0   54.97   12.72
  -9  -8   0   51.35   12.49
   8   9   0   48.97    6.25
   9   8   0   51.60    6.35
   8   9   0   48.41    6.11
  -9   8   0   41.40    5.45
   9   8   0   48.67    6.26
  -8   9   0   46.40    5.43
  -8  -9   1  178.96   22.75
  -9  -8   1  273.18   27.73
  -9   8  -1  189.65   26.31
   9   8   1  198.14   11.52
   8   9   1  269.30   13.15
   8   9   1  268.28   13.83
  -9   8  -1  211.41   11.43
  -8   9  -1  212.12   11.59
   9   8   1  187.96   12.00
  -8   9  -1  168.35   22.09
  -9   8  -1  200.66   23.38
   8   9   2   91.83    7.88
   9   8   2  182.51   10.47
   8   9   2  101.30    8.33
   8   9   2   97.70    8.59
   9   8   2  165.59   10.60
  -9   8  -2  131.66    8.80
  -8   9  -2  132.03    8.77
  -8   9  -2  146.47   20.20
  -9   8  -2  110.04   17.81
   8   9   3  198.70   11.49
   9   8   3  206.31   11.37
  -8   9  -3  156.68   11.26
  -9   8  -3  149.74   11.12
  -8   9  -3  154.85   11.25
   8   9   3  191.69   11.20
   8   9   4  108.34    8.62
   9   8   4   96.58    8.20
  -8   9  -4  117.86    9.71
  -9   8  -4  109.06    9.69
  -8   9  -4  101.70    9.23
   8   9   5  113.49    9.13
   9   8   5  114.66    8.88
  -9   8  -5  142.47   10.94
  -8   9  -5  122.91   10.22
  -8   9  -5  113.26    9.79
   8   9   6   15.47    4.27
   9   8   6   17.85    4.26
  -9   8  -6   17.52    4.90
  -8   9  -6   20.02    5.22
  -8   9  -6   15.16    4.46
   8   9   7    5.12    3.20
   9   8   7    0.73    2.74
  -9   8  -7    8.12    4.04
  -8   9  -7    5.77    3.66
  -8   9  -7    7.70    3.79
  -9   8  -7    7.64    3.64
   8   9   8   11.96    3.22
   9   8   8    5.60    2.79
  -9   8  -8    7.12    3.34
  -8   9  -8    9.82    3.62
  -8   9  -8    9.14    3.54
  -9   8  -8   11.46    3.59
   9   8   9   16.45    2.90
  -9   8  -9   10.12    2.88
  -8   9  -9   12.00    3.04
  -8   9  -9    9.95    2.87
  -9   9   9    2.00    2.65
  -9  -9  -9    0.75    1.44
  -9   9   8   54.50    6.87
   9   9  -8   50.79    5.60
  -9  -9  -8   47.35    4.33
  -9   9   7   -1.42    3.90
  -9  -9  -7    2.14    2.15
  -9   9   6   13.57    5.51
   9   9  -5    1.56    3.29
  -9   9   5    1.03    4.41
   9   9  -5    1.13    3.52
   9   9  -4  492.02   21.11
  -9   9   4  429.45   23.53
   9   9  -4  477.31   21.31
   9   9  -3    6.24    3.26
   9   9  -3    3.83    3.78
   9   9  -3    3.97    3.77
   9   9  -2  114.17    9.10
  -9   9   2   99.91    8.11
   9   9  -2  110.07    8.58
   9   9  -2  112.73    8.57
   9   9  -2  113.53    9.59
   9   9  -2  105.76    9.19
  -9   9   1   -1.25    3.37
   9   9  -1    5.61    3.50
   9   9  -1   12.60    3.94
   9   9  -1   10.73    3.92
   9   9  -1    7.32    4.08
   9   9  -1    7.81    3.80
  -9   9   1   -0.93    6.68
   9   9   0  403.23   17.36
   9   9   0  401.30   18.20
   9   9   0  406.62   17.42
   9   9   0  403.94   18.26
   9   9   1   10.47    3.71
  -9   9  -1   -1.85    6.44
   9   9   1    4.60    3.66
  -9   9  -1    0.18    3.03
   9   9   2  127.53    9.77
  -9   9  -2  132.51    8.98
   9   9   2  130.58    9.42
  -9   9  -3    1.61    3.69
   9   9   3    5.88    3.35
  -9   9  -4  472.95   21.10
   9   9   4  458.42   19.51
  -9   9  -5    1.92    3.74
   9   9   5    3.86    3.33
  -9   9  -6   40.08    5.96
  -9   9  -6   41.50    6.25
   9   9   6   48.04    5.88
  -9   9  -7   -0.19    2.91
  -9   9  -7   -0.79    3.18
   9   9   7    0.17    2.44
  -9   9  -8   46.76    5.27
  -9   9  -8   50.56    5.59
   9   9   8   49.29    4.96
  -9   9  -9    0.29    1.81
  -9   9  -9    0.10    1.98
   9   9   9    0.79    1.61
  10   0   0   84.94   14.20
   0  10   0   70.06   13.85
   0  10   0   50.46   11.04
 -10   0   0   72.49   15.17
  10   0  -1   19.08    7.65
   0  10  -1    5.04    6.35
 -10   0  -1   11.71    7.88
 -10   0  -1   12.14    6.61
 -10   0   1   18.99    7.94
   0  10  -2   33.55    5.15
   0  10   2   45.18    5.18
 -10   0  -2   31.28    9.99
 -10   0  -2   28.49    4.16
 -10   0   2   47.27   11.00
  10   0  -2   46.61   11.33
   0  10  -2   34.80    9.71
   0  10  -2   40.90   11.66
   0  10  -2   29.73    4.20
   0  10  -3  138.03    9.75
 -10   0  -3  136.05    8.42
 -10   0   3  125.89   18.02
 -10   0  -3  157.14   20.85
   0  10   3  115.52    7.96
   0  10  -3  137.50    8.73
   0  10  -3  153.31   19.41
   0  10  -3  174.76   22.26
   0  10  -4  319.34   29.34
   0  10  -4  358.92   33.65
  10   0   4  350.42   18.31
 -10   0  -4  321.94   38.62
 -10   0  -4  321.33   14.40
 -10   0   4  368.21   31.88
 -10   0  -4  341.72   31.79
   0  10  -4  317.77   15.89
   0  10   4  321.98   14.47
   0  10  -5  154.33   22.95
  10   0   5  188.39   13.52
 -10   0  -5  184.36   10.30
   0  10  -5  161.02   11.56
  10   0  -5  155.27   11.28
 -10   0  -5  157.59   28.10
   0  10   5  142.15    9.52
  10   0   6  103.94   10.52
   0  10   6   97.98    7.96
   0  10  -6   94.23    9.16
  10   0  -6   91.35    8.83
  10   0   7   44.75    7.86
   0  10  -7   33.61    6.04
  10   0  -7   19.78    5.03
   0  10   7   14.01    3.83
   0  10   8    0.52    2.65
   0  10   8    2.63    3.75
  10   0   8    3.36    4.40
  10   0  -8    3.29    3.77
  10   0  -8    4.39    3.77
   0  10  -8   -0.46    3.62
   0  10   9   14.96    4.44
  10   0   9   39.61    6.11
  10   0  -9   18.28    4.59
  10   0   9   39.42    4.71
  10   0  -9   18.18    4.27
   0  10   9   19.86    3.78
  10   0  10   13.08    2.63
  10   0 -10   10.39    3.06
   0  10  10   14.00    2.78
  10   0 -10   12.29    2.98
   0  10  10   12.05    3.59
  10   1 -10   71.22    5.87
  10  -1  10   68.58    5.09
  -1  10  10   93.42    5.72
  10   1 -10   85.08    6.12
  -1  10  10   63.54    6.25
  -1  10   9   12.63    4.29
  10  -1   9   10.34    3.19
  10   1  -9    3.83    3.46
  10  -1   9    6.69    4.04
  10   1  -9    4.62    3.24
  -1  10   9   13.89    3.37
  -1  10   8    9.91    3.31
  10   1  -8    4.88    4.07
  10   1  -8    6.69    3.76
   1  10  -8   14.30    4.58
  10  -1   7  101.07   10.47
   1  10  -7  116.58   10.04
  10   1  -7  108.08    9.33
  -1  10   7   76.88    7.29
 -10  -1  -7  107.49    7.88
  10  -1   6  335.55   19.15
  -1  10   6  383.31   20.80
 -10  -1  -6  311.84   14.94
   1  10  -6  316.00   17.11
  -1  10   6  360.64   16.05
  -1  10   5  116.56    8.33
   1  10  -5  100.26   19.05
  10  -1   5  121.64   11.15
 -10  -1  -5   91.24   21.52
 -10  -1  -5  100.38    7.75
  10   1  -5   96.49    8.62
   1  10  -5   96.59    9.21
   1  10  -4    6.87    6.17
   1  10  -4    5.01    6.60
 -10   1   4    8.47    6.57
 -10  -1  -4    7.75    3.03
  10  -1   4   24.58    5.40
 -10  -1  -4   15.55    8.16
  -1  10   4    8.23    3.22
   1  10  -4    7.68    3.84
   1  10  -3   71.88    7.24
 -10  -1  -3   76.67   15.02
  -1  10   3   94.59    6.90
   1  10  -3   82.95   15.79
   1  10  -3   63.43   12.77
 -10  -1  -3   64.58    5.96
 -10   1   3   89.08   15.54
   1  10  -2   34.65    5.31
 -10   1   2   17.20    7.54
 -10  -1  -2   33.35    4.40
   1  10  -2   33.89    4.38
  10   1  -2   16.05    8.17
   1  10  -2   43.79   10.19
   1  10  -2   32.55    9.06
   1  10  -2   30.39   10.33
   1  10  -1  459.83   19.10
 -10  -1  -1  469.60   37.27
 -10  -1  -1  437.56   17.05
 -10   1   1  564.41   36.02
  10   1  -1  616.63   38.14
   1  10  -1  457.12   31.74
   1  10  -1  487.01   36.24
  10   1   0   24.22    8.54
  10  -1   0    0.76    4.68
   1  10   0   13.01    6.86
 -10   1   0    4.92    6.88
 -10  -1   0   12.32    7.80
 -10  -1   1  503.86   39.18
 -10   1  -1  516.37   40.51
 -10   1  -1  586.66   37.87
  10  -1  -1  577.10   37.85
   1  10   1  563.10   35.59
  -1  10  -1  550.87   38.70
  10  -1  -2   23.31    8.69
  -1  10  -2   20.78    7.93
   1  10   2   11.12    5.74
  -1  10  -2   26.19    9.65
 -10   1  -2   26.64    3.97
  -1  10  -2   18.20    4.12
   1  10   2    8.46    3.16
  -1  10  -2   25.62   10.37
 -10   1  -2   18.91    8.24
  -1  10  -2   23.71    3.85
  -1  10  -2   24.27    3.96
  -1  10  -2   18.32    4.45
 -10   1  -3   65.12    6.87
 -10   1  -3   70.07    6.06
   1  10   3   72.41    6.54
  -1  10  -3   68.95   15.29
 -10   1  -3   61.76   13.91
   1  10   3   73.31    6.24
  -1  10  -3   78.02   14.44
  -1  10  -3   61.25   13.92
  -1  10  -4   25.00    9.10
  -1  10  -4   23.19    9.55
  10   1   4   13.51    5.01
 -10   1  -4   16.31   10.93
 -10   1  -4   20.70    3.66
  -1  10  -4   23.69   11.08
 -10   1  -4   21.49    9.52
  -1  10  -4   21.31    4.80
 -10   1  -4   19.28    4.54
   1  10   4   32.36    4.60
  -1  10  -5  130.43   21.21
  10   1   5  131.01   11.20
  -1  10  -5  124.45   10.10
   1  10   5  107.62    8.20
 -10   1  -5  116.97   24.83
  10   1   6  343.69   19.75
  -1  10  -6  335.11   17.94
  10   1   7  120.80   11.40
   1  10   7  112.21   10.34
  -1  10  -7  114.11    9.88
  10  -1  -7   95.39    9.30
   1  10   7  113.45    8.54
  10   1   8   14.04    5.15
  10   1   8   12.24    3.52
  10  -1  -8    9.07    4.43
   1  10   8    2.09    3.37
  10  -1  -8    7.54    3.74
   1  10   8    3.23    2.80
  10   1   9   16.07    4.73
  10   1   9   14.88    3.30
  10  -1  -9   10.37    3.81
   1  10   9    3.85    3.43
  10  -1  -9   11.87    3.75
   1  10   9    5.20    2.79
  10  -1 -10   66.17    5.73
  10   1  10   96.11    5.82
   1  10  10   68.25    6.60
  10  -1 -10   78.11    5.98
   1  10  10   89.28    5.64
  10   2 -10   25.65    3.77
  10  -2  10   38.10    3.72
  -2  10  10   22.51    4.01
  10   2 -10   29.53    3.94
  -2  10  10   32.42    3.53
  10  -2   9  109.14    9.25
  -2  10   9  106.09    8.93
  10   2  -9   83.20    7.59
  10   2  -9  102.27    7.93
  -2  10   9  103.01    7.14
  10  -2   8  329.30   18.21
  10   2  -8  346.06   17.10
   2  10  -8  337.31   16.79
  10   2  -8  342.41   16.39
  -2  10   8  321.93   14.75
 -10  -2  -8  344.06   14.61
  10  -2   7   55.34    8.22
  -2  10   7   43.01    7.87
 -10  -2  -7   45.41    5.37
   2  10  -7   46.13    6.23
   2  10  -7   43.13    6.64
  10   2  -7   45.45    6.31
  -2  10   7   55.12    6.11
  -2  10   6   11.53    3.72
  10  -2   6   39.85    7.15
  -2  10   6   15.87    5.71
 -10  -2  -6   30.65    4.62
   2  10  -6   23.69    4.80
  10   2  -6   34.99    5.86
   2  10  -6   22.30    5.55
   2  10  -5   15.09    9.23
  10  -2   5   18.48    5.63
 -10  -2  -5   14.48    3.57
  10   2  -5   16.16    4.30
  10   2  -5   12.61    4.19
   2  10  -5   12.93    4.56
   2  10  -4   90.63   16.96
   2  10  -4   68.44   14.05
  10  -2   4  100.41    9.50
  10   2  -4   62.22   17.10
 -10   2   4   71.06   14.96
 -10  -2  -4   80.61    6.79
 -10  -2  -4   80.93   16.25
   2  10  -4   69.48    7.37
  10   2  -4   70.65    7.69
  -2  10   4   68.47    6.29
   2  10  -3   13.44    7.37
   2  10  -3    4.59    6.06
  10   2  -3   25.64   11.72
   2  10  -3   12.42    4.02
  10   2  -3   35.09    5.17
   2  10  -3   10.69    4.05
  -2  10   3   18.50    3.59
 -10   2   3   19.55    8.66
 -10  -2  -3   11.67    3.20
  10   2  -2   21.63    8.65
   2  10  -2   13.07    6.31
   2  10  -2    9.53    6.54
 -10   2   2   31.68    9.83
 -10  -2  -2   14.13    3.30
   2  10  -2   11.67    3.82
   2  10  -2   12.61    4.06
   2  10  -2   15.39    3.47
   2  10  -1  170.43   19.32
   2  10  -1  172.16   21.58
   2  10  -1  164.18   10.50
 -10  -2  -1  155.17    9.11
 -10   2   1  242.08   23.68
 -10  -2  -1  142.42   20.55
   2  10  -1  165.87   10.70
  10   2  -1  261.74   24.63
  -2  10   1  269.11   11.27
   2  10  -1  164.17    9.10
   2  10   0  279.35   24.24
  10   2   0  277.82   25.15
  10  -2   0  211.73   22.34
  -2  10   0  190.03    9.98
 -10   2   0  191.33   24.48
 -10  -2   0  245.57   26.32
   2  10   1  301.67   25.50
  -2  10  -1  276.47   26.73
   2  10   1  245.13   12.27
 -10   2  -1  276.47   29.32
 -10  -2   1  247.88   26.83
  -2  10  -1  245.75   26.59
   2  10   1  263.97   12.57
 -10   2  -1  252.81   24.93
  10  -2  -1  293.04   26.11
  -2  10  -1  270.44   12.06
  -2  10  -1  261.13   11.73
 -10   2  -1  245.80   11.60
  -2  10  -1  253.69   13.82
  10  -2  -2   37.78   10.26
   2  10   2    5.67    5.62
  -2  10  -2   27.17    9.58
 -10   2  -2   28.03    3.99
  -2  10  -2   22.62    4.42
   2  10   2    7.10    2.86
  -2  10  -2   25.11   10.19
 -10   2  -2   21.84    8.76
  -2  10  -2   28.86    4.01
  -2  10  -2   28.70    4.22
 -10   2  -2   26.47    4.88
  -2  10  -2   28.26    4.95
  -2  10  -3   13.02    4.01
  -2  10  -3   16.74    7.78
  -2  10  -3   18.63    8.95
  -2  10  -3   10.34    9.18
   2  10   3   31.60    4.60
 -10   2  -3   14.66    8.14
 -10   2  -3   17.08    4.29
   2  10   3   38.87    4.69
   2  10   4   63.51    6.12
  -2  10  -4   75.69    7.44
 -10   2  -4   71.12   19.36
  -2  10  -4   82.76   15.18
  -2  10  -4   92.93   17.83
  -2  10  -4   79.26   17.65
   2  10   4   72.67    6.80
 -10   2  -4   73.76   15.74
  -2  10  -4   82.26    8.07
 -10   2  -4   76.85    7.66
 -10   2  -5   27.36   15.46
  10   2   5   24.52    5.98
  -2  10  -5   32.32    5.58
  -2  10  -5   33.82   11.51
  -2  10  -5   25.23    5.45
 -10   2  -5   17.99    4.66
   2  10   5   22.55    4.26
  10   2   6   25.89    6.42
  -2  10  -6   27.36    5.35
   2  10   6   33.67    6.24
  -2  10  -6   36.32    6.31
  10  -2  -6   19.55    5.35
   2  10   6   36.51    5.31
  10   2   7   52.88    7.92
  -2  10  -7   51.95    6.64
  10   2   7   46.74    5.64
   2  10   7   36.07    6.37
  10  -2  -7   44.02    6.70
  -2  10  -7   56.53    7.42
   2  10   7   48.84    5.79
  -2  10  -8  313.53   15.48
  10   2   8  363.31   18.57
   2  10   8  261.95   16.28
  10  -2  -8  303.69   15.89
   2  10   8  341.96   14.82
  10  -2  -8  310.22   16.36
  10   2   8  364.63   15.41
   2  10   9   64.34    7.49
  10  -2  -9   88.67    7.45
   2  10   9   92.05    6.70
  10  -2  -9   86.24    7.62
   2  10  10   12.62    3.55
  10  -2 -10   18.41    3.48
  10   2  10   29.90    3.49
  10  -2 -10   25.20    3.53
   2  10  10   28.26    3.35
  10  -3  10    5.76    2.09
  10   3 -10    2.53    2.17
  -3 -10 -10    5.28    1.83
  10   3 -10    5.19    2.37
  -3  10  10    7.48    2.92
  10  -3   9  128.32    9.86
  -3  10   9  140.13   10.13
  10   3  -9  117.67    8.59
 -10  -3  -9  109.12    7.01
   3  10  -9  101.97    8.12
  10   3  -9  135.56    8.76
  -3  10   9  129.49    7.76
  10  -3   8   42.84    6.95
 -10  -3  -8   25.59    4.06
  10   3  -8   51.47    6.59
   3  10  -8   28.31    5.55
  10   3  -8   58.14    6.56
  -3  10   8   44.70    5.28
  -3  10   7   23.42    6.31
  10  -3   7   34.29    6.79
 -10  -3  -7   80.12    6.83
  10   3  -7   13.71    4.25
   3  10  -7   64.70    6.90
   3  10  -7   80.21    8.12
  -3  10   7   20.87    4.26
  -3  10   6   40.78    5.29
  -3  10   6   44.97    7.87
 -10  -3  -6   15.24    3.65
  10  -3   6    6.75    4.94
  10   3  -6    9.36    3.78
   3  10  -6   17.20    5.00
 -10  -3  -5  616.54   22.31
   3  10  -5  637.90   24.68
  10   3  -5  541.26   23.06
  -3  10   5  572.91   21.46
   3  10  -4   45.93   11.65
   3  10  -4   33.54   11.15
  10   3  -4   66.34   17.78
  10   3  -4   48.46    6.50
   3  10  -4   33.53    5.34
 -10   3   4   21.05    9.50
 -10  -3  -4   32.54    4.65
   3  10  -4   29.80    5.50
  -3  10   4   17.56    3.84
  10   3  -3   19.41    4.56
   3  10  -3   16.53    4.45
  10   3  -3    8.92    9.38
   3  10  -3   13.38    7.22
   3  10  -3   12.73    7.49
   3  10  -3   15.81    4.44
  10   3  -3   18.54    4.42
 -10   3   3   17.45    8.15
 -10  -3  -3    9.40    3.00
   3  10  -2   72.30   14.47
   3  10  -2   67.03   12.38
  10   3  -2   54.53    6.37
   3  10  -2   61.25    6.78
 -10  -3  -2   58.46    5.56
 -10   3   2   63.12   13.28
  10   3  -2   58.39    5.93
  10   3  -2   60.77    6.54
   3  10  -2   59.55    6.95
  -3  10   2   57.34    5.44
   3  10  -1  212.23   23.61
   3  10  -1  213.06   21.88
   3  10  -1  214.42   12.33
  10   3  -1  286.23   13.41
 -10   3   1  218.11   26.68
 -10  -3  -1  199.03   10.67
   3  10  -1  207.34   11.71
 -10   3   1  255.99   25.13
  10   3  -1  326.37   13.23
   3  10  -1  198.75   12.28
  -3  10   1  260.95   11.73
  10   3  -1  343.81   28.07
  -3  10   1  249.59   11.26
   3  10   0    2.11    2.77
  -3  10   0    3.88    2.44
  -3  10   0    2.66    2.41
  10   3   0    5.26    5.53
  10  -3   0    3.04    4.85
   3  10   0    0.73    4.31
   3  10   0    3.17    2.61
 -10   3   0   -1.02    6.26
  -3  10   0    5.18    6.35
   3  10   0    3.12    3.00
   3  10   0    5.87    3.47
  -3  10  -1  306.32   28.48
   3  10   1  357.30   28.42
   3  10   1  356.23   15.01
 -10   3  -1  271.91   29.63
  -3  10  -1  312.94   30.19
   3  10   1  353.42   14.73
 -10   3  -1  301.66   27.49
 -10   3  -1  280.97   12.90
  -3  10  -1  306.77   13.48
  -3  10  -1  301.09   13.11
  10  -3  -1  309.92   27.28
   3  10   1  346.79   15.24
   3  10   2   66.79    6.52
  -3  10  -2   59.42    6.58
  -3  10  -2   46.57   12.91
   3  10   2   68.49    6.37
 -10   3  -2   68.53   14.20
  -3  10  -2   68.33   14.00
   3  10   2   71.21   13.19
  -3  10  -2   55.94    5.37
  -3  10  -2   54.54    5.43
 -10   3  -2   45.71    6.03
  -3  10  -3   18.38    8.12
  -3  10  -3   19.53    8.93
   3  10   3   16.99    3.73
  -3  10  -3   18.07    9.75
 -10   3  -3   27.41   10.21
  -3  10  -3   22.54    4.84
   3  10   3   14.99    3.80
 -10   3  -3   14.90    4.25
   3  10   4   49.73    6.02
  -3  10  -4   33.34    5.58
 -10   3  -4   53.82   17.37
  -3  10  -4   26.04   11.67
 -10   3  -4   24.52    9.99
   3  10   4   55.51    6.12
  -3  10  -4   26.27    5.18
 -10   3  -4   29.07    5.29
   3  10   4   51.47    5.52
  -3  10  -4   31.86   10.64
  -3  10  -4   36.32   11.89
   3  10   5  499.36   19.52
   3  10   5  482.90   20.64
  -3  10  -5  495.10   21.46
   3  10   5  516.37   20.46
  10   3   5  565.29   20.65
  -3  10  -5  512.24   22.11
 -10   3  -5  497.17   21.52
   3  10   6    7.33    4.17
  -3  10  -6   11.59    4.41
  10   3   6   10.80    4.88
  10   3   6    9.90    3.41
   3  10   6    9.67    3.48
   3  10   7    6.47    4.29
  -3  10  -7   22.54    5.24
  10   3   7   56.83    7.91
  10   3   7   72.94    6.77
  10  -3  -7   16.27    4.98
   3  10   7    8.66    3.48
   3  10   8   40.63    6.54
  -3  10  -8   33.69    5.43
  10  -3  -8   37.76    5.90
  10   3   8   23.64    4.35
  10  -3  -8   45.02    6.28
   3  10   8   56.37    5.62
   3  10   9   93.98    8.82
  -3  10  -9  117.18    8.17
  10  -3  -9  114.15    8.38
  10   3   9  109.28    7.42
  10  -3  -9  133.44    8.78
   3  10   9  128.63    7.54
  10   3  10    6.04    2.06
   3  10  10   -0.50    2.66
 -10  -3  10    4.00    1.74
  10  -4  10    4.61    1.89
  10   4 -10   12.26    2.63
  -4 -10 -10    9.81    1.99
  -4  10  10    4.45    2.51
   4  10  -9   55.66    5.93
  10   4  -9   56.70    5.64
 -10  -4  -9   59.75    5.13
 -10  -4  -8    6.75    2.79
  -4  10   8    6.52    4.53
   4  10  -8    4.74    3.26
  10   4  -8    0.56    2.89
   4  10  -8    2.98    3.43
   4  10  -7    8.15    4.25
 -10  -4  -7    5.76    2.86
  -4  10   7    5.88    4.62
 -10   4   7   13.20    5.81
  10   4  -7    2.49    3.30
  -4  10   7    6.68    3.21
  -4  10   6   15.74    5.91
   4  10  -6   16.99    4.90
 -10  -4  -6   26.63    4.57
  10   4  -5   53.23    6.82
 -10  -4  -5   45.89    5.53
  10   4  -4  117.94   23.85
  10   4  -4  117.99    9.41
   4  10  -4  128.39   10.14
  10   4  -4  121.79    9.82
   4  10  -4  136.15   10.03
 -10  -4  -4  138.88    9.06
 -10   4   4  139.00   21.28
 -10  -4  -4  130.38   19.09
  10   4  -4  122.82   20.51
  10   4  -3  555.86   47.67
  10   4  -3  494.43   21.58
   4  10  -3  553.58   21.88
  10   4  -3  568.36   22.02
   4  10  -3  512.08   21.87
 -10  -4  -3  545.67   19.95
 -10  -4  -3  551.79   38.79
   4  10  -2   34.91    9.34
  10   4  -2   37.75   10.43
  10   4  -2   36.47    5.44
   4  10  -2   33.59    5.38
   4  10  -2   28.68    4.73
 -10  -4  -2   33.53    4.43
 -10   4   2   25.04    9.13
 -10  -4  -2   45.10   11.04
  10   4  -2   35.14    4.82
  10   4  -2   39.42    5.62
   4  10  -2   30.76    5.23
  -4  10   2   26.69    4.20
   4  10  -1  250.35   24.45
  10   4  -1  340.38   14.96
   4  10  -1  242.47   13.45
 -10   4   1  277.10   29.77
 -10  -4  -1  269.00   25.30
 -10   4   1  280.22   26.81
  10   4  -1  331.39   14.09
  10   4  -1  334.36   15.16
   4  10  -1  248.96   14.11
  -4  10   1  298.04   13.09
   4  10  -1  249.83   13.22
  -4  10   0   25.48    3.95
   4  10   0   12.77    3.91
   4  10   0   13.08    3.42
 -10  -4   0    8.11    5.70
   4  10   0    8.53    2.94
 -10   4   0   23.64    9.57
   4  10   0   13.09    3.76
  10   4   0   14.93    3.59
   4  10   0   12.48    3.97
  10   4   0   11.36    3.81
   4  10   0   12.82    6.57
  10   4   1  291.31   26.17
   4  10   1  397.92   30.45
   4  10   1  388.40   15.80
 -10   4  -1  297.25   30.72
  -4  10  -1  284.45   29.11
   4  10   1  347.04   15.11
   4  10   1  367.39   15.88
  -4  10  -1  301.75   13.68
 -10   4  -1  267.18   14.48
   4  10   2   58.01   12.08
  -4  10  -2   28.82    5.24
   4  10   2   52.64    6.00
  -4  10  -2   32.73   11.81
   4  10   2   45.44    5.46
   4  10   2   42.07    5.53
  -4  10  -2   30.98    4.41
 -10   4  -2   28.85    5.16
  -4  10  -3  499.50   41.58
   4  10   3  514.01   19.84
 -10   4  -3  435.27   19.74
  -4  10  -3  442.32   19.92
   4  10   3  524.00   20.31
  -4  10  -4  194.69   26.65
   4  10   4  133.73    9.41
 -10   4  -4  165.04   11.26
  -4  10  -4  163.37   11.17
   4  10   4  117.78    9.15
  10   4   5   41.32    5.22
   4  10   5   48.95    6.06
  -4  10  -5   19.15    5.08
   4  10   5   54.84    6.39
 -10   4  -5   17.61    4.87
  10   4   6   25.32    4.62
   4  10   6   31.37    5.18
   4  10   6   21.49    5.66
  -4  10  -6   32.53    5.82
 -10   4  -6   31.54    5.64
  10   4   7    7.82    3.32
   4  10   7    7.43    4.18
  10  -4  -7   10.30    4.39
  -4  10  -7    2.73    3.50
  10   4   8    4.36    2.95
   4  10   8    1.88    3.68
  10  -4  -8    2.88    3.51
  -4  10  -8    1.60    3.15
  10   4   9   68.74    5.63
   4  10   9   44.24    6.33
  10  -4  -9   39.86    5.08
  -4  10  -9   62.40    6.06
  -4  10 -10    7.54    2.43
 -10  -4  10    9.47    1.96
  10   4  10   11.21    2.26
  -5  10  10   64.00    5.34
  10   5  -9    2.46    2.49
   5  10  -9   11.34    3.46
 -10  -5  -9   13.85    2.74
  -5 -10  -9    2.32    1.98
  -5  10   8   12.81    5.16
 -10   5   8   16.07    5.30
  10   5  -8   13.02    3.71
   5  10  -8   15.85    4.54
  -5 -10  -8   17.24    3.32
 -10  -5  -8   13.33    3.22
  -5  10   7    2.56    4.47
 -10   5   7    4.82    5.07
   5  10  -7   -0.70    3.36
 -10  -5  -7    0.17    2.43
 -10   5   6   59.38    9.80
   5  10  -6   55.75    7.45
 -10  -5  -6   53.70    5.86
  10   5  -5   97.01    8.95
 -10  -5  -5   97.48    7.80
  10   5  -4  177.19   28.73
  10   5  -4  154.09   10.79
   5  10  -4  127.22   10.57
  10   5  -4  148.87   10.72
   5  10  -4  130.89   10.18
 -10  -5  -4  137.79    9.23
  10   5  -4  155.10   23.18
  10   5  -3  174.94   27.73
  10   5  -3  171.00   23.75
 -10  -5  -3  113.93    8.02
 -10  -5  -3  116.31   18.25
 -10   5   3   99.56   17.81
  10   5  -3  144.66   10.30
   5  10  -3  107.13    9.36
   5  10  -3  111.07    9.15
  10   5  -3  155.85   10.60
  10   5  -2  171.07   11.23
   5  10  -2  233.47   12.82
 -10  -5  -2  218.17   24.09
 -10   5   2  198.63   25.03
 -10   5   2  206.75   23.67
  10   5  -2  183.00   21.02
   5  10  -2  257.92   24.77
  10   5  -2  159.17   10.29
  10   5  -2  168.94   11.29
   5  10  -2  216.19   12.90
   5  10  -2  213.64   11.81
  -5  10   2  191.27   10.43
  -5  10   1  106.15    7.46
   5  10  -1   48.69    5.89
  10   5  -1   57.67    5.89
   5  10  -1   44.45    5.35
 -10  -5  -1   52.10   11.85
 -10   5   1  113.48   17.21
   5  10  -1   42.89   10.58
  10   5  -1   60.99   12.25
  10   5  -1   49.78    6.22
  10   5  -1   54.87    5.84
   5  10  -1   51.52    6.52
   5  10  -1   48.16    6.14
  10   5  -1   51.73    6.13
   5  10   0  402.34   17.76
  10   5   0  425.13   17.07
   5  10   0  421.56   17.45
 -10  -5   0  414.07   32.39
  10   5   0  466.95   33.58
   5  10   0  423.24   32.56
   5  10   0  375.27   17.07
  10   5   0  442.33   17.49
  10   5   0  403.08   17.91
   5  10   0  389.96   18.10
   5  10   0  423.23   18.28
   5  10   1   53.02   11.94
  10   5   1   45.51   10.93
 -10  -5   1   55.84   12.46
   5  10   1   53.61    5.93
  -5  10  -1   79.89   16.77
   5  10   1   50.06    5.65
  -5  10  -1   84.87    6.80
   5  10   1   42.78    5.73
 -10   5  -1   82.67    7.61
   5  10   2  165.45   20.34
  -5  10  -2  186.93   11.71
   5  10   2  155.61   10.14
  -5  10  -2  197.91   25.73
   5  10   2  153.83   10.02
 -10   5  -2  187.50   24.15
  -5  10  -2  193.63   10.21
   5  10   2  146.77   10.19
 -10   5  -2  171.58   11.25
  -5  10  -3   99.86   19.46
   5  10   3  159.43    9.93
 -10   5  -3   82.41    8.27
  -5  10  -3   87.83    8.54
   5  10   3  168.84   10.35
  10   5   4  148.28    9.39
   5  10   4  168.52   10.55
 -10   5  -4  110.70    9.86
  -5  10  -4  110.06    9.90
   5  10   4  180.33   10.99
  10   5   5  104.22    8.16
   5  10   5   99.24    8.45
  -5  10  -5  102.89    9.42
 -10   5  -5   98.80    9.20
  10   5   6   75.82    7.22
   5  10   6   94.45    8.16
   5  10   6   76.54    9.08
  -5  10  -6  113.84    9.65
 -10   5  -6  108.46    9.47
  -5  10  -7    1.58    3.26
   5  10   7    0.56    2.76
  10   5   7    1.11    2.68
   5  10   7    1.76    3.74
  10  -5  -7    2.08    3.67
 -10   5  -7    1.30    3.25
  10   5   8   13.52    3.47
   5  10   8    4.49    3.62
  10  -5  -8    7.74    3.71
  -5  10  -8   16.03    4.24
  10   5   9   14.95    3.10
  -5  10  -9    5.72    2.95
  -5  10  -9    6.56    3.14
 -10  -5  10   85.32    4.79
  10   6  -9   21.49    3.46
   6  10  -9   32.36    4.33
 -10  -6  -9   31.69    3.57
  -6 -10  -9   20.25    2.97
 -10   6   9   33.28    5.19
 -10  -6  -8  226.98   11.39
 -10   6   8  271.99   16.04
   6  10  -8  241.02   13.22
  -6  10   8  241.92   15.19
  -6  10   7   80.56    9.63
 -10   6   7   77.81   10.07
   6  10  -7  119.30    9.67
 -10  -6  -7  118.86    8.13
  -6  10   6  149.12   12.78
 -10   6   6  143.53   13.22
  -6  10   5  311.24   18.59
   6  10  -5  282.56   15.01
 -10  -6  -5  316.19   14.28
   6  10  -4  220.02   14.06
  10   6  -4  305.10   15.44
   6  10  -4  232.26   13.78
  10   6  -4  306.11   15.60
 -10  -6  -4  231.72   12.37
  10   6  -3   14.19   10.20
  10   6  -3   15.52    8.95
  10   6  -3   17.67    4.66
   6  10  -3   33.19    5.95
   6  10  -3   34.00    5.63
  10   6  -3   21.45    4.99
 -10   6   2   79.54   14.58
  10   6  -2   86.96   15.18
   6  10  -2   70.54   13.73
   6  10  -2   68.49    7.32
  10   6  -2   94.63    8.34
  10   6  -2   90.40   20.25
 -10  -6  -2   76.68   15.11
 -10   6   2   92.95   17.92
 -10   6   2   83.67   15.68
  10   6  -2   87.22    7.42
  10   6  -2   89.51    8.44
   6  10  -2   69.72    7.73
 -10   6   2   84.66    6.96
   6  10  -2   64.86    6.73
  -6  10   2   80.59    6.85
  -6  10   1   24.07    4.15
   6  10  -1    5.34    3.26
 -10   6   1   11.48    7.87
 -10   6   1   18.88    8.24
 -10  -6  -1    7.13    5.49
  10   6  -1   11.91    3.37
   6  10  -1    5.80    2.98
   6  10  -1    4.94    5.42
 -10   6   1   16.48    8.14
  10   6  -1   12.98    6.68
  10   6  -1   14.07    3.73
   6  10  -1    5.99    3.82
  10   6  -1   14.64    4.11
  10   6  -1   12.15    4.01
   6  10  -1    5.81    3.59
   6  10   0    4.80    3.55
  -6  10   0    1.31    2.71
  10   6   0    4.44    2.79
   6  10   0    4.98    2.99
 -10  -6   0    4.34    5.72
 -10   6   0   -2.08    6.16
   6  10   0    4.98    5.30
 -10   6   0   -2.46    5.39
  10   6   0    4.88    4.63
  10   6   0    5.21    2.97
   6  10   0    3.47    3.06
  10   6   0    4.01    3.27
   6  10   0    6.13    3.48
 -10   6  -1    7.22    7.21
 -10  -6   1   15.04    7.57
   6  10   1   15.18    3.70
   6  10   1   22.51    8.35
 -10   6  -1    9.77    6.43
  10   6   1    4.87    5.18
   6  10   1   11.28    3.67
  -6  10  -1    7.35    3.11
   6  10   1    9.95    3.47
   6  10   2  100.31    8.07
  -6  10  -2   82.88   17.50
   6  10   2   91.04    7.74
 -10   6  -2   61.76   13.06
 -10   6  -2   69.31    6.42
  -6  10  -2   72.16    6.63
   6  10   2   96.28    8.05
 -10   6  -2   74.65    7.84
   6  10   3   23.38    4.43
 -10   6  -3   11.46    4.34
   6  10   3   17.86    4.28
  -6  10  -3   17.39    4.94
  10   6   4  244.25   12.96
   6  10   4  324.87   15.27
 -10   6  -4  237.52   14.57
  -6  10  -4  256.27   14.89
   6  10   4  311.14   14.90
   6  10   5  213.51   12.89
  -6  10  -5  236.80   14.40
 -10   6  -5  249.57   14.67
  10   6   6   83.62    7.65
   6  10   6   86.46    9.72
  -6  10  -6  107.29    9.39
 -10   6  -6  101.66    9.28
  -6  10  -7  102.40    8.83
  10   6   7  121.20    8.58
   6  10   7   95.00    7.81
   6  10   7   64.67    8.51
  10  -6  -7   73.70    7.90
 -10   6  -7   92.91    8.45
  -6  10  -8  315.03   14.66
  -6  10  -8  287.17   14.17
  10   6   9   34.87    4.06
  -6  10  -9   32.19    4.35
  -6  10  -9   32.86    4.37
 -10  -7  -9   87.28    5.43
  -7 -10  -9  104.93    5.58
   7  10  -9   77.17    6.02
 -10   7   9  104.19    7.99
   7  10  -8   42.73    5.47
  -7  10   8   17.73    5.04
 -10   7   8   19.24    5.32
 -10  -7  -8   35.13    4.11
  -7 -10  -8   29.52    3.66
  -7  10   7   74.76    9.26
 -10   7   7   79.43    9.73
   7  10  -7  114.41    9.22
 -10  -7  -7  116.93    7.78
  -7  10   6   23.60    6.40
 -10   7   6   25.60    6.86
  10   7  -6   27.85    5.14
 -10  -7  -6   37.36    4.90
  -7  10   5  204.56   14.92
 -10  -7  -5  150.72    9.68
   7  10  -5  144.58   11.07
   7  10  -5  148.31   10.79
  10   7  -5  193.71   12.17
  10   7  -4    7.44    3.89
   7  10  -4    2.63    3.59
  10   7  -4    5.62    3.55
   7  10  -4    2.08    3.38
   7  10  -3  364.62   18.47
  10   7  -3  422.83   19.20
   7  10  -3  380.27   18.45
  10   7  -3  419.19   19.23
   7  10  -2  139.55    9.59
  -7  10   2   59.77    6.42
 -10   7   2   60.26    6.48
   7  10  -2  156.13    9.41
  10   7  -2  100.87   21.40
  10   7  -2   96.89   18.32
  10   7  -2  100.51    8.22
   7  10  -2  150.21   10.87
  10   7  -2  106.15    9.15
   7  10  -2  147.61   10.43
  10   7  -2   97.51    8.77
 -10   7   1  330.95   15.35
  -7  10   1  338.76   15.48
   7  10  -1  397.66   17.58
 -10  -7  -1  429.11   35.48
 -10   7   1  268.90   30.95
  10   7  -1  365.59   16.34
   7  10  -1  432.19   17.27
 -10   7   1  302.17   29.12
  10   7  -1  376.24   31.82
   7  10  -1  378.67   31.74
  10   7  -1  323.16   15.68
   7  10  -1  402.71   18.40
  10   7  -1  354.00   17.19
   7  10  -1  397.42   17.92
  10   7  -1  326.18   16.65
  10   7   0  436.52   17.74
   7  10   0  411.55   17.61
  -7 -10   0  400.26   33.36
 -10  -7   0  417.19   34.73
 -10   7   0  360.78   35.41
 -10   7   0  358.52   31.75
   7  10   0  425.05   33.87
  10   7   0  413.50   33.26
   7  10   0  389.85   18.22
  10   7   0  425.50   17.87
  10   7   0  396.75   18.25
  -7  10   0  403.12   17.03
 -10   7   0  397.94   16.87
   7  10   0  400.36   18.31
  -7 -10   1  404.65   34.04
 -10  -7   1  374.40   33.36
 -10   7  -1  397.98   36.87
   7  10   1  342.84   16.62
  10   7   1  466.69   18.26
   7  10   1  402.43   17.80
 -10   7  -1  460.56   17.71
   7  10   1  367.89   17.80
  -7  10  -1  459.13   17.84
 -10   7  -1  452.32   34.93
  10   7   1  432.37   34.72
   7  10   1  406.60   33.54
 -10   7  -2  109.48   17.26
   7  10   2  109.41    8.68
   7  10   2   97.49    8.46
  -7  10  -2  101.66    7.86
 -10   7  -2  101.78    7.74
   7  10   2  105.09    8.46
 -10   7  -2   90.53    8.52
   7  10   3  438.83   18.86
 -10   7  -3  432.51   19.94
  -7  10  -3  416.05   19.66
   7  10   3  447.02   18.98
   7  10   4    4.56    3.39
  10   7   4    0.95    2.65
 -10   7  -4    1.96    3.65
   7  10   4    5.89    3.18
  -7  10  -4    2.65    3.60
 -10   7  -5  248.23   14.37
  -7  10  -5  222.01   13.36
   7  10   6   28.69    4.97
 -10   7  -6   20.44    5.05
  -7  10  -6   16.95    4.80
   7  10   7   79.91    7.25
 -10   7  -7   93.77    8.26
  -7  10  -7   99.07    8.69
  -7  10  -7   96.92    8.42
   7  10   8   31.74    4.36
 -10   7  -8   25.30    4.47
  -7  10  -8   21.72    4.44
  -7  10  -8   24.93    4.48
  10   7   9   82.26    5.57
  -7  10  -9   82.19    6.10
  -7  10  -9   84.68    6.13
   8  10  -9   17.78    2.98
 -10  -8  -9   15.42    2.29
  -8  10   8    0.44    3.24
 -10   8   8    2.91    3.26
   8  10  -8   10.23    3.39
  10   8  -8    3.75    2.72
 -10  -8  -8    7.77    2.31
  -8  10   7   46.42    7.13
   8  10  -7   30.74    5.35
 -10  -8  -7   35.93    4.45
  -8  10   6   13.14    5.35
 -10   8   6   15.62    5.95
  10   8  -6   15.43    4.12
 -10  -8  -6   10.57    3.07
   8  10  -5   77.31    7.64
  10   8  -5   37.69    6.05
  -8  10   5   44.75    7.95
 -10   8   5   53.96    8.88
   8  10  -5   79.99    8.06
   8  10  -4   76.39    8.34
  10   8  -4  123.60   10.04
   8  10  -4   71.23    7.80
  10   8  -4  129.43   10.09
   8  10  -3  550.35   23.64
  10   8  -3  559.99   23.44
   8  10  -3  547.48   23.15
  10   8  -3  571.39   23.40
   8  10  -2   91.22    8.09
  -8  10   2   57.43    6.25
  10   8  -2   63.71    7.24
 -10   8   2   64.52    6.60
  10   8  -2   70.40    7.10
   8  10  -2  102.19    9.11
  10   8  -2   74.22    8.00
   8  10  -2   94.91    8.60
  10   8  -2   71.17    7.66
   8  10  -2  102.58    8.00
  10   8  -1  723.74   26.90
  -8  10   1  808.13   26.10
 -10   8   1  793.66   26.03
   8  10  -1  645.65   25.82
   8  10  -1  686.56   24.85
  10   8  -1  769.88   26.25
   8  10  -1  642.19   26.59
  10   8  -1  714.16   27.14
   8  10  -1  667.07   26.37
  10   8  -1  739.75   26.97
  10   8  -1  715.46   25.87
   8  10  -1  649.43   24.97
  10   8   0   13.43    4.01
   8  10   0   15.50    3.94
   8  10   0   14.50    4.32
  -8  10   0   10.30    3.81
 -10   8   0    7.31    3.30
  10   8   0    8.84    3.96
  10   8   0    7.90    3.85
   8  10   0   13.43    4.27
  10   8   0   14.56    4.02
   8  10   1  672.08   25.37
  10   8   1  634.12   25.08
 -10   8  -1  615.95   23.24
  -8  10  -1  627.06   23.34
  10   8   1  660.12   24.27
   8  10   1  720.39   25.10
  -8  10  -2   62.91    6.29
   8  10   2   55.80    6.61
  10   8   2   82.02    7.80
 -10   8  -2   66.54    6.39
   8  10   2   53.91    6.21
   8  10   2   61.00    6.74
   8  10   3  582.61   22.95
 -10   8  -3  606.23   24.56
   8  10   3  593.22   22.84
   8  10   4  119.90    9.14
 -10   8  -4  111.12    9.78
  -8  10  -4  115.89    9.69
  -8  10  -4  107.04    9.63
   8  10   5   40.71    5.70
 -10   8  -5   58.64    7.38
  -8  10  -5   65.32    7.67
  -8  10  -5   55.70    7.06
   8  10   6   15.45    3.95
  10   8   6   11.64    3.50
 -10   8  -6   21.05    5.00
  -8  10  -6   17.34    4.88
  -8  10  -6   16.50    4.61
  10   8   7   46.27    5.41
   8  10   7   59.77    6.07
  -8  10  -7   54.96    6.43
 -10   8  -7   56.31    6.46
  -8  10  -7   50.88    6.19
   8  10   8    4.16    2.46
  10   8   8   10.11    2.92
  -8  10  -8    9.53    3.30
 -10   8  -8    9.97    3.34
  -8  10  -8    8.73    3.14
  10   8   9    9.79    2.27
  -8  10  -9    6.25    2.39
  -9  10   8    1.89    3.03
 -10   9   8    5.56    3.29
   9  10  -8   10.18    3.07
  10   9  -8    7.80    2.85
 -10  -9  -8    8.04    2.12
  -9  10   7   92.65    8.88
 -10   9   7   87.24    8.84
   9  10  -7   75.15    7.05
 -10  -9  -7   75.81    5.72
  -9  10   6   74.11    8.71
 -10   9   6   65.93    8.64
   9  10  -5   98.96    8.72
  10   9  -5  122.14    9.49
  -9  10   5  103.83   10.97
 -10   9   5  105.34   11.11
   9  10  -5   95.15    8.74
  10   9  -5  116.72    9.40
   9  10  -4  159.33   11.49
  10   9  -4  217.82   13.03
 -10   9   4  156.15   13.78
   9  10  -4  166.44   11.95
  10   9  -4  221.83   13.35
   9  10  -3  190.57   12.68
  10   9  -3  141.04   10.99
   9  10  -3  202.20   12.56
  10   9  -3  150.46   11.13
   9  10  -2  352.30   16.48
  -9  10   2  280.96   14.12
  10   9  -2  294.56   15.37
 -10   9   2  257.85   13.69
  10   9  -2  266.63   14.30
   9  10  -2  337.54   15.27
   9  10  -2  340.06   17.39
  10   9  -2  279.50   15.97
   9  10  -2  360.73   17.06
  10   9  -2  294.03   15.84
   9  10  -2  368.29   15.95
 -10   9   1   30.96    4.88
  -9  10   1   33.26    5.05
   9  10  -1    1.79    3.12
  10   9  -1    4.92    3.44
  10   9  -1    6.41    3.42
   9  10  -1    1.31    3.03
   9  10  -1    2.37    3.49
  10   9  -1    8.27    4.03
  10   9  -1    4.43    3.63
   9  10  -1    0.22    3.14
  10   9  -1    7.53    3.33
   9  10  -1    4.11    3.37
  10   9   0   24.98    4.61
   9  10   0   28.92    5.04
  -9  10   0   47.19    5.70
  10   9   0   26.57    5.15
 -10   9   0   44.98    5.58
   9  10   0   32.22    5.51
  10   9   0   29.40    5.06
   9  10   0   24.27    4.66
  10   9   0   25.51    5.21
 -10   9  -1   12.29    3.77
   9  10   1    7.47    3.95
  10   9   1    3.17    3.42
  -9  10  -1   12.89    3.79
  10   9   1    3.55    3.28
   9  10   1   12.00    3.97
  10   9   2  359.76   16.99
   9  10   2  286.74   15.55
  -9  10  -2  288.44   14.44
 -10   9  -2  311.64   14.81
  10   9   2  388.50   16.53
   9  10   2  303.39   15.15
   9  10   3  162.83   10.66
   9  10   3  166.58   10.98
 -10   9  -4  165.37   11.61
  -9  10  -4  155.99   11.20
   9  10   4  186.25   11.26
  -9  10  -5  108.88    9.25
 -10   9  -5  117.73    9.84
  -9  10  -5  125.39    9.92
  10   9   5   99.63    8.26
   9  10   5  124.87    9.20
  -9  10  -6   64.29    7.09
 -10   9  -6   75.25    7.69
  -9  10  -6   79.53    7.76
  -9  10  -7   55.47    6.03
 -10   9  -7   66.15    6.67
  -9  10  -7   65.72    6.58
   9  10   7   66.10    6.03
  10   9   7   67.42    6.00
 -10   9  -8    6.60    2.90
  -9  10  -8    7.84    2.92
   9  10   8    7.52    2.49
  10   9   8    3.45    2.14
  10  10  -8  285.62   11.46
 -10  10   8  278.13   12.94
 -10  10   7   -0.64    3.36
  10  10  -7   -1.08    2.74
 -10  10   6   47.18    7.07
  10  10  -6   21.14    4.28
  10  10  -5    2.22    3.28
 -10  10   5   -1.75    4.35
  10  10  -5    2.46    3.24
  10  10  -4  264.04   14.80
  10  10  -4  264.02   14.58
  10  10  -3    2.64    3.40
  10  10  -3    0.70    3.31
  10  10  -2   58.32    6.62
  10  10  -2   66.90    7.82
  10  10  -2   63.21    7.19
  10  10  -2   71.97    7.88
  10  10  -1   -0.45    3.39
 -10  10   1   -0.37    3.10
  10  10  -1    2.89    2.99
  10  10  -1    1.67    3.57
  10  10  -1    0.89    3.29
  10  10  -1    5.75    3.38
  10  10   0   17.98    4.38
  10  10   0   15.14    4.59
 -10  10   0    6.79    3.39
  10  10   0   19.16    4.42
  10  10   1    3.18    3.00
  10  10   1    2.28    3.40
 -10  10  -1   -1.11    3.05
  10  10   1    1.78    3.11
  10  10   2   47.56    6.34
  10  10   2   54.99    6.33
 -10  10  -4  362.32   17.10
  10  10   4  296.57   14.87
 -10  10  -5    0.43    3.32
  10  10   5    1.81    3.03
 -10  10  -6   16.50    4.26
  10  10   6   18.67    3.90
 -10  10  -7    2.15    2.81
  10  10   7    0.93    2.22
 -10  10  -8  273.61   11.36
  10  10   8  293.29   11.06
 -11   0   0    1.68    2.28
  11   0   0    8.70    6.56
 -11   0   0    3.30    6.01
   0  11   0    6.94    3.89
   0  11   0    3.05    2.53
 -11   0   1   14.40    6.72
 -11   0  -1    4.04    2.75
  11   0  -1    9.60    6.43
  11   0   1    4.45    5.49
   0  11  -1    2.87    4.97
 -11   0   1   16.70    9.52
 -11   0  -1    2.20    6.52
 -11   0  -1    1.73    5.14
   0  11  -1    1.07    3.45
   0  11   1    9.72    3.87
   0  11  -1    4.62    2.96
   0  11   1   13.47    3.47
 -11   0  -2  723.75   24.83
 -11   0   2  669.11   43.00
   0  11  -2  806.74   50.80
 -11   0  -2  779.26   48.22
   0  11  -2  708.05   26.92
  11   0  -2  721.58   46.42
   0  11  -2  740.13   24.78
 -11   0  -3   -1.00    5.91
   0  11  -3    2.65    4.82
   0  11  -3   14.40    8.80
   0  11  -3    3.04    3.42
 -11   0  -3    3.01    2.49
 -11   0  -4   11.57    3.37
   0  11  -4    7.63    6.96
   0  11   4   13.33    3.56
  11   0   5  172.18   13.06
   0  11  -5  150.24   10.98
  11   0  -5   93.36    8.85
   0  11   5   79.27    7.44
 -11   0  -5  167.07    9.87
  11   0   6  525.68   24.61
 -11   0  -6  514.91   19.61
   0  11  -6  493.30   21.96
  11   0  -6  495.79   21.69
   0  11   6  477.49   19.65
   0  11   7   12.07    3.74
   0  11   7   13.00    4.64
  11   0   7    8.16    4.63
  11   0  -7   14.99    4.62
   0  11  -7   11.08    4.62
  11   0  -8  151.46   10.62
  11   0   8  130.05    8.69
   0  11   8  128.53   10.32
  11   0  -8  151.87   10.15
   0  11  -8  126.90    9.74
   0  11   8  145.62    8.99
  11   0  -9   16.36    3.91
   0  11   9   11.99    3.85
  11   0  -9   18.15    3.80
   0  11   9   19.62    3.46
  11   0 -10   35.65    3.69
  11   0 -10   22.55    3.24
  11   0  10   40.57    3.58
   0  11  10   18.99    3.53
  11   1 -10   25.71    3.29
  11  -1  10   31.83    3.23
  -1  11  10   28.57    3.94
  11  -1   9    1.14    2.04
  11   1  -9    5.25    3.25
  -1  11   9    2.82    3.03
  11   1  -9    3.19    2.66
  -1  11   9    1.82    2.26
  11  -1   8   35.32    6.50
  -1  11   8   68.26    7.67
  11   1  -8   62.37    7.15
   1  11  -8   34.72    5.69
  11   1  -8   71.23    7.04
  -1  11   8   61.46    5.97
  11  -1   7  173.80   13.12
   1  11  -7  140.05   10.90
  11   1  -7  151.51   10.88
  -1  11   7  171.85   10.17
 -11  -1  -7  143.00    9.18
  11  -1   6  107.56   10.71
   1  11  -6  116.91    9.95
  -1  11   6  105.90    8.19
 -11  -1  -6  109.93    8.14
  -1  11   5   38.41    5.33
 -11  -1  -5   63.91    6.29
  11  -1   5   59.77    8.39
   1  11  -5   53.57    6.91
  11   1  -5   35.62    5.70
  11   1  -5   38.74    6.22
 -11  -1  -4  176.97   10.64
  -1  11   4  204.81   11.16
 -11  -1  -3  185.37   24.47
 -11  -1  -3  219.36   11.69
   1  11  -3  205.38   12.72
   1  11  -3  195.32   23.10
   1  11  -3  215.72   26.23
   1  11  -2  209.83   12.64
 -11  -1  -2  199.69   10.94
 -11   1   2  180.08   22.22
 -11  -1  -2  212.26   24.77
  11   1  -2  181.09   22.57
   1  11  -2  197.92   10.74
   1  11  -2  202.25   24.74
   1  11  -1  194.78   12.06
 -11   1   1  132.68   22.01
 -11  -1  -1  202.32   10.65
 -11   1   1  142.31   19.59
 -11  -1  -1  199.54   25.52
  -1  11   1  154.54    9.34
  11   1  -1  151.50   20.75
   1  11  -1  213.89   10.66
   1  11  -1  200.96   21.96
  11  -1   1  250.06   26.14
   1  11  -1  219.29   25.32
 -11   1   0  188.01   25.71
 -11  -1   0  263.38   29.43
  -1  11   0  214.87   13.04
 -11  -1   0  256.61   12.14
   1  11   0  272.90   14.28
  -1  11   0  208.85   11.01
   1  11   0  269.40   12.10
  -1  11   0  215.79   11.30
   1  11   0  265.16   25.05
  11   1   0  293.07   27.72
  11  -1   0  244.25   25.61
   1  11   1  131.50   18.08
  11   1   1  227.82   24.89
  -1  11  -1  193.33   23.85
   1  11   1  123.14    8.87
 -11  -1   1  122.16   20.78
 -11   1  -1  215.07   27.22
 -11   1  -1  188.80   22.49
 -11   1  -1  183.45    9.96
  -1  11  -1  182.84   11.76
   1  11   1  133.20   10.10
   1  11   1  135.30    8.64
  11  -1  -1  163.43   21.25
  -1  11  -1  202.74   10.26
 -11   1  -2  187.78   10.43
  -1  11  -2  177.38   11.75
 -11   1  -2  178.07   22.98
  11  -1  -2  201.52   23.52
  -1  11  -2  186.06   10.43
  -1  11  -2  172.52   23.42
  -1  11  -3  208.50   24.14
  -1  11  -3  201.08   25.08
   1  11   3  256.70   12.74
 -11   1  -3  162.08   23.05
 -11   1  -3  201.62   11.15
   1  11   4  196.01   11.16
  -1  11  -4  229.40   27.59
 -11   1  -4  203.80   11.14
  -1  11  -5   51.59    6.90
  11  -1  -5   32.69    6.03
   1  11   5   42.40    5.47
  -1  11  -6   94.44    9.03
  11  -1  -6  104.43    9.28
   1  11   7  111.12   10.14
  -1  11  -7  125.40   10.20
   1  11   7  118.87    8.59
  11   1   7  126.15    8.94
   1  11   8   52.56    6.84
  11  -1  -8   66.28    7.07
   1  11   8   69.43    6.20
  11  -1  -8   70.10    7.45
   1  11   9    2.76    3.08
  11  -1  -9    2.01    2.67
   1  11   9    4.57    2.47
  11   1   9    1.65    2.26
  11  -1  -9   -0.49    2.80
  11  -1 -10   20.18    3.05
  11   1  10   21.97    2.75
   1  11  10   18.84    3.65
  11  -1 -10   25.74    3.23
  11  -2  10   17.63    2.47
  11   2 -10   15.38    2.67
  11   2  -9   68.38    6.30
  11  -2   9   75.28    5.81
  11   2  -9   74.30    6.25
  -2  11   9   67.80    6.79
  -2  11   8   38.84    4.80
  11  -2   8   30.61    5.93
  -2  11   8   26.50    5.59
  11   2  -8   54.62    6.49
  11   2  -8   52.32    6.06
 -11  -2  -8   26.08    3.95
   2  11  -8   27.25    5.15
 -11  -2  -7  207.10   10.90
  11  -2   7  153.52   12.45
   2  11  -7  212.47   12.80
  11   2  -7  129.15   10.08
  -2  11   7  153.81    9.78
 -11  -2  -6   29.02    4.76
  11  -2   6   25.30    6.25
   2  11  -6   39.66    6.52
  -2  11   6   35.89    5.12
  11  -2   5   98.88   10.14
   2  11  -5   78.08    8.17
  11   2  -5   60.24    7.34
  -2  11   5   43.69    5.61
 -11  -2  -5   78.74    7.06
 -11  -2  -4   29.55    4.70
  11   2  -4   38.78    6.18
   2  11  -4   21.41    9.84
  11   2  -3  147.55   25.85
 -11  -2  -3  225.43   11.69
 -11   2   3  177.64   22.95
   2  11  -3  203.30   12.57
  11   2  -3  164.51   11.25
   2  11  -3  219.66   24.39
   2  11  -3  240.90   27.47
   2  11  -2   92.53    8.39
 -11  -2  -2   95.52    7.46
 -11   2   2   97.80   16.66
  -2  11   2  108.19    7.61
   2  11  -2   94.31    7.28
   2  11  -2   75.64   14.26
   2  11  -2  101.57   17.69
   2  11  -1  147.53   10.39
 -11   2   1  148.57   23.54
 -11  -2  -1  166.54   23.12
   2  11  -1  130.63   17.98
  11  -2   1  109.92   18.28
   2  11  -1  145.52   20.70
  -2  11   1  165.13    9.22
  -2  11   1  164.23    9.42
  11   2  -1  144.70   19.95
   2  11  -1  154.97    9.10
 -11  -2  -1  132.98    8.81
 -11   2   1  160.47   20.62
 -11   2   0   10.23    8.17
  11   2   0   34.40   10.31
  11  -2   0    9.56    6.25
   2  11   0   24.51    8.74
   2  11   0   33.48    4.51
  -2  11   0    9.76    3.18
  -2  11   0   11.84    3.46
 -11  -2   0   30.10    4.37
   2  11   0   24.86    4.89
   2  11   1  127.52    8.78
   2  11   1  113.89   16.85
  11   2   1  157.67   20.64
  -2  11  -1  105.48   17.94
 -11   2  -1   83.78   17.74
  11  -2  -1  171.08   21.73
   2  11   1  117.42    7.78
  -2  11  -1   93.72    7.30
  -2  11  -1   88.01    7.03
 -11   2  -1   83.26    6.92
   2  11   1  122.75    9.32
   2  11   2  108.97    8.38
 -11   2  -2   86.75    7.01
   2  11   2  103.48   16.30
  -2  11  -2   88.84   16.97
  -2  11  -2  106.17   19.16
   2  11   2  121.51    8.59
 -11   2  -2   72.64   15.05
  -2  11  -2   86.77    7.09
  -2  11  -2   92.25    7.25
  -2  11  -2   86.76    8.41
  -2  11  -3  208.62   27.41
   2  11   3  176.16   10.95
 -11   2  -3  181.16   24.19
  -2  11  -3  191.55   22.91
  -2  11  -3  230.82   27.02
   2  11   3  178.72   11.24
  -2  11  -3  187.41   11.88
 -11   2  -3  197.99   10.66
   2  11   4   48.87    5.91
  -2  11  -4   33.48    5.59
 -11   2  -4   30.51    5.59
  -2  11  -4   36.92   12.28
  11   2   5   91.95    7.45
  -2  11  -5   92.72    8.66
  -2  11  -5  104.26    9.39
 -11   2  -5   91.81    8.65
   2  11   6   64.21    6.33
   2  11   6   55.28    6.51
  -2  11  -6   29.78    5.54
  11   2   6   33.48    5.06
  11  -2  -6   40.19    6.46
  -2  11  -6   28.29    5.73
  -2  11  -7  149.88   10.39
   2  11   7   90.30    9.33
  11  -2  -7  155.07   11.08
   2  11   7  115.46    8.43
  11   2   7  203.43   10.91
   2  11   8   39.89    6.30
  11  -2  -8   27.77    5.15
  11  -2  -8   29.04    5.27
  11   2   8   31.05    4.53
  11  -2  -9   60.92    5.99
  11   2   9   51.32    4.91
  11  -2  -9   61.10    5.83
   2  11   9   44.55    5.91
   2  11  10   12.15    2.99
  11   3  -9  101.13    7.31
 -11  -3  -9  129.69    6.93
   3  11  -9  116.43    7.90
  11   3  -9  104.13    7.24
  -3  11   9  131.97    8.91
  11  -3   8   44.43    6.65
  11   3  -8   66.91    6.97
   3  11  -8   58.36    6.65
  11   3  -8   76.57    6.89
  -3  11   8   89.79    6.60
 -11  -3  -8   50.86    5.22
  11  -3   7  263.33   15.56
 -11  -3  -7  212.93   11.50
  11   3  -7  177.22   11.65
   3  11  -7  216.90   13.32
  -3  11   7  254.70   12.25
 -11  -3  -6   15.38    3.69
   3  11  -6   15.86    4.95
  -3  11   6   36.30    7.06
  -3  11   6   30.17    4.72
   3  11  -5   17.93    4.96
  11   3  -5   20.48    5.17
  -3  11   5   32.36    4.84
 -11  -3  -5   20.63    4.09
 -11  -3  -4   89.62    7.55
  11   3  -4   77.65    7.89
  11   3  -4   83.10    8.37
   3  11  -4   80.53    7.98
   3  11  -4   89.39    8.41
  11   3  -3  150.22   25.97
 -11  -3  -3  116.06    8.46
 -11   3   3  151.37   21.30
  11   3  -3  140.82   10.54
   3  11  -3  116.62    9.63
  11   3  -3  147.58   10.43
   3  11  -3  123.59   10.03
   3  11  -3  133.93   20.95
   3  11  -2   82.22   14.37
   3  11  -2   69.43   14.98
  11   3  -2   52.12    6.50
   3  11  -2   61.69    7.12
 -11  -3  -2   70.12    6.32
 -11   3   2   34.97   10.90
   3  11  -2   64.22    7.31
  11   3  -2   51.06    6.40
   3  11  -2   66.52    6.09
  -3  11   2   46.20    5.30
   3  11  -1  210.05   22.66
  11  -3   1  199.45   24.08
   3  11  -1  190.87   23.64
   3  11  -1  195.61   12.02
  11   3  -1  162.23   10.85
 -11   3   1  173.65   25.35
 -11  -3  -1  182.31   10.24
 -11   3   1  208.50   23.91
  11   3  -1  155.30    9.87
   3  11  -1  186.48   11.98
  11   3  -1  161.68   10.80
  -3  11   1  192.40   10.14
  11   3  -1  169.55   21.74
   3  11  -1  198.42   10.25
  -3  11   1  188.69   10.43
   3  11   0  146.19    8.69
  -3  11   0  115.06    7.90
  -3  11   0  120.02    8.40
   3  11   0  145.60    9.17
 -11   3   0  120.76   21.04
 -11  -3   0  131.13    8.50
   3  11   0  137.94   10.13
   3  11   0  138.24   10.05
  11   3   0  140.38    9.79
   3  11   0  139.11   18.99
  11   3   0  172.94   21.39
  11  -3   0  133.19   19.18
 -11   3  -1  213.79   27.17
  -3  11  -1  209.74   26.28
   3  11   1  139.98   10.10
   3  11   1  149.65   10.01
   3  11   1  152.26    9.24
  11  -3  -1  200.10   23.26
  -3  11  -1  201.21   10.40
  -3  11  -1  233.46   11.22
   3  11   1  156.37   19.84
  11   3   1  242.54   25.56
  -3  11  -1  228.91   25.83
  -3  11  -2   28.72   11.54
   3  11   2   43.31    5.52
 -11   3  -2   33.79   11.39
   3  11   2   45.17    5.82
  -3  11  -2   40.79    5.15
  -3  11  -2   42.93    5.08
   3  11   2   45.59   11.09
  -3  11  -2   34.90   11.17
  -3  11  -3  104.11   20.20
   3  11   3  121.63    8.95
 -11   3  -3  110.05   19.61
   3  11   3  133.54    9.60
  -3  11  -3  121.00    9.53
  -3  11  -3  118.15   20.04
 -11   3  -3  121.60    9.84
   3  11   4   87.71    7.77
   3  11   4   85.82    8.12
  -3  11  -4   94.42    8.88
 -11   3  -4  101.06    9.14
   3  11   5   21.71    4.54
  11   3   5   27.29    4.40
  -3  11  -5   26.41    5.34
   3  11   5   21.55    4.64
 -11   3  -5   20.06    5.15
   3  11   5   24.70    4.36
  -3  11  -6   31.09    5.67
   3  11   6   11.40    3.88
  11   3   6   13.42    3.83
  11  -3  -6   29.53    5.93
   3  11   6    8.70    3.32
  -3  11  -7  233.03   13.09
  11   3   7  205.69   11.41
  11  -3  -7  252.20   14.06
   3  11   7  189.64   10.66
  -3  11  -8   28.32    4.84
   3  11   8   40.43    6.30
  11  -3  -8   74.61    7.14
   3  11   8   59.73    5.54
  11  -3  -8   67.93    6.94
  11   3   8   48.09    5.25
  11  -3  -9  127.70    8.14
  11   3   9  137.71    7.68
  11  -3  -9  151.87    8.68
 -11  -4  -9   11.36    2.50
  -4  11   9   11.30    3.48
   4  11  -9   11.84    3.28
  11   4  -9    9.47    2.82
   4  11  -8   49.83    6.07
 -11  -4  -8   55.38    5.24
 -11  -4  -7   48.37    5.45
 -11   4   7   58.78    8.72
   4  11  -7   50.41    6.59
  -4  11   7   57.46    8.11
  11   4  -6   44.33    6.16
   4  11  -6   29.27    5.77
 -11  -4  -6   27.01    4.58
   4  11  -5  115.06    9.66
 -11  -4  -5  128.72    9.03
  11   4  -4  152.60   10.78
   4  11  -4  145.87   11.08
  11   4  -4  147.21   11.15
   4  11  -4  152.44   11.06
 -11  -4  -4  163.28   10.03
  11   4  -3   93.40   21.02
  11   4  -3   88.39   17.75
 -11  -4  -3  102.20    7.82
  11   4  -3  101.33    8.96
   4  11  -3  102.55    9.21
  11   4  -3   99.33    8.90
   4  11  -3  108.17    9.21
  11   4  -2  144.87   10.50
   4  11  -2  131.41   10.29
 -11  -4  -2  120.02    8.51
 -11   4   2  204.89   24.39
   4  11  -2  124.40   18.16
  11   4  -2  163.31   20.43
  11   4  -2  135.57    9.45
  11   4  -2  152.90   10.61
   4  11  -2  114.69    9.89
  -4  11   2  201.96   10.47
  11   4  -1   18.54    4.51
   4  11  -1   36.57    5.77
   4  11  -1   32.70    5.26
 -11  -4  -1   31.92    4.54
 -11   4   1   40.29   11.60
 -11   4   1   30.47   11.75
  11   4  -1   23.51    4.47
  -4  11   1   35.22    4.80
   4  11  -1   36.23    5.84
  11   4  -1   23.87    4.94
   4  11  -1   37.46   10.55
  11   4  -1   20.72    8.87
   4  11   0   25.68    4.83
  -4  11   0   41.86    5.08
   4  11   0   19.36    7.98
  11   4   0   24.85    9.06
   4  11   0   24.08    4.38
 -11   4   0   39.14   12.58
  11   4   0   23.93    4.23
  11   4   0   27.79    5.03
   4  11   0   28.48    5.41
   4  11   0   20.06    4.74
   4  11   1   18.25    4.14
 -11   4  -1   25.07   10.28
  -4  11  -1   29.69   11.59
   4  11   1   17.61    4.19
  -4  11  -1   33.47    4.69
   4  11   1   14.67    3.95
   4  11   1   14.38    7.11
  11   4   1   30.54    9.42
  -4  11  -2  175.40   25.22
   4  11   2  174.34   10.80
   4  11   2  178.12   10.98
  -4  11  -2  173.70   10.08
 -11   4  -2  151.90   11.07
  -4  11  -3  150.91   10.66
   4  11   3   92.71    8.32
 -11   4  -3  143.67   10.64
   4  11   3   96.76    8.35
  -4  11  -4  169.12   11.77
   4  11   4  150.33   10.56
 -11   4  -4  162.16   11.57
   4  11   4  142.30   10.17
  -4  11  -5   89.86    8.79
   4  11   5   75.49    7.54
 -11   4  -5   87.92    8.64
   4  11   5   71.79    7.33
  -4  11  -6   24.52    5.28
  11   4   6   27.82    4.68
   4  11   6   35.77    5.41
 -11   4  -6   18.98    4.94
   4  11   7   38.91    6.46
  11  -4  -7   60.87    7.17
  -4  11  -7   37.17    5.72
  11   4   7   52.21    5.74
  11  -4  -8   62.35    6.55
  -4  11  -8   47.29    5.79
  11   4   8   56.55    5.53
   4  11   9    3.88    3.21
  11   4   9    9.53    2.62
  11  -4  -9   10.59    2.97
  -4  11  -9    7.28    2.71
   5  11  -9    8.26    2.84
 -11  -5  -9    8.68    2.20
   5  11  -8   64.90    6.55
 -11  -5  -8   71.11    5.72
 -11   5   7   35.61    7.25
  -5  11   7   33.40    6.53
   5  11  -7   51.99    6.48
 -11  -5  -7   52.63    5.62
  -5  11   6  225.61   15.60
   5  11  -6  266.28   14.63
  11   5  -6  275.45   14.66
 -11  -5  -6  255.90   12.77
  11   5  -5   15.37    4.66
 -11  -5  -5    2.75    2.95
 -11  -5  -4   71.14    6.68
  11   5  -4   78.47    8.13
   5  11  -4   72.36    7.71
  11   5  -4   84.85    8.25
   5  11  -4   70.57    7.90
 -11  -5  -3  169.40   10.39
  11   5  -3  190.23   12.27
   5  11  -3  180.83   12.58
  11   5  -3  207.07   12.75
   5  11  -3  186.55   12.36
  11   5  -2   61.65    6.96
   5  11  -2   61.87    7.14
 -11  -5  -2   52.23    5.58
   5  11  -2   52.54    6.33
 -11  -5  -2   62.28   13.66
 -11   5   2   65.44   15.71
   5  11  -2   64.37   13.37
  11   5  -2   56.40    6.30
  11   5  -2   65.28    7.29
   5  11  -2   64.64    7.58
  -5  11   2   63.88    6.18
  -5  11   1   70.15    6.35
   5  11  -1   56.09    5.96
   5  11  -1   48.86    6.20
 -11   5   1   73.94   16.79
  11   5  -1   45.45    5.76
  11   5  -1   44.45    6.11
   5  11  -1   53.31    6.91
   5  11  -1   50.93   12.60
  11   5  -1   41.60   10.98
  11   5  -1   50.90    6.26
   5  11  -1   49.80    6.50
  -5  11   0  230.54   11.96
   5  11   0  205.22   12.64
   5  11   0  231.49   12.35
  11   5   0  229.17   24.40
   5  11   0  250.53   25.90
  11   5   0  250.54   12.79
  11   5   0  223.73   13.04
   5  11   0  214.28   13.01
   5  11   0  231.91   13.22
   5  11   1   56.72    6.28
   5  11   1   52.62    6.43
 -11   5  -1   67.45   16.26
   5  11   1   57.82   12.87
  11   5   1   37.24   10.77
   5  11   1   46.01    5.86
  11   5   1   50.17    5.75
  -5  11  -1   60.84    6.16
   5  11   2   44.27    5.91
   5  11   2   39.58    5.40
   5  11   2   45.79    6.08
  -5  11  -2   42.33    5.30
 -11   5  -2   33.03    5.76
   5  11   3  196.10   11.83
 -11   5  -3  182.29   12.38
  -5  11  -3  186.35   12.42
   5  11   3  185.96   11.59
   5  11   4   61.85    6.95
 -11   5  -4   58.93    7.38
  -5  11  -4   55.16    7.16
   5  11   4   68.36    7.06
   5  11   5   11.57    3.71
  11   5   5    0.18    2.68
 -11   5  -5    2.44    3.63
   5  11   5   11.67    3.79
  -5  11  -5    1.22    3.51
  11   5   6  237.31   12.85
   5  11   6  250.44   13.54
  -5  11  -6  285.78   15.31
 -11   5  -6  304.26   15.67
  -5  11  -7   28.56    5.32
  11   5   7   45.63    5.29
   5  11   7   23.08    5.70
  11  -5  -7   40.71    6.06
 -11   5  -7   22.62    4.84
  11   5   8   62.09    5.66
   5  11   8   32.52    5.87
  11  -5  -8   37.87    5.31
  -5  11  -8   64.21    6.31
  11   5   9   10.80    2.67
  -5  11  -9   11.78    3.02
  -5  11  -9   12.59    3.05
   6  11  -9   22.58    3.44
 -11  -6  -9   18.53    2.63
 -11  -6  -8    9.99    2.73
 -11   6   8    9.48    4.14
   6  11  -8   11.35    3.63
 -11  -6  -7    5.74    2.75
  -6  11   7   14.50    5.00
 -11   6   7   14.15    5.50
   6  11  -7    5.71    3.90
 -11  -6  -6   66.83    6.47
  -6  11   6  106.15   10.50
 -11   6   6   98.17   11.13
  11   6  -6  116.68    9.08
   6  11  -6   58.41    7.19
   6  11  -5   53.01    6.88
   6  11  -5   52.24    6.57
 -11  -6  -5   48.78    5.72
  11   6  -4   25.42    5.34
   6  11  -4   30.28    5.82
  11   6  -4   26.39    5.24
   6  11  -4   21.90    4.99
 -11  -6  -4   26.98    4.48
   6  11  -3   77.50    8.37
  11   6  -3   89.93    8.75
  11   6  -3   93.55    8.77
   6  11  -3   85.63    8.50
 -11  -6  -3   80.44    7.03
  11   6  -2   17.35    4.72
   6  11  -2   18.35    4.62
  11   6  -2   18.38    4.95
   6  11  -2   21.83    5.24
  11   6  -2   18.69    4.24
 -11   6   2   12.18    3.60
   6  11  -2   19.09    4.51
  -6  11   2   12.56    3.56
  -6  11   1   33.65    4.88
   6  11  -1   25.59    4.91
 -11   6   1   26.94    9.49
   6  11  -1   29.38    4.76
  11   6  -1   24.97    4.75
  11   6  -1   31.85    5.62
   6  11  -1   26.93    5.35
  11   6  -1   40.75    5.85
   6  11  -1   33.91    5.65
   6  11   0   78.61    7.77
  -6  11   0   99.18    7.70
 -11   6   0   75.16   14.91
  11   6   0   81.23    7.38
   6  11   0   75.73    7.19
  11   6   0   73.70    7.68
  11   6   0   80.80    7.44
   6  11   0   68.80    7.43
 -11   6  -1   36.30   11.03
   6  11   1   32.12    5.42
   6  11   1   35.89    5.42
  11   6   1   36.59    5.39
   6  11   1   33.48    5.52
  -6  11  -1   40.38    5.28
   6  11   2   16.43    4.05
   6  11   2   19.21    4.30
 -11   6  -2   13.56    3.56
  -6  11  -2   13.86    3.81
   6  11   2   17.85    4.42
 -11   6  -2   12.08    4.50
   6  11   3   76.81    7.55
 -11   6  -3   80.12    8.45
   6  11   3   71.83    7.37
   6  11   4   23.65    4.78
  -6  11  -4   21.77    5.29
 -11   6  -4   21.84    5.33
   6  11   4   20.42    4.71
  -6  11  -5   77.92    8.25
   6  11   5   71.81    7.14
 -11   6  -5   74.68    8.20
  11   6   5   50.10    5.98
   6  11   5   73.67    7.37
  -6  11  -6  107.22    9.35
 -11   6  -6  100.79    9.14
   6  11   6  118.10    8.77
  -6  11  -7    6.04    3.62
  11  -6  -7   14.49    4.12
 -11   6  -7    7.68    3.71
  11   6   7    8.16    3.11
  -6  11  -8    5.15    3.04
  11   6   8   13.47    3.12
  -6  11  -8    4.50    3.08
  11  -6  -8    8.48    3.19
  11   6   9   16.72    2.70
  -6  11  -9   15.97    3.03
 -11  -7  -8    8.26    2.33
   7  11  -8    7.08    3.06
  -7  11   8   11.97    4.12
 -11   7   8   13.51    4.36
 -11  -7  -7   23.77    3.69
   7  11  -7   20.65    4.44
  -7  11   7    9.92    4.57
 -11   7   7   11.47    5.08
 -11  -7  -6   57.63    5.69
  11   7  -6   68.96    6.91
   7  11  -6   58.68    7.00
  -7  11   6   39.78    7.06
 -11   7   6   33.98    7.37
 -11  -7  -5   11.97    3.37
   7  11  -5   11.04    4.26
   7  11  -5   11.64    4.22
 -11   7   5    3.24    5.31
  11   7  -4   10.56    4.19
   7  11  -4   15.97    4.79
  11   7  -4    9.91    4.14
   7  11  -4   19.56    4.83
   7  11  -3  373.52   18.23
  11   7  -3  308.10   16.71
  11   7  -3  304.41   16.77
   7  11  -3  369.39   17.80
  -7  11   2   31.51    4.84
   7  11  -2   47.82    6.22
 -11   7   2   32.97    4.87
   7  11  -2   57.36    6.05
  11   7  -2   27.24    5.38
   7  11  -2   54.94    7.17
  11   7  -2   24.25    4.76
  11   7  -2   23.23    5.17
   7  11  -2   61.94    7.18
 -11   7   1  173.62   10.76
  -7  11   1  184.86   10.99
   7  11  -1  191.53   12.13
  11   7  -1  189.16   11.58
   7  11  -1  198.58   12.88
  11   7  -1  200.02   12.73
  11   7  -1  202.50   12.51
   7  11  -1  207.73   12.80
   7  11  -1  207.49   11.71
  11   7   0   12.06    4.00
   7  11   0    5.64    3.25
  11   7   0   11.83    4.04
  11   7   0    7.62    3.73
   7  11   0    5.36    3.55
  -7  11   0    3.64    3.12
 -11   7   0    2.88    2.98
   7  11   1  180.91   11.75
  11   7   1  204.70   11.91
   7  11   1  187.44   11.90
  11   7   1  223.55   12.56
 -11   7  -1  292.39   13.45
  -7  11  -1  269.25   13.06
   7  11   1  206.66   12.76
   7  11   2   28.95    5.12
   7  11   2   29.53    5.09
  -7  11  -2   69.30    6.60
   7  11   2   34.28    5.55
 -11   7  -2   86.54    7.13
 -11   7  -2   66.73    7.56
   7  11   3  352.00   16.40
 -11   7  -3  341.99   17.47
   7  11   3  304.21   15.77
   7  11   4    8.71    3.70
  -7  11  -4   16.25    5.00
 -11   7  -4   21.80    5.23
   7  11   4   10.93    3.96
 -11   7  -5   15.44    4.77
  11   7   5   22.91    4.49
  -7  11  -6   38.39    6.00
 -11   7  -6   36.10    5.90
  -7  11  -6   46.37    6.45
  11   7   6   55.44    6.10
  -7  11  -7   21.33    4.48
  11  -7  -7   13.32    3.94
  11   7   7   30.87    4.48
   7  11   7   12.38    3.42
 -11   7  -7   19.11    4.40
  -7  11  -7   19.29    4.48
   7  11   8    8.72    2.78
  11   7   8    8.51    2.71
  -7  11  -8   12.59    3.31
  -7  11  -8   17.19    3.72
  -8  11   8    8.25    3.51
 -11   8   8   14.40    4.04
   8  11  -8    9.95    2.92
  11   8  -8    6.28    2.65
 -11  -8  -8   12.03    2.40
  -8  11   7    0.69    3.39
 -11   8   7    3.50    3.70
   8  11  -7    2.92    3.03
 -11  -8  -7    4.38    2.18
  -8  11   6   30.76    6.21
 -11   8   6   26.20    6.32
  11   8  -6   27.26    4.78
   8  11  -6   14.22    4.28
 -11  -8  -6   16.58    3.30
  11   8  -5   -1.07    3.08
   8  11  -5    4.67    3.59
 -11   8   5    2.37    4.56
   8  11  -5    4.34    3.83
  11   8  -5    3.82    3.40
   8  11  -4  102.51    9.26
  11   8  -4   75.90    8.10
  11   8  -4   70.61    7.71
   8  11  -4  110.74    9.25
  11   8  -3   24.17    5.29
   8  11  -3   23.63    5.43
  11   8  -3   25.39    5.24
   8  11  -3   25.35    5.22
  11   8  -2   30.89    5.49
   8  11  -2   25.65    5.08
  -8  11   2   21.26    4.37
 -11   8   2   20.78    4.36
  11   8  -2   28.51    5.16
   8  11  -2   32.48    4.95
   8  11  -2   25.79    5.71
  11   8  -2   35.14    5.99
  11   8  -2   37.39    6.10
   8  11  -2   22.78    5.26
  -8  11   1  393.05   17.32
   8  11  -1  435.33   19.34
  11   8  -1  412.86   18.95
 -11   8   1  416.62   17.71
  11   8  -1  380.18   17.68
   8  11  -1  426.96   19.76
  11   8  -1  393.67   18.96
  11   8  -1  386.67   18.35
   8  11  -1  417.38   19.26
   8  11  -1  406.64   17.85
  11   8   0  148.81   10.10
   8  11   0  151.66   10.36
  -8  11   0  159.09   10.16
   8  11   0  155.59   10.98
  11   8   0  146.91   10.82
 -11   8   0  159.80   10.14
  11   8   0  166.87   10.70
   8  11   0  144.48    9.84
  11   8   0  165.86   11.41
  11   8   1  481.49   19.40
   8  11   1  436.40   19.15
  11   8   1  494.32   19.86
  -8  11  -1  454.56   18.87
   8  11   1  399.01   19.36
  11   8   1  454.17   20.22
 -11   8  -1  448.52   18.66
   8  11   2   29.33    5.40
 -11   8  -2   16.06    3.97
  11   8   2   29.01    5.31
  -8  11  -2   16.37    4.09
   8  11   2   31.21    5.16
   8  11   2   34.72    5.36
   8  11   3   27.78    5.00
 -11   8  -3   29.35    5.86
   8  11   3   30.31    5.13
   8  11   4   60.14    6.69
 -11   8  -4   55.82    7.29
   8  11   4   61.04    6.51
   8  11   5    1.78    2.98
  11   8   5    3.50    3.11
 -11   8  -5    6.72    4.13
  -8  11  -5    7.39    3.95
  11   8   6   18.87    3.95
   8  11   6   25.66    4.55
 -11   8  -6   16.27    4.46
  -8  11  -6   17.82    4.42
  -8  11  -6   13.68    4.14
   8  11   7   -0.30    2.26
  11   8   7    3.19    2.63
 -11   8  -7    4.65    3.28
  -8  11  -7    4.57    3.23
   8  11   8    4.14    2.20
  11   8   8   10.34    2.67
  -8  11  -8    5.84    2.81
 -11   9   8    8.95    3.09
   9  11  -8    6.68    2.42
  11   9  -8   15.48    2.80
  -9  11   7    4.42    3.48
 -11   9   7   -1.29    3.33
   9  11  -7    4.20    2.94
  -9  11   6    6.55    4.30
 -11   9   6    6.42    4.34
  11   9  -6    0.84    2.78
  11   9  -5   57.26    6.51
   9  11  -5   34.51    5.44
 -11   9   5   21.37    6.15
   9  11  -5   28.76    5.26
  11   9  -5   45.79    6.06
   9  11  -4    9.11    4.02
  11   9  -4   18.62    4.58
 -11   9   4   12.35    5.44
   9  11  -4    7.32    4.14
  11   9  -4   22.98    5.28
   9  11  -3   43.46    6.56
  11   9  -3   53.23    6.97
   9  11  -3   43.39    6.31
  11   9  -3   52.84    6.70
  11   9  -2   40.00    5.74
   9  11  -2   18.63    4.71
 -11   9   2   24.64    4.60
  -9  11   2   22.61    4.54
  11   9  -2   33.95    5.31
   9  11  -2   26.08    4.62
   9  11  -2   25.85    5.64
  11   9  -2   31.09    5.96
   9  11  -2   29.83    5.70
  11   9  -2   35.87    5.90
  -9  11   1  147.38    9.96
  11   9  -1  185.06   11.76
   9  11  -1  146.34   10.73
 -11   9   1  159.86   10.22
  11   9  -1  171.92   10.77
   9  11  -1  149.74   11.24
  11   9  -1  161.34   11.61
   9  11  -1  144.06    9.78
  11   9  -1  171.70   11.39
   9  11  -1  130.74   10.39
   9  11  -1  147.00   10.14
  11   9   0   64.28    6.82
   9  11   0   68.80    6.92
  -9  11   0   69.25    6.90
  11   9   0   80.33    8.40
   9  11   0   70.56    7.79
 -11   9   0   66.23    6.79
  11   9   0   66.11    7.08
   9  11   0   70.72    6.99
  11   9   0   67.33    7.57
  11   9   1  173.22   10.92
   9  11   1  195.05   11.59
  -9  11  -1  152.55   10.14
   9  11   1  198.17   12.38
  11   9   1  174.87   11.58
 -11   9  -1  162.44   10.35
  11   9   1  174.44   11.04
   9  11   2   31.60    5.17
  11   9   2   26.96    4.97
  -9  11  -2   33.00    4.79
   9  11   2   35.45    5.80
  11   9   2   26.31    5.12
 -11   9  -2   37.86    5.21
   9  11   3   39.25    5.59
 -11   9  -3   58.62    7.18
   9  11   3   44.42    5.80
   9  11   4   17.39    4.37
 -11   9  -4   18.50    4.77
  11   9   5   38.13    5.12
  -9  11  -5   29.46    5.31
 -11   9  -5   27.78    5.26
   9  11   6    0.81    2.65
  11   9   6    0.94    2.49
 -11   9  -6    1.14    3.03
  -9  11  -6    3.11    3.16
   9  11   7    4.06    2.60
  11   9   7    5.65    2.62
 -11   9  -7    5.02    3.01
  -9  11  -7    4.47    2.98
  11   9   8    5.74    1.99
  -9  11  -8    8.62    2.43
 -10  11   7   24.78    4.43
 -11  10   7   28.21    4.81
 -10  11   6   90.83    8.41
 -11  10   6   93.62    8.67
  10  11  -6   95.64    7.50
  10  11  -6  101.63    7.36
  11  10  -5   65.53    6.75
  10  11  -5   71.04    6.92
  10  11  -5   64.81    6.83
  11  10  -5   70.85    6.95
  10  11  -4   79.13    7.98
  11  10  -4   78.12    7.82
  11  10  -4   81.41    7.76
  10  11  -4   78.63    7.66
  10  11  -3    1.38    3.43
  11  10  -3    2.51    3.51
  10  11  -3    0.66    3.25
  11  10  -3    0.88    3.48
  11  10  -2   97.27    8.08
  10  11  -2  111.60    8.37
  10  11  -2  104.96    9.61
  11  10  -2  114.01    9.79
 -10  11   2  114.34    8.38
 -11  10   2  113.58    8.37
  10  11  -2  118.63    9.33
  11  10  -2  105.59    8.88
  11  10  -2  115.53    9.38
  10  11  -2  122.12    9.61
  10  11  -1   10.76    4.14
  11  10  -1   23.76    5.03
 -11  10   1   17.63    4.26
 -10  11   1   26.52    4.69
  10  11  -1    7.89    3.51
  10  11  -1   12.59    4.48
  11  10  -1   24.33    5.28
  11  10  -1   24.68    4.67
  10  11  -1   15.52    4.48
  11  10  -1   24.27    4.84
  10  11  -1   12.65    3.91
  11  10   0   97.88    8.19
  10  11   0   85.45    7.66
  11  10   0   92.86    8.52
 -11  10   0  114.85    8.48
 -10  11   0  111.37    8.37
  10  11   0   92.35    8.45
  11  10   0   88.21    7.97
  10  11   0   85.66    7.66
  11  10   1   17.00    4.10
  10  11   1   29.82    4.98
  10  11   1   32.03    5.47
 -11  10  -1   37.53    5.33
 -10  11  -1   32.20    4.99
  11  10   1   14.90    4.35
  10  11   1   29.89    5.01
  11  10   1   15.90    4.21
  11  10   2  106.81    8.25
  10  11   2  106.20    8.36
 -10  11  -2   97.67    7.84
  10  11   2  105.44    8.85
  11  10   2   99.50    8.72
 -11  10  -2  100.59    7.92
  11  10   2  109.90    8.57
  10  11   3    0.70    2.80
  10  11   4   77.16    7.04
  11  10   4   72.24    6.64
 -11  10  -4   71.51    7.45
  10  11   5   69.09    6.43
  11  10   5   76.80    6.66
 -11  10  -5   73.65    7.21
 -10  11  -5   70.69    7.06
  11  10   6  106.44    7.27
 -11  10  -6   95.11    7.61
 -10  11  -6   88.42    7.30
  10  11   7   65.62    5.19
  11  10   7   52.62    4.64
 -10  11  -7   49.28    4.89
  11  11  -6   14.66    3.37
  11  11  -6   21.84    3.53
  11  11  -5   -0.49    2.73
  11  11  -5   -0.97    2.70
  11  11  -4  210.74   11.84
  11  11  -4  203.25   11.95
  11  11  -3    2.44    3.22
  11  11  -3    5.73    3.71
  11  11  -2   59.41    6.69
  11  11  -2   61.44    7.21
 -11  11   2   62.29    6.08
  11  11  -2   55.80    6.36
  11  11  -1    9.57    3.61
  11  11  -1    4.38    3.78
 -11  11   1   -0.69    2.94
  11  11  -1    6.44    3.38
  11  11   0  195.50   11.25
  11  11   0  198.62   12.13
  11  11   0  221.98   11.81
  11  11   1    9.93    3.57
  11  11   1    5.88    3.59
 -11  11  -1    0.51    2.91
  11  11   1    7.44    3.41
  11  11   2   49.22    5.69
  11  11   2   50.69    6.00
  11  11   2   54.06    6.31
  11  11   3    5.24    3.11
  11  11   4  171.55    9.89
 -11  11  -5   -0.32    2.76
  11  11   5    0.98    2.36
  11  11   6   11.82    2.92
  11  11   6   12.27    2.66
   0  12   0 1163.05   39.65
 -12   0   0 1145.28   69.05
   0  12   0 1229.99   36.60
 -12   0  -1   55.68    5.97
   0  12  -1   56.18    7.27
 -12   0   1   44.63   14.19
 -12   0  -1   65.83   16.23
  12   0  -1   42.96   12.41
  12   0   1   69.68   15.59
   0  12   1   45.86    5.49
   0  12  -1   64.87    6.25
 -12   0  -2   13.71    3.77
   0  12  -2   14.56    4.57
 -12   0   2   39.23   13.34
 -12   0  -2    9.24    7.38
   0  12  -2   14.20    8.63
   0  12   2   39.90    4.98
   0  12  -2   13.73    3.73
   0  12  -3   98.25    9.31
 -12   0  -3   98.21    7.91
 -12   0  -4  136.87    9.47
 -12   0  -5    4.17    3.15
   0  12  -5    0.46    3.60
  12   0  -5    0.23    3.40
  12   0  -5   -0.69    3.39
 -12   0  -6   31.91    4.69
  12   0  -6   32.08    5.56
  12   0  -6   40.82    6.22
   0  12  -6   34.04    5.88
  12   0   7   15.11    3.54
  12   0  -7   11.58    4.14
   0  12  -7   13.08    4.10
  12   0  -8   21.92    4.25
  12   0   8    9.87    2.97
  12   0  -8   21.64    4.51
   0  12   8   24.47    4.70
  12   0  -9   18.03    3.45
  12   0  -9   17.81    3.56
  12   0   9   20.19    3.11
   0  12   9   16.90    3.79
  12   1  -9   40.78    4.37
  12   1  -9   35.79    4.47
  12  -1   9   26.39    3.37
  -1  12   9   20.07    3.80
  -1  12   8    2.11    2.66
  -1  12   8    1.59    3.03
  12  -1   8    8.00    2.81
  12   1  -8    0.74    3.04
   1  12  -8    3.21    3.01
  12   1  -8    1.17    2.58
   1  12  -7    6.83    3.90
 -12  -1  -7    5.68    2.65
  12   1  -7   13.65    4.19
  12   1  -6   89.53    8.28
 -12  -1  -6   48.64    5.78
   1  12  -6   36.67    6.15
  12   1  -6   97.52    8.62
  12   1  -5   76.46    8.08
 -12  -1  -5   64.23    6.51
 -12  -1  -4   10.73    3.54
  12   1  -4    4.48    3.88
   1  12  -3  115.00    9.96
  12   1  -3  129.08    9.97
 -12  -1  -3  116.08    8.69
   1  12  -2    9.04    4.39
 -12   1   2    6.44    7.65
 -12  -1  -2    7.29    7.48
 -12   1   2   16.91    8.47
 -12  -1  -2   12.20    3.73
  -1  12   2   22.10    4.23
   1  12  -2   10.07    3.67
   1  12  -2   17.40    8.95
   1  12  -1   19.03    5.07
 -12  -1  -1   20.41    4.16
 -12   1   1   30.27   11.94
 -12  -1  -1   25.05   10.77
  -1  12   1   34.09    4.71
   1  12  -1   21.96    4.12
  12   1  -1   29.17   10.26
  12  -1   1   14.97    8.71
   1  12   0  107.49    9.50
 -12  -1   0   98.06   19.50
 -12   1   0  172.20   25.81
  -1  12   0  182.69    9.91
   1  12   0  102.18    7.88
  12   1   0  103.47   17.95
  12  -1   0  187.83   23.55
 -12   1  -1   18.52    3.94
  12  -1  -1   44.93   12.77
  12   1   1   31.66   10.81
 -12  -1   1   37.61   12.64
 -12   1  -1   28.47   12.07
   1  12   1   29.71    4.52
  -1  12  -1   17.31    3.98
  -1  12  -1   15.35    4.70
   1  12   1   29.88    5.63
   1  12   2   15.42    3.96
 -12   1  -2   17.43    3.82
  -1  12  -2   20.79   10.35
 -12  -1   2    9.89    8.88
 -12   1  -2   10.29    7.77
   1  12   2    9.92    3.21
  -1  12  -2   20.30    4.24
  -1  12  -2   11.51    4.70
   1  12   3  129.40    9.90
  -1  12  -3  145.72   11.00
 -12   1  -3  159.37    9.99
 -12   1  -4   18.52    3.99
  -1  12  -5   32.79    5.82
  12  -1  -5   36.02    6.03
   1  12   6   77.68    7.49
  -1  12  -6   62.21    7.46
  12  -1  -6   86.88    8.38
  12  -1  -6   63.98    7.32
  12  -1  -7   10.36    3.99
   1  12   7   15.87    4.08
  12   1   7    9.91    3.33
  12   1   8    1.95    2.28
  12  -1  -8    2.58    3.24
   1  12   8    1.22    3.08
  12  -1  -8    4.53    3.26
  12  -1  -9   20.94    3.85
  12   1   9   28.09    3.43
   1  12   9   23.79    4.16
  12  -1  -9   26.53    3.77
  12   2  -9  120.46    7.34
  12  -2   9  113.17    6.49
  -2  12   9   95.81    7.22
  -2  12   8    6.78    3.48
 -12  -2  -8   11.70    2.92
  12   2  -8    8.40    3.34
   2  12  -8   10.85    3.78
  12  -2   8    3.23    2.41
  12   2  -8    5.98    3.35
 -12  -2  -7   15.29    3.50
   2  12  -7   16.83    4.63
  12   2  -7    6.10    3.29
 -12  -2  -6   58.50    6.08
  12   2  -6   54.70    6.71
   2  12  -6   59.53    7.29
 -12  -2  -5  109.95    8.47
   2  12  -5  101.04    8.95
 -12  -2  -4   80.61    7.20
  12   2  -4   25.97    5.48
   2  12  -4   75.67    7.93
  12   2  -4   25.84    5.32
 -12  -2  -3  180.33   10.92
  12   2  -3  186.78   12.14
  12   2  -3  158.36   11.55
   2  12  -3  188.38   12.51
  12   2  -2  120.47    9.71
   2  12  -2   91.87    8.92
 -12  -2  -2   91.14    7.67
   2  12  -2   85.22   17.46
  12   2  -2  133.98    9.90
  -2  12   2  103.04    7.80
   2  12  -2   96.90    7.81
 -12  -2  -1   23.73    4.26
 -12   2   1   24.26   10.73
  12   2  -1   34.22    5.50
   2  12  -1   20.84    4.93
  -2  12   1   25.69    4.29
   2  12  -1   27.08    4.52
  12  -2   1   34.84   11.48
   2  12  -1   17.27    8.19
 -12   2   0   35.36   12.99
   2  12   0   19.09    5.10
 -12  -2   0   23.41    4.10
  -2  12   0   34.96    4.79
   2  12   0   18.23    3.93
  -2  12   0   34.42    4.92
  12   2   0   15.35    7.91
  12  -2   0   29.13   10.37
   2  12   0   22.75    8.66
  12  -2  -1   12.68    7.88
  12   2   1   17.63    9.14
   2  12   1   39.65   10.96
   2  12   1   32.03    5.02
 -12   2  -1   18.77    9.67
   2  12   1   32.91    4.67
  -2  12  -1   14.03    3.78
   2  12   1   24.82    5.23
  -2  12  -2   65.55   16.05
   2  12   2  151.22    9.96
   2  12   2  152.08    9.00
  -2  12  -2   82.81    7.36
 -12   2  -2   77.36    7.13
   2  12   3  180.17   11.61
 -12   2  -3  180.02   10.57
   2  12   3  169.30   11.14
   2  12   4   29.17    5.28
   2  12   4   29.86    5.10
  12  -2  -5   68.35    8.26
   2  12   5   77.49    7.66
   2  12   6   40.52    5.85
  12   2   6   45.87    5.44
  12  -2  -7   22.43    4.79
   2  12   7   10.49    3.46
  12   2   7   21.20    3.96
  12  -2  -8    3.19    3.22
  12   2   8   12.38    3.17
   2  12   8    6.57    3.50
  12  -2  -8    9.17    3.63
  12  -2  -9  104.92    6.99
  12   2   9  142.45    7.15
   2  12   9  103.21    7.70
  12  -2  -9  131.78    7.59
  12   3  -9   39.22    4.11
  12   3  -9   38.52    3.86
  12   3  -8   45.68    5.51
   3  12  -8   33.59    4.99
  12   3  -8   48.70    5.22
  -3  12   8   38.86    5.44
 -12  -3  -8   35.64    4.14
   3  12  -7   19.28    4.67
 -12  -3  -7   22.03    3.84
   3  12  -6   15.29    4.66
 -12  -3  -6   20.93    4.12
  12   3  -5   13.86    4.57
   3  12  -5   17.39    4.57
 -12  -3  -5   18.44    4.16
 -12  -3  -4  141.28    9.71
  12   3  -4  147.94   11.29
   3  12  -4  145.89   10.96
  12   3  -4  142.44   10.74
 -12  -3  -3   26.15    4.49
  12   3  -3    9.71    3.99
  12   3  -3   10.10    3.99
   3  12  -3   21.26    5.21
  12   3  -2   23.71    5.26
   3  12  -2   49.79    6.89
 -12  -3  -2   54.65    5.91
   3  12  -2   76.59   16.54
  12   3  -2   26.01    5.20
  -3  12   2   31.60    4.83
   3  12  -2   53.23    5.93
  -3  12   2   32.73    4.81
  12   3  -1   53.88    6.71
   3  12  -1   68.45    7.80
  12   3  -1   70.48   15.10
 -12  -3  -1   71.34    6.71
  12   3  -1   59.79    7.09
  -3  12   1   56.80    5.91
  -3  12   1   54.47    5.93
   3  12  -1   75.02    6.61
 -12   3   0  280.57   33.19
 -12  -3   0  316.23   14.50
   3  12   0  312.51   16.32
  12   3   0  328.70   16.05
  12   3   0  333.84   31.12
  -3  12   0  286.24   14.08
  -3  12   0  288.74   13.74
   3  12   0  333.30   14.41
   3  12   0  321.56   29.65
   3  12   1   56.78    6.24
   3  12   1   57.18    5.83
  -3  12  -1   44.57    5.52
  -3  12  -1   47.33    5.65
   3  12   2   26.16    4.85
   3  12   2   25.69    4.23
  -3  12  -2   16.67    4.12
  -3  12  -2   18.02    4.07
   3  12   3    9.25    3.76
   3  12   3   11.07    3.93
  -3  12  -4  109.86    9.59
   3  12   4  133.81    9.96
   3  12   4  139.37    9.91
  -3  12  -5   18.07    4.91
   3  12   5   15.19    4.17
   3  12   5   10.99    3.75
  12  -3  -6   25.29    5.37
  -3  12  -6   17.06    4.59
  12   3   6   11.06    3.26
  12  -3  -7   18.80    4.68
  -3  12  -7   13.82    4.07
   3  12   8   31.35    5.25
  12  -3  -8   44.97    5.43
  -3  12  -8   35.12    4.81
  12  -3  -8   37.33    5.16
  12   3   8   32.70    4.19
  12   3   9   37.53    3.66
   3  12   9   32.40    4.51
  12  -4   9   15.58    2.53
  -4  12   9    9.71    2.40
  -4  12   9    9.54    2.66
   4  12  -8   38.21    5.10
 -12  -4  -8   42.84    4.33
 -12  -4  -7   15.14    3.58
 -12   4   7   24.20    5.95
   4  12  -7   11.65    4.08
   4  12  -6   41.33    6.15
 -12  -4  -6   34.21    4.95
  12   4  -6   36.68    5.71
 -12  -4  -5   28.91    4.66
   4  12  -5   25.61    5.25
  12   4  -4   93.41    8.81
 -12  -4  -4  130.12    9.10
  12   4  -4   96.34    9.08
   4  12  -4  130.61   10.23
  12   4  -3   48.58    6.70
 -12  -4  -3   64.82    6.51
  12   4  -3   47.81    6.70
   4  12  -3   53.24    7.04
 -12  -4  -2  119.93    8.58
  12   4  -2   95.66    8.81
   4  12  -2  107.40    9.56
  12   4  -2   82.54    8.35
   4  12  -2  113.59    9.79
  -4  12   2   81.98    7.28
 -12  -4  -1  130.94    9.06
  12   4  -1  171.95   10.56
  12   4  -1  169.61   11.40
   4  12  -1  128.08   10.51
  -4  12   1  154.09    9.77
  12   4  -1  172.80   11.28
   4  12  -1  133.29   10.69
  -4  12   0    8.84    3.36
  12   4   0    7.68    3.94
   4  12   0    7.35    3.86
   4  12   0    6.44    3.32
   4  12   1  152.57   10.30
  -4  12  -1  148.02    9.67
   4  12   2   75.39    7.41
  -4  12  -2   71.61    6.80
   4  12   2   78.28    7.69
   4  12   3   36.86    5.56
   4  12   3   33.77    5.43
   4  12   4   65.11    7.04
   4  12   4   75.53    7.50
  -4  12  -5    8.70    4.22
   4  12   5    0.82    3.01
   4  12   5    2.43    2.83
  12   4   6   52.26    5.68
   4  12   6   36.13    5.25
  -4  12  -6   28.36    5.46
   4  12   6   42.27    5.50
  12  -4  -6   34.85    6.11
  12   4   7   12.95    3.45
  12  -4  -7   21.09    4.72
  -4  12  -7   12.22    4.05
  12   4   8   45.22    4.65
   4  12   8   42.33    5.80
  12  -4  -8   37.30    4.93
  -4  12  -8   49.52    5.44
  12   4   9   23.58    2.99
  -4  12  -9   16.60    3.00
   5  12  -8   45.09    5.18
 -12  -5  -8   44.35    4.32
 -12   5   8   34.97    5.69
   5  12  -7  113.66    8.65
 -12  -5  -7  118.53    7.64
 -12  -5  -6  106.40    7.80
  12   5  -6  110.46    9.06
   5  12  -6  107.01    8.91
 -12  -5  -5   22.13    4.20
  12   5  -5   29.04    5.46
   5  12  -5   25.40    5.27
  12   5  -4   30.05    5.68
 -12  -5  -4   50.59    5.86
  12   5  -4   33.16    6.07
   5  12  -4   44.85    6.37
  12   5  -3   46.19    6.56
   5  12  -3   14.10    4.85
 -12  -5  -3   19.89    4.06
  12   5  -3   49.89    6.66
   5  12  -3   19.51    5.11
 -12  -5  -2   43.35    5.44
  12   5  -2   28.24    5.46
   5  12  -2   38.76    6.27
  -5  12   2   39.15    5.29
  12   5  -2   29.09    5.73
   5  12  -2   36.39    6.19
   5  12  -1    8.99    4.18
  12   5  -1    7.41    3.57
  12   5  -1    6.52    3.62
   5  12  -1   10.04    4.44
  -5  12   1   10.78    3.71
  -5  12   0   98.22    7.90
  12   5   0   89.32    7.76
  12   5   0   93.52    8.59
   5  12   0   89.22    8.67
   5  12   0   92.71    7.93
  -5  12  -1   15.44    4.06
   5  12   1   13.37    3.90
   5  12   2   33.78    5.29
   5  12   2   24.36    4.94
   5  12   3   63.04    6.99
   5  12   3   46.08    6.33
   5  12   4   30.08    5.30
 -12   5  -4   36.72    6.18
   5  12   4   29.93    5.34
   5  12   5   18.25    4.40
  -5  12  -5   24.44    5.35
 -12   5  -5   26.02    5.59
   5  12   5   16.02    4.40
  12  -5  -6   62.32    7.49
  -5  12  -6   68.44    7.56
  12   5   6  102.86    7.61
   5  12   6  101.30    8.07
  12  -5  -7   53.68    6.48
  -5  12  -7   66.84    6.88
  12   5   8   50.79    4.78
  -5  12  -8   43.76    5.02
  12  -5  -8   34.73    4.69
  12   5   9   33.40    3.23
  -5  12  -9   24.98    3.25
 -12  -6  -8   55.19    4.49
   6  12  -8   48.88    5.08
 -12  -6  -7   38.55    4.43
   6  12  -7   38.97    5.27
 -12  -6  -6  104.51    7.69
  12   6  -6  142.64    9.66
   6  12  -6  102.02    8.64
 -12   6   6  127.33   12.08
  12   6  -5    6.86    3.58
   6  12  -5   11.06    4.27
   6  12  -5   13.02    4.15
 -12  -6  -5   14.93    3.74
   6  12  -4  132.10   10.45
  12   6  -4   74.29    8.07
  12   6  -4   75.49    8.27
   6  12  -4  137.87   10.26
 -12  -6  -4  143.74    9.29
   6  12  -3  122.22   10.30
  12   6  -3  136.73   10.59
  12   6  -3  134.67   10.48
   6  12  -3  109.39    9.78
 -12  -6  -3  124.59    8.80
  12   6  -2   53.42    7.09
   6  12  -2   24.56    5.53
  -6  12   2   46.13    5.63
 -12   6   2   38.50    5.28
  12   6  -2   50.94    6.62
   6  12  -2   30.68    5.55
 -12   6   1    4.93    3.21
   6  12  -1    9.12    3.94
  -6  12   1    5.13    3.18
  12   6  -1   11.13    4.22
   6  12  -1    5.56    4.06
  12   6  -1    9.22    3.75
   6  12  -1    6.64    3.73
   6  12  -1    6.45    3.30
 -12   6   0    7.49    3.34
   6  12   0    7.48    3.77
  -6  12   0   15.70    4.08
  12   6   0    5.90    3.21
  12   6   0    5.01    3.79
   6  12   0    8.25    4.08
   6  12   0    7.96    3.45
   6  12   1    2.02    2.88
  12   6   1    0.58    2.93
 -12   6  -1    0.18    2.87
  -6  12  -1   -0.37    2.99
   6  12   1    2.49    3.34
  -6  12  -2   45.48    5.52
 -12   6  -2   42.14    5.43
   6  12   2   39.97    5.83
   6  12   2   40.77    5.79
   6  12   3  154.50   10.68
   6  12   3  157.17   10.92
   6  12   4   70.44    7.17
   6  12   4   60.47    6.90
   6  12   5    7.59    3.39
   6  12   5    8.00    3.38
  12   6   6  114.17    8.23
   6  12   6  154.03    9.76
 -12   6  -6  159.75   10.73
  12  -6  -6  116.58    9.61
  12   6   7   35.32    4.51
   6  12   7   26.86    4.11
  -6  12  -7   25.04    4.59
  12   6   8   57.74    4.83
  -6  12  -8   47.72    4.93
 -12   7   8   -0.17    2.77
   7  12  -8    7.57    2.70
 -12  -7  -8    6.01    2.00
 -12   7   7    4.27    3.71
   7  12  -7    7.94    3.22
 -12  -7  -7    7.96    2.56
 -12   7   6  106.90   10.68
  12   7  -6   81.02    7.31
   7  12  -6   91.19    7.88
 -12  -7  -6   80.71    6.41
 -12  -7  -5   76.42    6.46
  12   7  -5   77.23    7.56
   7  12  -5   72.64    7.38
   7  12  -5   77.81    7.56
   7  12  -4   10.77    4.38
  12   7  -4   31.22    5.44
  12   7  -4   24.44    5.20
   7  12  -4    9.57    4.06
   7  12  -3   56.21    7.29
  12   7  -3   69.82    7.91
  12   7  -3   69.78    7.71
   7  12  -3   66.02    7.55
   7  12  -2  295.02   15.00
  12   7  -2  267.97   14.27
   7  12  -2  320.33   16.67
  12   7  -2  278.60   15.54
  -7  12   2  247.65   13.09
 -12   7   2  251.04   13.28
  12   7  -2  288.42   15.50
   7  12  -2  305.18   16.14
   7  12  -1   23.10    4.84
  -7  12   1   35.56    5.20
 -12   7   1   42.33    5.55
   7  12  -1   32.41    5.14
  12   7  -1   25.19    4.90
   7  12  -1   26.45    5.64
  12   7  -1   35.77    6.05
   7  12  -1   31.48    5.86
   7  12   0   28.70    4.93
  12   7   0   39.15    5.49
  12   7   0   33.19    5.85
   7  12   0   21.75    4.85
  -7  12   0   22.25    4.37
 -12   7   0   26.61    4.62
   7  12   1   24.66    5.03
   7  12   1   26.53    5.01
  12   7   1   20.25    4.42
  -7  12  -1   10.32    3.77
 -12   7  -1    8.78    3.63
   7  12   2  237.97   13.93
   7  12   2  224.87   13.43
   7  12   2  250.12   13.84
  12   7   2  301.44   14.60
  -7  12  -2  309.82   14.22
 -12   7  -2  312.11   14.31
   7  12   3   55.23    6.52
   7  12   3   55.90    6.66
   7  12   4   32.95    5.20
   7  12   4   29.63    4.93
 -12   7  -5   59.32    7.10
  -7  12  -5   55.37    6.58
   7  12   5   68.22    6.81
  12  -7  -6   89.75    8.07
 -12   7  -6   88.44    7.95
  -7  12  -6   96.93    8.00
  12   7   6   88.41    7.01
   7  12   6   86.62    7.29
  12  -7  -7    3.61    2.84
  -7  12  -7   13.25    3.67
   7  12   7    8.89    2.91
  12   7   7    9.46    2.88
  -7  12  -8    3.21    2.43
  12   7   8    2.09    1.85
 -12   8   8   16.51    3.42
 -12   8   7    0.41    3.34
   8  12  -7    0.42    2.52
 -12  -8  -7    1.72    1.87
   8  12  -6   14.68    3.94
  12   8  -6    9.19    3.34
 -12  -8  -6   10.77    2.80
 -12   8   5    1.55    4.32
  12   8  -5    2.33    3.34
  12   8  -5    5.13    3.38
   8  12  -5    3.49    3.38
   8  12  -5    2.92    2.98
   8  12  -4   39.76    6.27
  12   8  -4   46.45    6.38
  12   8  -4   53.87    6.75
   8  12  -4   42.37    6.04
   8  12  -3  145.53   11.07
  12   8  -3  164.92   11.44
  12   8  -3  144.88   10.79
   8  12  -3  137.45   10.72
  -8  12   2   49.92    5.87
  12   8  -2   36.12    5.59
 -12   8   2   57.61    6.20
   8  12  -2   43.34    6.04
   8  12  -2   45.45    5.62
  12   8  -2   33.33    5.26
   8  12  -2   50.43    6.96
  12   8  -2   37.82    6.11
  12   8  -2   35.61    5.76
   8  12  -2   53.61    6.92
  -8  12   1  130.88    9.19
  12   8  -1  150.58   10.68
 -12   8   1  133.15    9.22
   8  12  -1   99.43    8.99
  12   8  -1  144.74    9.92
   8  12  -1  107.33    8.50
   8  12  -1  103.80    9.46
  12   8  -1  146.20   10.80
   8  12  -1  102.97    9.38
   8  12   0  150.56   10.16
  12   8   0  164.99   10.74
  12   8   0  157.17   11.21
  -8  12   0  158.06   10.23
  12   8   0  165.44   11.32
   8  12   0  163.27   11.30
 -12   8   0  147.97    9.98
   8  12   1  164.58   11.14
  12   8   1  110.70    8.69
   8  12   1  169.10   10.47
  12   8   1  127.30    9.48
  -8  12  -1  102.81    8.29
  12   8   1  105.24    9.22
 -12   8  -1   98.61    8.20
   8  12   2   23.15    4.80
   8  12   2   24.82    4.78
  12   8   2   36.26    5.40
  -8  12  -2   52.20    5.73
  12   8   2   34.25    5.48
   8  12   2   22.03    4.99
 -12   8  -2   46.28    5.55
  12   8   3  171.67   10.52
   8  12   3  172.42   10.75
   8  12   3  153.66   10.44
   8  12   4   56.44    6.13
 -12   8  -4   66.10    7.57
   8  12   4   47.56    6.06
 -12   8  -5    3.61    3.66
  -8  12  -5    5.55    3.52
   8  12   5    3.62    3.04
   8  12   6   19.58    3.82
  12   8   6   19.72    3.57
  -8  12  -6   24.34    4.43
  12  -8  -6   30.87    4.99
   8  12   7    7.47    2.65
  12   8   7    2.26    2.11
  12  -8  -7    2.65    2.38
  -8  12  -7    1.93    2.46
  12   9  -7   43.53    4.62
 -12   9   7   36.55    5.15
   9  12  -6   19.46    3.94
  12   9  -6   17.58    3.58
 -12   9   6   14.46    4.49
  12   9  -5  127.64    8.97
  12   9  -5  140.14    9.24
   9  12  -5   96.97    8.00
   9  12  -5  105.75    8.28
 -12   9   5  162.90   12.11
   9  12  -4   33.01    5.54
  12   9  -4   34.08    5.52
  12   9  -4   39.02    5.68
   9  12  -4   28.83    5.23
   9  12  -3   95.55    8.89
  12   9  -3   93.01    8.63
  12   9  -3   85.31    8.06
   9  12  -3   89.92    8.28
 -12   9   2   19.33    4.16
   9  12  -2    6.73    3.45
  -9  12   2   18.99    4.07
  12   9  -2    6.61    3.47
   9  12  -2    9.63    4.46
  12   9  -2    9.49    4.28
   9  12  -2   11.26    4.41
  12   9  -2    4.77    3.47
   9  12  -2    8.80    3.33
   9  12  -1    6.08    3.50
 -12   9   1    2.55    3.00
  12   9  -1    8.10    3.85
  -9  12   1    4.32    3.15
   9  12  -1   10.21    3.62
  12   9  -1    6.23    3.63
   9  12  -1    5.57    3.73
  12   9  -1    2.06    3.60
   9  12  -1    7.10    3.88
  12   9   0  144.95   10.04
   9  12   0  139.47    9.77
  -9  12   0  181.38   10.62
  12   9   0  148.62   10.82
 -12   9   0  177.75   10.67
   9  12   0  143.61   10.58
   9  12   0  154.02    9.86
  12   9   1   13.91    3.78
   9  12   1   10.41    3.64
 -12   9  -1    6.47    3.23
   9  12   1    8.60    3.76
  12   9   1   10.59    4.03
  -9  12  -1    8.73    3.43
  12   9   1   13.77    3.88
   9  12   1   12.78    3.99
   9  12   2    4.52    3.06
  12   9   2    4.90    3.12
 -12   9  -2    9.66    3.27
   9  12   2    3.57    3.13
  -9  12  -2    6.39    3.14
  12   9   2    3.78    3.39
   9  12   3   98.63    7.89
   9  12   3   86.96    7.66
  12   9   4   47.07    5.51
   9  12   4   46.54    5.29
   9  12   4   43.91    5.52
   9  12   5  119.41    8.22
  12   9   5   90.61    7.00
  12  -9  -6   21.37    4.21
  -9  12  -6   27.17    4.35
   9  12   6   28.72    4.11
  12   9   6   24.25    3.75
  -9  12  -7   53.82    4.94
  12   9   7   65.38    4.83
  10  12  -6   23.63    3.75
  12  10  -6   20.30    3.46
 -12  10   6   23.13    4.52
 -12  10   5    4.89    3.71
  12  10  -5    7.60    3.17
  10  12  -5    6.01    3.19
  10  12  -5    5.08    3.12
  12  10  -5    6.70    3.13
  10  12  -4    1.52    3.27
  12  10  -4    2.84    3.33
  10  12  -4    0.56    3.12
  12  10  -4    1.47    3.09
  10  12  -3   30.97    5.51
  12  10  -3   29.52    5.32
  12  10  -3   28.70    4.98
  10  12  -3   38.94    5.61
  10  12  -2   38.21    5.50
  12  10  -2   38.80    5.67
  10  12  -2   50.36    6.29
  10  12  -2   49.19    6.52
  12  10  -2   33.12    5.88
 -10  12   2   71.27    6.33
 -12  10   2   69.39    6.48
  12  10  -2   31.62    5.12
 -10  12   1  159.80    9.59
  12  10  -1  133.23    9.69
 -12  10   1  152.33    9.39
  10  12  -1  107.52    8.76
  12  10  -1  144.04    9.44
  10  12  -1   93.19    7.61
  10  12  -1  104.69    8.15
  10  12  -1  106.72    9.14
  12  10  -1  136.39   10.16
  10  12  -1  106.25    8.92
  10  12   0   54.86    5.94
  10  12   0   56.47    5.95
 -10  12   0   54.09    5.98
  10  12   0   47.77    6.31
  12  10   0   56.34    6.65
 -12  10   0   66.03    6.48
  12  10   0   49.61    5.99
  12  10   1  101.41    8.34
  10  12   1  142.73    9.17
 -10  12  -1  110.58    8.18
  12  10   1  111.67    9.07
 -12  10  -1  108.95    8.21
  10  12   1  121.89    9.30
  12  10   1  112.99    8.34
  10  12   1  134.57    9.10
  10  12   2   30.58    5.05
  10  12   2   35.30    4.89
  12  10   2   43.74    5.51
  10  12   2   35.38    4.99
 -10  12  -2   37.06    4.92
 -12  10  -2   37.63    4.98
  12  10   2   43.95    5.76
  12  10   3   28.17    4.44
  10  12   3   27.58    4.33
  10  12   3   19.68    4.07
  10  12   4    1.75    2.74
  12  10   4    2.07    2.60
  10  12   5   12.31    3.17
  12  10   5    5.41    2.64
 -10  12  -6   11.98    3.10
  10  12   6   16.53    3.08
  11  12  -6   57.61    4.67
  12  11  -6   51.29    4.51
  12  11  -6   54.23    4.41
  12  11  -5   33.66    4.42
  11  12  -5   36.03    4.36
  11  12  -5   42.35    4.73
  12  11  -5   31.85    4.25
  11  12  -4   47.94    5.64
  12  11  -4   37.61    5.14
  11  12  -4   54.71    5.78
  12  11  -4   39.83    5.11
  12  11  -3   30.57    5.15
  11  12  -3   23.59    4.66
  11  12  -3   27.56    4.67
  12  11  -3   38.32    5.25
  11  12  -2   58.30    6.10
  11  12  -2   57.23    6.29
  12  11  -2   41.39    5.59
  11  12  -2   58.72    6.71
  12  11  -2   45.69    6.00
 -11  12   2   34.52    4.59
  12  11  -2   41.39    5.38
 -12  11   2   39.22    4.82
  12  11  -1   11.06    3.50
  11  12  -1   20.04    3.93
  11  12  -1   24.66    4.88
  12  11  -1    7.86    3.63
  11  12  -1   25.13    4.58
  12  11  -1   11.12    3.71
 -11  12   1   11.86    3.36
 -12  11   1   10.25    3.28
  11  12   0  123.20    8.44
 -11  12   0  127.42    8.47
 -12  11   0  128.31    8.55
  12  11   0  113.52    8.77
  11  12   0  114.15    8.86
  11  12   0  109.17    7.96
  12  11   0  107.72    8.09
  11  12   1   10.29    3.39
  12  11   1   21.56    4.30
  11  12   1   11.18    3.51
  11  12   1    8.54    3.46
  12  11   1   21.51    4.31
 -11  12  -1   12.61    3.48
 -12  11  -1   11.80    3.46
  11  12   2   38.90    5.31
  12  11   2   53.14    5.37
  11  12   2   35.76    4.78
 -11  12  -2   37.86    4.73
  12  11   2   52.42    6.01
 -12  11  -2   39.38    4.77
  11  12   2   42.73    5.12
  12  11   2   58.29    5.82
  11  12   3   39.12    4.84
  11  12   3   36.69    4.46
  12  11   4   61.84    5.43
  11  12   4   50.92    5.06
  12  11   5   42.34    4.10
  11  12   5   36.58    3.99
  11  12   5   29.80    3.85
  11  12   6   53.85    4.05
  12  11   6   56.80    4.23
  12  12  -5   -0.21    1.96
  12  12  -4  121.98    7.73
  12  12  -4  121.23    7.81
  12  12  -3    0.45    2.64
  12  12  -3    1.11    2.70
  12  12  -2   20.09    4.08
  12  12  -2   20.54    4.26
 -12  12   2   32.44    4.10
  12  12  -2   18.26    3.73
  12  12  -1   -0.85    2.77
  12  12  -1   -0.65    2.68
 -12  12   1   -1.09    2.44
  12  12   0   40.16    4.94
  12  12   0   44.85    5.39
 -12  12   0   53.40    5.23
  12  12   1   -0.14    2.33
  12  12   1   -1.32    2.74
 -12  12  -1   -1.61    2.45
  12  12   2   24.10    3.93
 -12  12  -2   36.53    4.23
  12  12   2   24.81    4.13
  12  12   3   -0.12    2.17
  12  12   4  135.42    7.35
  12  12   5    2.13    1.72
   0  13   0    2.43    3.15
   0  13  -1  285.28   14.25
   0  13  -1  279.42   16.40
   0  13   2    4.77    3.34
   0  13  -2    1.45    2.95
   0  13   2    3.12    2.98
   0  13  -2   -0.51    3.59
 -13   0  -2    0.38    2.72
   0  13   3  752.23   27.22
   0  13  -3  696.74   27.93
   0  13   3  807.18   26.13
 -13   0  -3  659.73   25.42
 -13   0  -4   77.18    7.09
 -13   0  -5  118.38    8.30
  13   0  -5   39.48    6.36
 -13   0  -6    8.54    3.05
   0  13   6   14.63    4.03
  13   0  -6   15.46    4.20
  13   0  -6   17.26    4.56
   0  13  -6    9.56    3.97
  13   0   7  156.55    8.81
   0  13   7  135.38    9.07
  13   0  -7  159.90    9.97
  13   0   8    9.61    2.58
  13   0  -8    8.00    3.19
   0  13   8    4.12    2.43
  13   0  -8    9.89    3.18
  13   0  -9    0.79    1.91
  13   1  -8   25.83    4.25
  13  -1   8   19.61    3.15
  13   1  -8   24.33    3.80
  -1  13   8   29.09    3.88
 -13  -1  -7   16.03    3.29
  -1  13   7   15.15    3.85
  13  -1   7    8.82    2.89
  13   1  -7    9.70    3.38
   1  13  -7   15.89    4.08
   1  13  -6   37.01    5.72
  13   1  -6   27.27    5.30
 -13  -1  -6   40.06    5.02
  13   1  -5   81.13    8.24
 -13  -1  -5   82.50    7.21
  13   1  -4   74.19    8.03
 -13  -1  -4   38.48    5.36
  13   1  -3    9.52    4.59
   1  13  -3    6.68    4.37
  13   1  -3   10.76    4.08
  -1  13   3    2.95    2.85
 -13  -1  -3    6.39    3.25
   1  13  -2   20.16    4.22
  -1  13   2   14.69    3.88
   1  13  -2   15.94    5.05
 -13  -1  -2   17.85    4.20
 -13  -1  -1   74.40    6.89
   1  13  -1   68.77    8.10
   1  13  -1   76.43    6.81
   1  13   0  137.76   11.08
  -1  13   0  146.05    9.45
   1  13   0  146.67    9.46
   1  13   1   34.75    5.07
  -1  13  -1   47.96    5.70
   1  13   2   11.30    3.91
   1  13   2   10.90    3.51
  -1  13  -2   23.21    4.48
 -13   1  -2   25.02    4.44
   1  13   3   10.59    3.76
   1  13   3   17.22    4.00
 -13   1  -4   47.66    5.72
   1  13   4   57.15    6.85
   1  13   5   58.63    6.72
  13  -1  -5   30.86    5.83
   1  13   6   36.51    5.44
  13  -1  -6   50.11    6.47
  13  -1  -6   46.20    6.24
  13   1   7   20.82    3.61
   1  13   7   13.73    3.58
  13  -1  -7   15.82    3.94
  13  -1  -8   37.46    4.90
  13   1   8   24.67    3.46
  13  -1  -8   35.19    4.56
  13   2  -8  149.00    8.84
  13  -2   8  143.72    7.60
  13   2  -8  152.47    8.32
  -2  13   8  134.97    7.93
  13  -2   7   31.04    4.15
   2  13  -7   28.67    4.75
 -13  -2  -7   30.73    4.12
   2  13  -6  193.07   11.94
  13   2  -6  198.52   12.03
 -13  -2  -6  206.39   11.12
  13   2  -5   13.59    4.46
 -13  -2  -5   39.46    5.33
  13   2  -4   55.74    6.98
  13   2  -4   53.95    7.15
   2  13  -4   52.92    7.08
 -13  -2  -4   54.25    6.18
  13   2  -3   89.83    8.87
   2  13  -3   99.02    9.43
  13   2  -3  102.32    9.29
  -2  13   3  117.22    8.30
 -13  -2  -3  106.67    8.46
  13   2  -2  119.79   10.11
   2  13  -2  117.74   10.33
  13   2  -2  121.58   10.15
   2  13  -2  122.29    8.89
 -13  -2  -2  129.45    9.32
   2  13  -1   25.17    5.45
  13   2  -1   28.49    5.43
  -2  13   1   31.14    4.85
   2  13  -1   22.61    4.39
 -13  -2  -1   20.78    4.40
  13   2   0   47.11    6.53
  -2  13   0   33.07    4.98
   2  13   0   44.88    5.41
   2  13   0   40.28    6.72
   2  13   1   27.67    4.67
  -2  13  -1   16.34    3.96
  13   2   1   20.35    4.82
   2  13   1   19.34    5.09
   2  13   1   27.80    4.77
   2  13   2   97.11    7.85
   2  13   2   94.17    8.35
   2  13   3  101.45    7.89
 -13   2  -3   77.49    7.18
   2  13   3   99.14    8.62
   2  13   4   45.14    6.11
   2  13   5    8.66    3.77
  13  -2  -5   11.28    4.52
  13  -2  -6  255.95   13.61
  13  -2  -6  235.06   12.94
  13   2   7   33.56    4.31
   2  13   7   21.27    3.90
  13  -2  -7   21.26    4.44
  13  -2  -8  135.25    8.57
  13   2   8  141.21    7.65
  13   3  -8   29.27    4.15
  13  -3   8   16.77    2.92
  -3  13   8   28.03    3.76
   3  13  -8   19.06    3.66
 -13  -3  -8   19.12    2.93
   3  13  -7   49.56    5.80
 -13  -3  -7   50.53    4.99
   3  13  -6  173.49   10.96
 -13  -3  -6  176.05   10.06
  13   3  -5  109.11    9.22
 -13  -3  -5   80.93    7.28
  13   3  -4  289.67   15.80
   3  13  -4  246.63   14.63
  13   3  -4  253.90   14.63
 -13  -3  -4  249.73   13.52
  13   3  -3   15.35    4.84
   3  13  -3   14.02    4.49
  13   3  -3   17.90    4.91
  -3  13   3   28.17    4.51
 -13  -3  -3   18.89    4.31
  13   3  -2   10.94    4.27
   3  13  -2   25.14    5.55
  13   3  -2   14.64    4.65
  -3  13   2   17.33    3.94
   3  13  -2   25.29    4.50
 -13  -3  -2   26.17    4.50
   3  13  -1    4.74    4.05
  13   3  -1    9.68    4.21
   3  13  -1    4.78    3.24
  -3  13   1   18.66    3.95
 -13  -3  -1    5.36    3.05
  13   3   0   63.57    7.40
  -3  13   0   74.73    6.77
   3  13   0   66.04    6.45
   3  13   0   63.46    7.85
  -3  13  -1   14.22    3.71
   3  13   1   12.91    3.71
   3  13   1   11.91    3.70
   3  13   2   11.12    3.36
   3  13   2    8.42    3.73
   3  13   3   12.63    3.69
   3  13   3   20.47    4.66
   3  13   4  264.03   14.24
   3  13   5   95.75    8.20
  13  -3  -5   80.71    8.46
   3  13   6  113.05    8.51
  13  -3  -6  128.23    9.77
  13  -3  -7   39.98    5.47
  13   3   7   49.38    4.92
  13  -3  -8   32.13    4.23
  13  -3  -8   27.86    4.05
  13   3   8   18.60    3.08
  13  -4   8    4.06    1.97
 -13  -4  -8    3.34    1.93
   4  13  -8    2.00    2.31
 -13  -4  -7   90.03    6.45
   4  13  -7   86.77    7.28
 -13   4   7   83.25    8.65
 -13  -4  -6   57.24    5.78
  13   4  -6   50.83    6.28
   4  13  -6   54.29    6.29
 -13   4   6   42.59    7.81
  13   4  -5   90.23    8.35
 -13  -4  -5   51.87    6.05
  13   4  -4   94.28    8.70
  13   4  -4   92.33    8.80
   4  13  -4   83.65    8.33
 -13  -4  -4   87.96    7.63
  13   4  -3  211.92   13.29
  13   4  -3  211.05   13.36
   4  13  -3  218.95   13.89
 -13  -4  -3  227.78   12.42
  13   4  -2   59.59    7.41
  13   4  -2   71.58    7.78
   4  13  -2   78.74    8.48
 -13  -4  -2   81.06    7.30
  13   4  -1  490.47   21.63
  -4  13   1  499.94   19.78
 -13  -4  -1  472.05   19.37
   4  13  -1  483.41   21.87
  -4  13   0    7.98    3.51
  13   4   0   18.45    4.86
   4  13   0   17.13    5.11
   4  13   0   21.97    4.43
   4  13   1  489.07   19.96
  -4  13  -1  456.25   19.13
   4  13   2   68.48    7.20
   4  13   3  208.87   12.36
   4  13   4  107.08    8.71
   4  13   4  101.32    8.60
   4  13   5   90.79    7.86
   4  13   5   88.36    7.79
  13  -4  -6   74.51    7.56
   4  13   6   70.59    6.49
  13  -4  -7   91.56    7.58
  13   4   7   92.26    6.61
  13  -4  -8    5.56    2.55
  -4  13  -8    5.09    2.53
  13   4   8    3.91    2.10
  13  -5   8    8.45    2.15
 -13  -5  -8    8.69    2.13
   5  13  -8    9.29    2.72
 -13  -5  -7    3.06    2.33
 -13   5   7    7.16    4.01
   5  13  -7    5.69    3.05
 -13  -5  -6   72.72    6.28
 -13   5   6   79.12    9.37
   5  13  -6   67.51    6.86
 -13  -5  -5   50.68    5.66
  13   5  -5   62.06    7.23
   5  13  -5   53.31    6.41
  13   5  -4   59.39    6.91
 -13  -5  -4   30.86    4.78
  13   5  -4   58.12    7.02
   5  13  -4   22.70    5.22
  13   5  -3   70.47    7.89
 -13  -5  -3   66.95    6.50
  13   5  -3   76.22    8.09
   5  13  -3   69.21    7.95
 -13  -5  -2   48.11    5.43
  13   5  -2   13.59    4.56
   5  13  -2   48.10    6.87
  13   5  -2   14.07    4.79
  -5  13   2   14.63    3.90
  13   5  -1  331.81   15.73
  13   5  -1  335.71   17.02
  -5  13   1  307.22   14.84
   5  13  -1  295.90   16.48
  -5  13   0    2.24    3.03
  13   5   0    0.97    2.83
  13   5   0    0.69    3.29
   5  13   0    2.85    3.67
   5  13   0    0.95    2.89
   5  13   1  347.25   16.37
  -5  13  -1  362.12   16.15
   5  13   2    9.88    3.77
  -5  13  -2   39.63    5.24
   5  13   3   92.89    8.24
   5  13   4   52.56    6.21
   5  13   4   52.18    6.48
   5  13   5   89.66    7.51
   5  13   5   83.24    7.52
  13  -5  -6   86.99    8.12
   5  13   6  107.62    7.61
   5  13   6   98.11    7.51
  13  -5  -7    4.21    2.96
  -5  13  -7    3.13    2.69
  13   5   7    1.88    2.15
  13  -5  -8   16.87    3.12
  -5  13  -8   11.02    2.84
  13   5   8   12.32    2.49
 -13  -6  -8   46.79    3.61
   6  13  -8   39.98    4.02
 -13  -6  -7   75.81    5.47
   6  13  -7   72.78    6.14
 -13   6   7   58.78    6.96
 -13  -6  -6    7.87    2.78
  13   6  -6   11.02    3.57
   6  13  -6    5.62    3.33
 -13   6   6    3.62    4.00
  13   6  -5   36.45    5.55
   6  13  -5   39.07    5.66
 -13  -6  -5   41.77    5.00
  13   6  -4  209.34   12.79
  13   6  -4  199.95   12.81
   6  13  -4  204.76   12.77
 -13  -6  -4  220.44   11.54
  13   6  -3    9.19    4.39
  13   6  -3    5.99    3.83
   6  13  -3    4.49    3.51
 -13  -6  -3    4.99    2.85
  13   6  -2   12.76    4.42
  -6  13   2   14.16    3.91
 -13   6   2   13.63    3.85
  13   6  -2   10.01    4.28
   6  13  -2   24.44    5.26
  13   6  -1    5.48    3.68
  13   6  -1    3.42    3.50
  -6  13   1    5.16    3.34
 -13   6   1    8.89    3.72
   6  13  -1    2.41    3.41
 -13   6   0   28.25    4.91
  -6  13   0   26.07    4.64
  13   6   0   25.00    5.21
  13   6   0   21.45    4.60
   6  13   0   25.54    5.41
   6  13   0   23.91    4.65
   6  13   1    3.99    3.27
  -6  13  -1    7.52    3.51
 -13   6  -1    6.92    3.31
  13   6   1   -0.19    3.00
   6  13   2   20.62    4.65
  -6  13  -2   19.67    4.08
 -13   6  -2   12.87    3.57
   6  13   3    7.58    3.58
   6  13   3    5.98    3.40
   6  13   4  207.83   11.89
   6  13   4  212.58   12.43
   6  13   5   38.12    5.03
   6  13   5   36.88    5.20
   6  13   6   12.95    3.36
  -6  13  -6   16.93    4.04
  13   6   7   68.67    5.33
  -6  13  -7   52.57    5.32
  13  -6  -7   57.43    5.64
  13   6   8   48.61    3.84
  -6  13  -8   45.09    4.14
   7  13  -7   46.83    4.75
 -13  -7  -7   56.55    4.32
 -13  -7  -6   48.33    4.72
   7  13  -6   42.49    5.19
 -13  -7  -5   59.81    5.46
  13   7  -5   62.87    6.62
  13   7  -5   62.28    6.58
   7  13  -5   58.75    6.34
  13   7  -4   34.35    5.50
   7  13  -4   38.19    5.71
  13   7  -4   34.44    5.71
  13   7  -3   27.59    5.34
   7  13  -3   21.77    5.05
  13   7  -3   21.48    4.96
   7  13  -3   24.81    5.19
  13   7  -2  122.73    9.85
   7  13  -2  118.24    9.95
   7  13  -2  121.93   10.22
  13   7  -2  135.00   10.51
  13   7  -2  118.01    9.57
 -13   7   2  185.69   10.49
  -7  13   2  165.62    9.91
 -13   7   1  101.69    8.31
  -7  13   1   95.86    8.11
  13   7  -1  118.95    9.25
   7  13  -1  155.61   11.13
  13   7  -1  115.93    9.77
   7  13  -1  150.80   10.83
   7  13  -1  151.24    9.61
  13   7   0   12.57    4.28
  13   7   0    9.29    3.73
  -7  13   0    6.44    3.27
 -13   7   0    2.58    3.00
 -13   7  -1  109.36    8.41
  -7  13  -1  118.41    8.76
   7  13   1  108.55    8.75
   7  13   2  122.00    9.10
  13   7   2  114.45    9.29
 -13   7  -2  113.76    8.31
  -7  13  -2  109.38    8.25
  13   7   2  104.69    8.30
   7  13   3   20.69    4.32
   7  13   4   34.88    4.98
   7  13   4   32.58    5.10
   7  13   5   54.52    5.50
   7  13   5   44.04    5.43
   7  13   6   48.63    5.21
  -7  13  -6   57.83    5.78
  13  -7  -7   27.54    3.98
  -7  13  -7   35.50    4.26
 -13  -8  -7    9.09    1.97
   8  13  -7    7.34    2.41
 -13  -8  -6   58.38    4.60
   8  13  -6   57.58    5.45
 -13   8   6   46.81    6.47
  13   8  -6   45.67    5.00
  13   8  -5   31.33    4.73
  13   8  -5   35.10    4.96
   8  13  -5   25.19    4.51
  13   8  -4    0.40    3.12
 -13   8   4   -0.90    4.31
  13   8  -4    0.59    3.04
   8  13  -4   -0.20    3.07
  13   8  -3    6.87    3.66
   8  13  -3    7.34    3.75
   8  13  -3    3.52    3.51
  13   8  -3    8.49    3.78
  13   8  -2   22.00    4.67
   8  13  -2   21.65    4.89
   8  13  -2   17.55    4.90
  13   8  -2   23.29    5.17
 -13   8   2   16.34    4.10
  -8  13   2   12.64    3.61
  13   8  -2   19.83    4.54
 -13   8   1    2.50    2.90
  13   8  -1   18.55    4.63
  -8  13   1    1.58    2.80
  13   8  -1   25.64    4.62
  13   8  -1   18.22    4.69
   8  13  -1    7.68    4.01
   8  13  -1    8.21    4.07
   8  13  -1    8.28    3.39
   8  13   0    2.95    2.98
 -13   8   0    3.60    3.04
  -8  13   0    4.46    3.27
  13   8   0    7.27    3.72
  13   8   0    5.59    3.63
  13   8   0    5.01    3.39
   8  13   1   21.59    4.41
 -13   8  -1    8.78    3.52
  -8  13  -1   11.17    3.55
  13   8   1    8.24    3.60
   8  13   1   26.33    4.47
  13   8   1   12.44    3.89
   8  13   2   17.25    4.15
 -13   8  -2   16.34    3.83
  -8  13  -2   20.64    4.07
  13   8   2   22.32    4.46
  13   8   2   26.17    4.66
   8  13   3   10.00    3.57
   8  13   4    4.12    2.69
   8  13   4    2.98    2.98
   8  13   5   26.24    4.21
  -8  13  -6   70.93    5.84
  13  -8  -6   39.90    5.13
  13   8   7    8.40    2.20
  -8  13  -7   11.21    2.64
   9  13  -6   75.45    5.67
 -13   9   6   62.84    6.54
  13   9  -6   76.39    5.65
  13   9  -5   69.44    6.28
 -13   9   5   80.17    8.17
  13   9  -5   79.11    6.63
  13   9  -4   59.96    6.43
 -13   9   4   53.23    7.42
  13   9  -4   65.73    6.45
   9  13  -4   74.91    6.98
   9  13  -3    1.79    3.26
  13   9  -3    3.45    3.19
   9  13  -3    5.08    3.55
  13   9  -3    8.49    3.62
  13   9  -2   30.04    5.14
   9  13  -2   38.92    5.74
   9  13  -2   30.21    5.47
  13   9  -2   27.98    5.14
  13   9  -2   25.83    4.62
 -13   9   2   33.73    4.74
  -9  13   2   34.09    4.57
  -9  13   1   79.58    6.76
  13   9  -1   75.20    7.30
 -13   9   1   73.14    6.74
  13   9  -1   67.35    6.75
   9  13  -1   76.82    6.70
   9  13  -1   60.29    7.03
  13   9  -1   78.16    7.73
   9  13  -1   67.47    7.18
  13   9   0  212.62   11.95
   9  13   0  205.93   11.50
  -9  13   0  205.14   11.34
  13   9   0  228.86   12.90
 -13   9   0  220.13   11.70
  13   9   1   50.72    6.04
   9  13   1   63.87    6.22
  -9  13  -1   67.92    6.36
  13   9   1   63.45    6.78
 -13   9  -1   70.40    6.48
   9  13   1   57.73    6.22
  13   9   2   38.56    5.21
   9  13   2   34.64    4.79
  13   9   2   36.68    5.19
 -13   9  -2   38.65    4.90
  -9  13  -2   38.48    4.89
   9  13   2   32.18    4.84
  13   9   3    6.27    3.01
   9  13   3    4.29    2.93
   9  13   4   65.06    5.71
  13  -9  -6   54.87    5.13
  13  10  -6   17.46    2.93
  13  10  -5    5.70    2.63
  10  13  -5   11.15    3.02
  13  10  -5    5.06    2.60
  13  10  -4    2.72    2.96
  10  13  -4    7.76    3.37
  13  10  -4    1.24    2.54
  10  13  -3   99.11    8.01
  13  10  -3   99.23    8.06
  13  10  -3   96.50    7.74
  10  13  -3  104.03    8.07
  10  13  -2   80.63    7.57
  13  10  -2  105.26    8.42
 -13  10   2   65.06    6.12
  13  10  -2   96.94    7.54
 -10  13   2   71.17    6.20
  13  10  -2  107.18    8.11
  10  13  -2   82.32    7.48
  10  13  -1   30.44    5.14
  13  10  -1   29.60    5.08
 -10  13   1   29.66    4.38
  13  10  -1   34.03    5.15
 -13  10   1   30.34    4.58
  10  13  -1   28.63    4.86
  10  13   0    1.93    2.76
  13  10   0    1.84    2.87
  10  13   0    2.54    2.55
 -10  13   0    3.57    2.88
  13  10   0    1.90    2.75
 -13  10   0    4.11    2.84
  13  10   1   31.77    4.65
  10  13   1   33.94    4.67
  10  13   1   36.24    4.77
 -10  13  -1   49.73    5.29
  13  10   1   30.17    4.90
 -13  10  -1   44.65    5.20
  13  10   2   88.05    7.01
  10  13   2  120.61    7.75
 -13  10  -2   59.49    5.79
  13  10   2   90.63    7.37
 -10  13  -2   61.93    5.86
  10  13   2  121.90    7.85
  13  10   3   84.23    6.62
  10  13   3   87.88    6.69
  10  13   3   87.81    6.61
  13  10   4    5.31    2.51
  10  13   4    3.43    2.53
  10  13   5   11.51    2.67
  13 -10  -5    3.95    2.52
  10  13   6   26.38    2.90
  11  13  -5  228.55   10.13
  13  11  -5  277.71   10.75
  13  11  -4    8.49    2.93
  13  11  -4    7.20    2.80
  11  13  -3   75.26    6.42
  13  11  -3   51.11    5.48
  11  13  -3   74.04    6.48
  13  11  -3   50.68    5.64
  11  13  -2   15.07    3.87
  13  11  -2   18.63    3.83
  11  13  -2   15.42    3.83
  13  11  -2   19.30    4.13
 -11  13   2    7.09    2.73
  13  11  -2   15.92    3.46
 -13  11   2    7.06    2.74
  11  13  -1   71.55    6.62
  13  11  -1   90.12    7.29
 -11  13   1   56.52    5.41
 -13  11   1   60.53    5.63
  13  11  -1   88.30    6.99
  11  13   0    0.54    2.29
  13  11   0    0.29    2.54
 -11  13   0    0.41    2.23
  13  11   0    0.34    2.51
 -13  11   0   -1.39    2.37
  13  11   1   75.48    6.32
  11  13   1   94.10    6.66
 -11  13  -1   67.16    5.85
 -13  11  -1   68.11    5.86
  13  11   1   85.10    6.99
  11  13   1   96.06    6.77
  11  13   2   17.22    3.39
  13  11   2   16.14    3.43
  11  13   2   18.98    3.52
 -13  11  -2   18.16    3.37
  13  11   2   20.64    3.89
 -11  13  -2   22.21    3.53
  11  13   3   55.50    5.08
  11  13   3   57.34    4.96
  11  13   4    7.89    2.54
  13  11   4   18.54    2.98
  11  13   5  268.65   10.10
  12  13  -4    4.58    2.20
  13  12  -4    6.64    2.36
  13  12  -3  126.70    7.69
  12  13  -3  132.71    7.67
  13  12  -3  142.22    7.82
  13  12  -2   24.54    4.04
 -13  12   2   24.44    3.37
 -12  13   2   21.82    3.18
  12  13  -2   23.99    3.80
 -13  12   1   54.20    4.86
 -12  13   1   54.87    4.80
  13  12  -1   52.24    5.11
  13  12  -1   49.20    5.11
  12  13   0    5.95    2.44
 -12  13   0    9.10    2.77
  13  12   0    6.43    2.90
 -13  12   0    9.61    2.75
  12  13   1   37.16    4.22
  13  12   1   41.83    4.47
 -13  12  -1   58.64    4.91
 -12  13  -1   60.83    4.97
  13  12   1   51.24    5.06
  13  12   2   35.57    4.01
  12  13   2   38.90    4.09
 -13  12  -2   39.83    3.92
 -12  13  -2   35.59    3.77
  13  12   3  128.96    6.89
  12  13   3  133.24    7.02
  13  12   4    8.95    2.10
  12  13   4    5.86    1.97
 -13  13   1   -2.26    1.91
 -13  13   0  116.62    6.32
 -13  13  -1   -0.85    1.91
  13  13   2   26.63    3.07
   0  14   0   32.31    5.04
   0  14   1   79.32    7.10
   0  14  -1   68.49    6.86
   0  14   2  190.50   10.99
   0  14   3   38.05    5.25
   0  14   3   34.45    5.43
  14   0  -3   44.31    6.31
  14   0  -3   39.38    6.10
   0  14   4    2.44    3.14
   0  14   4    6.56    3.28
  14   0  -4    5.57    3.80
 -14   0  -4   10.32    3.46
   0  14   5  259.00   12.53
  14   0  -5  266.47   14.42
 -14   0  -5  286.45   13.20
  14   0  -6   44.62    5.79
 -14   0  -6   29.28    4.08
   0  14   6   39.05    5.16
   0  14   7   71.24    5.94
  14   0  -7   76.57    6.33
   0  14   7   79.37    5.77
   0  14   8    7.43    2.09
  14   0  -8    8.01    2.44
  14   0  -8    6.92    2.66
   0  14   8    8.53    2.26
  14   1  -8   15.05    3.09
  -1  14   8   12.97    2.46
  -1  14   8   13.05    2.56
  -1  14   7   14.30    3.03
  -1  14   7   12.31    3.13
  -1  14   6   28.17    4.64
  -1  14   6   27.62    4.06
  14   1  -6   11.69    3.84
 -14  -1  -6   13.04    3.24
  -1  14   5   67.56    6.75
  14   1  -5   64.15    7.17
  -1  14   5   71.78    6.32
  -1  14   4   14.67    3.72
  -1  14   4   13.69    3.94
  14   1  -4   37.28    5.94
  14   1  -4   35.77    5.90
   1  14  -4    5.60    3.92
 -14  -1  -4   10.68    3.69
  -1  14   3   82.28    7.06
  -1  14   3   64.54    7.02
  14   1  -3   56.75    7.33
  14   1  -3   52.22    6.93
 -14  -1  -3   98.20    7.96
   1  14  -3   85.22    8.70
  14   1  -2    2.77    3.54
   1  14  -2    0.26    3.81
  14   1  -2    3.60    3.70
  -1  14   2    3.85    3.14
 -14  -1  -2    1.36    2.83
   1  14  -1   11.40    4.63
   1  14  -1   10.43    3.57
  -1  14   1   11.98    3.73
  -1  14   0   67.41    6.62
   1  14   0   93.36    7.50
   1  14   1   31.71    4.92
  -1  14  -1   18.79    4.10
   1  14   2    5.71    3.32
   1  14   2    7.18    3.31
   1  14   3   61.46    6.92
   1  14   3   64.81    6.37
   1  14   4   33.40    4.80
   1  14   4   32.95    5.17
   1  14   5   62.35    5.95
  14  -1  -5   77.87    7.66
   1  14   5   56.89    6.45
   1  14   6    8.01    2.97
  14  -1  -6   23.48    4.53
  14  -1  -6   18.77    4.22
   1  14   6    7.31    3.20
   1  14   7   13.77    3.23
  14  -1  -7   17.41    3.75
   1  14   7   14.16    2.98
  14  -1  -8   12.28    2.65
  14  -1  -8   13.08    3.05
   1  14   8   15.12    2.53
  14   2  -8    4.86    2.32
  -2  14   8    5.63    1.95
  -2  14   8    7.97    2.14
  -2  14   7   12.95    2.86
  -2  14   7   16.64    3.45
 -14  -2  -7   15.47    2.96
  -2  14   6   49.34    5.66
  -2  14   6   54.34    5.26
 -14  -2  -6   49.79    5.13
  -2  14   5  121.35    8.09
 -14  -2  -5  114.58    8.36
  14   2  -4  130.52   10.17
   2  14  -4  107.83    9.22
  14   2  -4  117.03    9.37
  -2  14   4   89.82    7.38
 -14  -2  -4  122.54    8.87
  -2  14   3   31.44    4.68
  14   2  -3   26.99    5.39
  14   2  -3   22.86    5.14
 -14  -2  -3   65.18    6.51
   2  14  -3   62.09    7.43
  -2  14   3   20.91    4.63
  14   2  -2  122.37   10.07
  -2  14   2  107.59    8.12
 -14  -2  -2  103.27    8.33
  14   2  -2  120.77    9.81
   2  14  -2  102.21    9.58
  14   2  -1  115.65    9.79
   2  14  -1   91.21    7.73
  -2  14   1  126.82    8.70
   2  14  -1   94.44    9.43
  14   2   0   35.61    6.02
   2  14   0   21.91    4.47
  -2  14   0   43.83    5.44
   2  14   0   22.48    5.63
  -2  14  -1  121.43    8.73
   2  14   1  111.76    8.26
   2  14   2  120.69    8.46
   2  14   2  119.25    9.17
   2  14   3   27.13    4.58
   2  14   3   29.69    5.12
   2  14   4  113.68    8.13
   2  14   4  116.53    9.00
   2  14   5  132.02    8.37
  14  -2  -5  110.89    8.97
   2  14   5  120.61    8.88
  14  -2  -6   54.18    6.19
  14  -2  -6   55.48    6.31
   2  14   6   69.77    6.40
   2  14   7   16.88    3.26
  14  -2  -7   20.00    3.87
   2  14   7   19.67    3.26
  14  -2  -8    4.33    2.20
  14  -2  -8    4.28    2.29
   2  14   8    7.40    2.08
  -3  14   8   38.95    3.62
  -3  14   7   91.64    6.72
 -14  -3  -7  113.75    6.70
  14   3  -7  107.70    7.34
   3  14  -7  101.15    7.07
  -3  14   7   98.50    6.13
 -14  -3  -6   47.70    4.97
  14   3  -6   39.58    5.45
 -14   3   6   34.91    6.79
  -3  14   6   47.31    4.81
  14   3  -5   52.57    6.43
  -3  14   5   53.59    5.40
  14   3  -4  143.38   10.41
   3  14  -4  111.02    9.34
  14   3  -4  136.00   10.03
  -3  14   4  106.14    7.84
 -14  -3  -4  123.60    8.86
  14   3  -3   12.31    4.30
   3  14  -3   25.33    5.39
  14   3  -3   10.76    4.33
  -3  14   3   29.92    4.50
 -14  -3  -3   26.91    4.67
  14   3  -2   31.74    5.61
  14   3  -2   26.95    5.52
  -3  14   2   23.57    4.34
 -14  -3  -2   17.07    3.99
  14   3  -1   62.21    7.59
   3  14  -1   73.44    6.81
  -3  14   1   60.89    6.20
   3  14  -1   74.22    8.29
  14   3   0    0.70    3.22
  -3  14   0    9.77    3.49
   3  14   0    1.53    2.82
   3  14   0    3.47    4.09
  -3  14  -1   65.82    6.50
   3  14   1   64.33    6.30
   3  14   1   61.64    6.59
   3  14   2   16.73    3.80
   3  14   2   16.53    4.19
   3  14   3   14.10    3.71
   3  14   3   10.86    4.00
   3  14   4  135.28    8.73
   3  14   4  133.21    9.60
  14  -3  -5   63.05    7.02
   3  14   5   63.48    5.83
   3  14   5   62.68    6.34
   3  14   6   34.38    4.21
   3  14   6   38.83    4.89
  14  -3  -6   45.79    5.74
  14  -3  -6   46.52    5.69
  14  -3  -7  104.41    7.31
  14  -3  -7  108.01    7.48
   3  14   7  100.17    6.11
   3  14   7  108.37    6.67
  14  -3  -8   50.78    4.32
  -3  14  -8   51.73    4.24
 -14  -4  -7   17.83    2.93
   4  14  -7   18.63    3.48
 -14  -4  -6   37.11    4.45
 -14   4   6   22.68    5.61
 -14  -4  -5  100.52    7.30
  14   4  -5   55.10    6.72
  14   4  -4    6.82    3.99
 -14  -4  -4    8.36    3.14
  14   4  -4   12.70    4.23
   4  14  -4   11.94    4.16
  14   4  -3   28.20    5.22
 -14  -4  -3   20.91    4.21
  14   4  -3   24.73    5.23
   4  14  -3   19.90    5.07
  14   4  -2   44.63    6.65
 -14  -4  -2   62.06    6.36
  14   4  -2   44.61    6.34
   4  14  -2   68.50    7.98
  14   4  -1  396.64   18.91
   4  14  -1  393.73   19.22
  14   4   0   31.07    5.47
  -4  14   0   32.61    4.91
   4  14   0   34.42    6.13
  -4  14  -1  478.83   18.48
   4  14   1  440.02   18.88
   4  14   2   53.77    6.29
   4  14   3   15.97    4.13
   4  14   4    4.53    3.02
   4  14   5   56.39    6.12
  14  -4  -5  116.11    9.09
  14  -4  -6   29.34    4.93
  14  -4  -6   29.35    4.66
  14  -4  -7   19.70    3.71
  -4  14  -7   20.12    3.52
 -14  -5  -7   11.35    2.41
  -5  14   7    6.92    2.40
   5  14  -7    9.60    2.79
 -14   5   7    6.37    3.40
 -14  -5  -6   39.21    4.38
  14   5  -6   34.48    4.65
 -14   5   6   40.13    6.38
 -14  -5  -5   47.88    5.12
  14   5  -5   37.42    5.39
   5  14  -5   46.23    5.71
  14   5  -4  205.94   12.37
 -14  -5  -4  214.26   11.37
  14   5  -4  211.38   12.52
   5  14  -4  203.34   12.32
  14   5  -3   27.82    5.55
 -14  -5  -3   35.75    4.98
  14   5  -3   29.74    5.61
   5  14  -3   37.55    6.09
 -14  -5  -2   13.85    3.68
  14   5  -2    2.58    3.79
 -14   5   2   10.85    3.57
  14   5  -2    4.38    3.70
   5  14  -2   14.64    4.79
  14   5  -1  165.45   11.66
   5  14  -1  155.18   11.62
  14   5   0   10.84    4.12
   5  14   0   11.72    4.61
   5  14   0   16.92    4.01
 -14   5  -1  193.38   11.04
   5  14   1  148.57   10.10
 -14   5  -2    2.87    2.84
   5  14   2    5.63    3.35
   5  14   3   31.88    5.06
   5  14   4  213.72   11.86
   5  14   5   44.64    5.30
  14  -5  -5   41.32    5.94
   5  14   6   26.79    3.83
  14  -5  -6   36.49    5.01
  14  -5  -7    7.32    2.79
  -5  14  -7   11.35    2.88
 -14  -6  -7    6.02    1.88
   6  14  -7    4.59    2.11
 -14   6   7    6.82    2.97
 -14  -6  -6   25.02    3.43
  14   6  -6   21.64    3.77
 -14   6   6   27.44    5.60
 -14  -6  -5   43.96    4.67
  14   6  -5   38.27    5.26
   6  14  -5   42.16    5.39
  14   6  -4    4.94    3.44
 -14  -6  -4    5.43    2.67
  14   6  -4    5.35    3.42
   6  14  -4    7.43    3.65
  14   6  -3   25.29    5.11
 -14  -6  -3   23.28    3.98
  14   6  -3   21.19    4.83
   6  14  -3   21.85    4.83
  14   6  -2  272.61   15.01
 -14   6   2  278.50   13.46
  14   6  -2  264.78   14.46
   6  14  -2  278.94   15.29
 -14   6   1   95.71    7.81
  -6  14   1   85.23    7.39
   6  14  -1   90.79    8.82
  -6  14   0   22.72    4.40
 -14   6   0   19.61    4.12
  14   6   0   24.29    5.14
  14   6   0   19.89    4.48
   6  14   0   17.20    4.67
   6  14   0   15.83    3.98
 -14   6  -1  102.85    8.05
  -6  14  -1  103.58    7.99
   6  14   1  110.35    8.36
 -14   6  -2  248.50   12.53
   6  14   2  264.11   13.45
   6  14   3   37.08    5.27
   6  14   4    8.87    3.15
  14  -6  -5   36.21    5.54
   6  14   5   25.22    4.06
  14  -6  -6   32.17    4.71
  14  -6  -7    9.11    2.61
 -14  -7  -6   20.26    2.88
 -14   7   6   28.22    5.10
 -14  -7  -5    2.36    1.99
  14   7  -5    6.99    3.09
   7  14  -5    4.22    2.91
 -14   7   5   11.84    4.65
  14   7  -4   88.71    7.57
  14   7  -4   88.51    7.48
  14   7  -3   51.89    6.41
  14   7  -3   41.22    5.68
   7  14  -3   45.21    6.25
  14   7  -2    8.44    3.78
  -7  14   2   10.79    3.49
 -14   7   2   11.41    3.38
  14   7  -2    6.04    3.44
  14   7  -2    8.12    3.68
   7  14  -2    7.87    3.98
  14   7  -1   65.95    7.12
 -14   7   1   87.22    7.33
  -7  14   1   87.41    7.36
  14   7  -1   67.06    7.42
   7  14  -1  106.05    9.10
   7  14  -1   99.08    7.47
   7  14   0    6.73    3.11
  14   7   0    2.50    3.10
  14   7   0    0.92    3.06
  -7  14   0    0.52    2.92
 -14   7   0    2.95    3.15
  14   7   0    1.28    3.22
  14   7   1  102.36    8.70
 -14   7  -1  113.95    8.16
  -7  14  -1  103.28    7.73
  14   7   1  103.90    8.00
  -7  14  -2   11.75    3.48
 -14   7  -2   10.08    3.37
  14   7   2    5.88    3.45
   7  14   2    5.30    2.99
   7  14   3   33.88    4.83
   7  14   4  102.29    7.41
  14  -7  -5    4.45    3.35
   7  14   5    9.69    2.80
  14  -7  -6   25.25    4.05
  14   8  -6    1.05    2.00
 -14   8   6    9.40    3.47
  14   8  -5   30.15    4.26
  14   8  -5   25.34    3.94
   8  14  -5   31.63    4.32
 -14   8   5   25.47    5.31
  14   8  -4   21.94    4.25
   8  14  -4   21.63    4.31
  14   8  -4   22.84    4.24
 -14   8   4    9.33    4.57
  14   8  -3   46.31    6.06
  14   8  -3   49.57    5.82
   8  14  -3   38.31    5.59
  14   8  -2   27.44    5.16
  14   8  -2   33.80    4.98
 -14   8   2   24.88    4.11
  -8  14   2   24.56    4.02
  14   8  -2   31.26    4.95
   8  14  -2   21.89    4.69
  -8  14   1    7.95    3.14
 -14   8   1    7.97    3.37
  14   8  -1    8.17    3.36
   8  14  -1    1.70    2.60
  14   8  -1    7.48    3.75
   8  14  -1    1.61    3.35
   8  14   0   38.00    5.06
  14   8   0   43.31    5.87
 -14   8   0   35.58    5.00
  -8  14   0   38.73    5.07
  14   8   0   39.00    5.28
   8  14   1    7.35    3.15
  -8  14  -1    6.30    2.85
 -14   8  -1    5.11    2.98
  14   8   1    4.10    3.20
  14   8   1    4.56    3.10
   8  14   2   26.92    4.33
 -14   8  -2   19.46    3.82
  14   8   2   17.77    4.06
  -8  14  -2   22.54    3.92
   8  14   2   20.61    3.86
  14   8   2   17.05    3.76
   8  14   3   50.23    5.43
   8  14   4   12.66    3.10
  14  -8  -5   24.08    4.26
  14  -8  -6    5.88    2.46
  14   9  -5   64.71    5.42
  14   9  -5   74.33    5.67
 -14   9   5   74.85    6.93
  14   9  -4   16.28    3.68
  14   9  -4   19.58    3.73
 -14   9   4   19.17    4.69
  14   9  -3   29.47    4.83
  14   9  -3   33.10    4.69
   9  14  -3   27.66    4.66
  14   9  -2   96.54    7.98
  14   9  -2   97.91    7.42
 -14   9   2   85.64    6.60
  -9  14   2   83.20    6.44
  14   9  -2  103.42    7.69
   9  14  -2   90.80    7.63
  14   9  -1   94.40    7.72
 -14   9   1  110.32    7.65
  -9  14   1  112.86    7.66
  14   9  -1   98.05    8.09
   9  14  -1   95.31    7.96
   9  14  -1  109.23    7.40
   9  14   0    3.62    2.73
  14   9   0    6.88    3.06
  -9  14   0    9.79    3.14
  14   9   0    5.83    3.11
 -14   9   0   10.32    3.24
  14   9   1  102.89    7.51
   9  14   1   85.27    6.84
  14   9   1  111.23    8.21
 -14   9  -1   83.74    6.75
  -9  14  -1   83.31    6.61
  14   9   2   96.83    7.11
   9  14   2  100.99    7.08
  14   9   2  102.54    7.68
 -14   9  -2  115.02    7.35
  -9  14  -2  106.03    7.04
   9  14   2   96.28    7.12
   9  14   3   26.58    3.86
   9  14   3   24.78    3.84
   9  14   4   20.53    3.36
   9  14   4   19.12    3.22
   9  14   5   58.51    4.61
  14  -9  -5   68.09    5.68
  14  10  -4   41.43    4.53
  10  14  -4   42.93    4.71
  14  10  -4   43.76    4.51
  14  10  -3    2.82    2.72
  14  10  -3    4.65    2.72
  14  10  -2   42.98    5.24
 -14  10   2   62.81    5.26
  14  10  -2   46.82    5.03
 -10  14   2   66.25    5.29
  10  14  -2   38.91    4.95
 -10  14   1    4.48    2.67
  14  10  -1    3.42    2.73
 -14  10   1    3.82    2.41
  14  10  -1    4.64    3.09
 -10  14   0    4.07    2.52
  14  10   0    1.45    2.51
 -14  10   0    6.18    2.72
  10  14   0    4.16    2.56
  10  14   1    2.01    2.44
  14  10   1    7.15    2.92
  10  14   1    3.19    2.41
 -10  14  -1    7.08    2.72
  14  10   1    4.07    2.74
 -14  10  -1    8.26    2.84
  14  10   2   33.90    4.33
  10  14   2   39.09    4.31
 -14  10  -2   39.20    4.25
  14  10   2   36.38    4.50
 -10  14  -2   42.00    4.31
  10  14   2   44.99    4.62
  10  14   3    3.22    2.22
  14  10   3    5.46    2.39
  10  14   3    4.36    2.39
  10  14   4   42.24    4.00
  14  11  -3  264.89   11.42
  11  14  -3  281.41   11.58
  14  11  -3  255.36   10.96
  14  11  -2   27.33    3.64
 -14  11   2   29.25    3.48
  14  11  -2   25.83    3.92
 -14  11   1   76.94    5.57
  14  11  -1   64.41    5.58
 -11  14   1   79.82    5.57
  14  11  -1   73.06    5.99
 -14  11   0   39.85    4.23
  14  11   0   36.02    4.42
 -11  14   0   43.76    4.35
  11  14   1   60.82    4.90
  14  11   1   67.69    5.37
 -14  11  -1   69.03    5.29
  14  11   1   71.53    5.80
 -11  14  -1   66.55    5.18
  14  11   2   48.59    4.44
 -14  11  -2   37.43    3.74
  14  11   2   47.25    4.47
  14  11   3  257.82   10.10
  11  14   3  241.39    9.90
 -14  12   1   74.08    4.82
 -12  14   1   72.32    4.83
 -12  14   0   -0.70    1.79
 -14  12   0   -0.71    1.89
  12  14   1   35.35    3.43
 -14  12  -1   45.05    3.79
 -12  14  -1   44.00    3.75
  12  14   2   13.83    2.38
   0  15   0    1.22    2.76
  15   0  -1    0.47    3.34
   0  15  -1    6.29    3.26
   0  15   1   -0.17    2.67
  15   0  -2  282.38   15.40
   0  15   2  299.90   13.87
  15   0  -2  288.01   15.33
   0  15   3   10.03    3.39
  15   0  -3    7.43    4.07
  15   0  -3    7.28    3.87
   0  15   3   10.77    3.72
   0  15   4   70.49    6.72
  15   0  -4   69.31    7.44
   0  15   4   64.89    6.00
   0  15   5   38.53    5.05
  15   0  -5   42.49    5.74
   0  15   5   44.64    4.88
   0  15   6   54.70    5.27
   0  15   6   62.05    5.12
  15   0  -6   53.16    5.62
   0  15   7   23.53    3.07
   0  15   7   24.32    3.20
  15   0  -7   21.03    3.61
  -1  15   7   14.01    2.54
  -1  15   7   10.73    2.59
  -1  15   6   26.18    3.90
  -1  15   6   25.25    3.58
  15   1  -6   36.06    4.74
 -15  -1  -6   23.16    3.45
  -1  15   5    6.29    3.06
  15   1  -5    4.66    3.33
  -1  15   5    9.17    2.96
  -1  15   4   85.86    6.81
  15   1  -4  101.56    8.42
 -15  -1  -4   83.45    7.05
  15   1  -4   97.32    8.40
  -1  15   4   78.98    7.15
  -1  15   3  106.37    7.54
  15   1  -3   56.00    6.91
  15   1  -3   49.70    6.71
  -1  15   3   90.53    7.55
  15   1  -2   23.50    5.14
  -1  15   2   22.30    4.28
  15   1  -2   20.12    4.86
  15   1  -1   44.19    6.38
   1  15  -1   59.96    6.16
  15   1   0  239.52   13.98
  -1  15   0  252.02   12.67
   1  15   0  232.82   12.32
  15   1   1   48.03    6.29
  -1  15  -1   53.55    5.98
   1  15   1   34.92    5.00
   1  15   2   22.83    4.30
   1  15   3   63.37    6.20
  15  -1  -3  112.83    9.12
  15  -1  -3  112.26    9.20
   1  15   3   59.41    6.46
   1  15   4  115.24    8.42
  15  -1  -4   87.88    8.25
   1  15   4  111.24    7.68
   1  15   5    3.55    2.84
  15  -1  -5    5.27    3.42
   1  15   5    6.61    2.78
   1  15   6   48.26    4.94
  15  -1  -6   42.94    5.14
   1  15   6   40.49    4.28
   1  15   7    6.38    2.31
  15  -1  -7   11.21    2.58
  15  -1  -7   10.82    2.95
   1  15   7    2.64    1.85
  -2  15   7   46.10    3.78
  -2  15   7   47.33    4.20
  -2  15   6    1.87    2.36
  -2  15   6    3.47    2.34
  15   2  -6    3.68    2.81
 -15  -2  -6    1.05    2.07
  -2  15   5    0.63    2.53
  15   2  -5   10.75    3.59
  -2  15   5    3.12    2.61
 -15  -2  -5    9.38    3.02
  -2  15   4   20.14    3.76
  15   2  -4   27.65    4.99
  15   2  -4   27.91    5.13
  -2  15   4   23.97    4.36
  15   2  -3  210.71   12.79
  -2  15   3  198.98   10.81
  15   2  -3  212.91   12.79
   2  15  -3  197.80   12.63
 -15  -2  -3  213.58   11.59
  15   2  -2   11.02    4.44
  -2  15   2   10.42    3.45
  15   2  -2   12.05    4.14
   2  15  -2    6.96    4.07
  15   2  -1  116.70    9.79
   2  15  -1  112.21    8.34
  -2  15   1  131.63    8.78
  15   2   0  224.45   13.37
  -2  15   0  231.48   12.03
   2  15   0  216.45   11.68
  -2  15  -1   84.35    7.39
   2  15   1  126.05    8.54
   2  15   2    9.78    3.27
   2  15   2    9.25    3.45
  15  -2  -3  240.07   13.77
   2  15   3  259.51   12.46
   2  15   3  248.53   12.97
   2  15   4   24.65    4.14
  15  -2  -4   20.50    4.69
   2  15   4   23.04    4.35
   2  15   5   12.49    3.09
  15  -2  -5    3.69    3.29
   2  15   5   14.11    3.64
   2  15   6    1.51    2.09
   2  15   6    1.03    2.24
  15  -2  -6    3.38    2.61
  15  -2  -6    4.00    2.86
  15  -2  -7   54.53    4.84
   2  15   7   34.00    3.53
  15  -2  -7   59.87    4.73
   2  15   7   32.25    3.28
  -3  15   7   26.48    3.23
 -15  -3  -7   29.41    3.09
  15   3  -7   24.24    3.33
  -3  15   6   52.84    5.04
  15   3  -6   47.97    5.23
 -15  -3  -6   50.70    4.64
  -3  15   6   57.27    4.64
  -3  15   5   83.38    6.79
  15   3  -5   90.42    7.56
 -15  -3  -5   83.60    6.48
  -3  15   5   95.32    6.46
  -3  15   4   18.50    3.58
 -15  -3  -4   11.68    3.40
  15   3  -4   21.00    4.58
  15   3  -4   19.91    4.51
   3  15  -4   10.80    3.92
  -3  15   4   18.75    3.97
  15   3  -3   47.31    6.44
  -3  15   3   71.66    6.11
 -15  -3  -3   48.03    5.56
  15   3  -3   47.93    6.33
   3  15  -3   57.16    6.90
  15   3  -2   89.64    8.59
  -3  15   2   68.96    6.42
  15   3  -2   88.21    8.06
  15   3  -1  102.86    9.07
   3  15  -1   81.29    6.98
  -3  15   1   72.66    6.62
   3  15  -1   85.51    8.57
  15   3   0    8.41    3.86
  -3  15   0    2.13    2.83
   3  15   0    5.86    3.06
  -3  15  -1   92.00    7.42
   3  15   1  113.23    7.97
   3  15   2   81.16    6.73
   3  15   2   77.77    7.12
   3  15   3   48.12    5.26
   3  15   3   50.30    5.83
   3  15   4   20.57    3.69
   3  15   4   19.14    3.97
   3  15   5   71.90    5.72
  15  -3  -5   89.34    7.34
  15  -3  -5   92.23    7.58
   3  15   5   75.87    6.40
   3  15   6   52.01    4.45
   3  15   6   52.12    4.87
  15  -3  -6   52.25    5.39
  15  -3  -6   60.09    5.61
  15  -3  -7   23.98    3.37
   3  15   7   24.11    2.93
  -4  15   7   18.01    2.63
 -15  -4  -6   12.42    2.68
 -15   4   6    8.06    3.93
  15   4  -6    7.04    2.84
  -4  15   6   13.02    2.95
  15   4  -5   47.87    5.68
 -15  -4  -5   50.25    4.90
  -4  15   5   33.92    4.49
  15   4  -4  207.11   11.62
  15   4  -4  211.21   11.87
 -15  -4  -4  180.81   10.06
  15   4  -3    5.23    3.73
 -15  -4  -3   14.39    3.44
  15   4  -3    4.05    3.49
   4  15  -3   10.10    4.10
  15   4  -2   30.26    5.58
 -15   4   2   35.55    4.91
  15   4  -2   31.13    5.36
   4  15  -2   29.51    5.57
  15   4  -1   43.88    6.39
   4  15  -1   40.41    6.25
  15   4   0   11.21    4.05
  -4  15   0   10.05    3.35
   4  15   0    8.39    4.10
   4  15   1   51.76    5.90
 -15   4  -2   16.24    3.72
   4  15   2   16.50    3.92
   4  15   3    3.83    2.92
   4  15   4  190.59   10.47
  15  -4  -4  154.86   10.57
   4  15   5   44.42    4.84
  15  -4  -5   44.88    5.58
  15  -4  -5   36.55    5.14
   4  15   6    5.85    2.37
  15  -4  -6   11.20    3.13
  15  -4  -6   11.27    3.12
 -15  -5  -6    4.74    2.00
  -5  15   6    4.02    2.11
  15   5  -6   10.79    2.83
 -15   5   6    6.40    3.65
 -15  -5  -5    9.74    2.73
  15   5  -5    6.48    2.96
 -15   5   5    1.23    3.78
  15   5  -4   16.69    4.08
  15   5  -4   22.03    4.52
 -15  -5  -4   38.20    4.45
   5  15  -4   31.30    4.96
  15   5  -3   44.96    6.08
   5  15  -3   56.87    6.67
 -15  -5  -3   59.57    5.63
  15   5  -2   28.51    5.33
 -15   5   2   17.73    4.04
  15   5  -2   29.49    5.21
   5  15  -2   28.21    5.46
 -15   5   1   59.53    6.27
   5  15  -1   59.82    7.15
  15   5   0   19.44    4.54
 -15   5   0   18.11    4.04
   5  15   0   22.44    5.03
 -15   5  -1   52.68    5.93
   5  15   1   87.39    7.09
 -15   5  -2   34.47    4.69
   5  15   2   23.08    4.38
   5  15   3   46.38    5.42
   5  15   4   12.41    3.40
   5  15   5    8.36    2.82
  15  -5  -5    9.20    3.51
  15  -5  -6    3.90    2.46
  15  -5  -6    5.77    2.69
 -15  -6  -6   11.37    2.26
  -6  15   6    9.24    2.22
  15   6  -6   13.58    2.88
 -15   6   6   10.67    3.54
  15   6  -5   29.42    4.15
 -15  -6  -5   24.90    3.33
   6  15  -5   21.81    3.85
 -15   6   5   36.59    5.95
  15   6  -4    1.49    2.92
 -15  -6  -4   -0.75    2.12
  15   6  -4    0.82    2.78
   6  15  -4   -0.17    2.84
  15   6  -3   29.65    4.98
  15   6  -3   27.86    4.75
   6  15  -3   28.45    5.09
  15   6  -2   24.97    5.00
  15   6  -2   19.93    4.48
 -15   6   2   24.87    4.20
  15   6  -2   24.25    4.45
   6  15  -2   26.27    5.03
  15   6  -1   47.32    6.19
 -15   6   1   64.10    6.24
   6  15  -1   48.77    6.41
 -15   6   0  166.32    9.81
  15   6   0  166.11   10.62
   6  15   0  130.26    9.85
   6  15   0  152.29    9.20
 -15   6  -1   43.61    5.24
   6  15   1   44.10    5.25
  15   6   2   27.60    4.80
 -15   6  -2   20.59    3.83
   6  15   2   23.86    4.26
   6  15   3   16.16    3.67
   6  15   4    1.24    2.42
  15  -6  -5   40.27    5.07
   6  15   5   34.02    3.95
  15  -6  -6   16.17    3.15
  15   7  -5   79.75    6.02
 -15   7   5   77.22    7.52
  15   7  -4   25.64    4.31
  15   7  -4   28.76    4.31
   7  15  -4   29.40    4.51
  15   7  -3    8.01    3.32
  15   7  -3    4.88    3.02
   7  15  -3    6.36    3.44
  15   7  -2   28.92    4.90
  15   7  -2   27.44    4.49
 -15   7   2   29.80    4.23
  15   7  -2   32.48    4.78
   7  15  -2   23.82    4.64
  15   7  -1   13.74    3.92
 -15   7   1   15.02    3.59
  15   7  -1   15.80    3.94
   7  15  -1    6.48    3.71
 -15   7   0   -0.77    2.53
  15   7   0    2.06    3.04
   7  15   0    3.51    2.64
 -15   7  -1   18.13    3.73
  15   7   1    8.55    3.32
   7  15   1   11.04    3.30
  15   7   2   25.88    4.38
 -15   7  -2   25.02    3.99
   7  15   2   29.26    4.30
   7  15   3    8.77    3.02
   7  15   4   26.13    3.73
  15  -7  -5   72.48    6.00
   7  15   5   67.10    4.90
  15   8  -5   24.53    3.43
 -15   8   5   28.27    4.49
  15   8  -4   43.39    4.81
  15   8  -4   43.58    4.65
   8  15  -4   33.20    4.47
 -15   8   4   29.01    5.19
  15   8  -3   34.02    4.64
  15   8  -3   35.36    4.59
   8  15  -3   14.46    3.72
 -15   8   3    6.37    4.46
  15   8  -2    6.21    3.19
  15   8  -2    7.45    3.01
 -15   8   2    3.19    2.57
   8  15  -2    3.72    3.07
  15   8  -1   11.55    3.53
 -15   8   1    6.25    2.87
  15   8  -1    8.70    3.09
   8  15  -1    7.64    3.33
 -15   8   0   14.15    3.42
  15   8   0   14.23    3.68
   8  15   0   14.16    3.17
 -15   8  -1   12.25    3.19
  15   8   1    5.26    2.83
   8  15   1    6.22    2.85
  15   8   2    1.80    2.52
 -15   8  -2    1.10    2.28
   8  15   2    6.44    2.75
   8  15   3   30.55    3.96
   8  15   4   46.46    4.22
   8  15   4   45.19    4.21
   8  15   5   29.58    3.14
  15  -8  -5   33.07    3.86
  15   9  -4    7.03    2.57
   9  15  -4    8.00    2.54
  15   9  -4    6.34    2.36
  15   9  -3   58.65    5.44
  15   9  -3   56.47    5.09
  15   9  -2   10.68    3.32
  15   9  -2   11.81    3.09
 -15   9   2   10.51    2.72
   9  15  -2   11.02    3.32
  15   9  -1   16.55    3.72
  15   9  -1   22.17    3.89
 -15   9   1   16.91    3.27
  15   9   0   10.46    3.20
 -15   9   0   11.91    3.09
   9  15   0   16.15    3.22
  15   9   1    9.10    3.05
 -15   9  -1   10.43    2.91
   9  15   1   13.40    2.95
  15   9   2   13.07    3.07
 -15   9  -2   16.77    3.01
   9  15   2   13.70    3.02
   9  15   3   47.51    4.23
   9  15   3   46.30    4.26
  15  -9  -4   11.73    3.01
   9  15   4    9.57    2.19
   9  15   4    9.02    2.16
  15  10  -3   47.34    4.46
  15  10  -3   47.32    4.16
  15  10  -2   16.76    3.23
 -15  10   2   19.91    2.92
  15  10  -1   15.41    3.05
 -15  10   1   16.97    2.90
  15  10  -1   10.09    2.86
 -15  10   0   25.90    3.49
  15  10   0   23.06    3.61
 -15  10  -1   32.38    3.63
  15  10   1   26.50    3.79
 -15  10  -2   36.99    3.51
  15  10   2   37.52    3.88
  10  15   3   37.30    3.52
  10  15   3   40.22    3.48
  15  11  -1   16.58    2.80
 -15  11   1   16.39    2.50
  15  11   0  139.94    7.16
 -15  11   0  128.50    6.48
  15  11   1   11.63    2.42
 -15  11  -1   10.40    2.17
  16   0   0    3.53    3.45
   0  16   0    1.26    2.61
  16   0  -1   80.52    7.79
   0  16   1   84.10    6.74
  16   0  -2  361.51   16.97
   0  16   2  366.84   15.14
  16   0  -2  353.70   16.44
   0  16   3   15.59    3.48
  16   0  -3   21.85    4.49
  16   0  -3   19.26    4.36
   0  16   3   20.47    3.89
   0  16   4   59.98    5.36
  16   0  -4   62.79    6.50
   0  16   4   56.70    5.59
   0  16   5    6.98    2.48
  16   0  -5    3.93    2.86
   0  16   5    4.91    2.56
   0  16   6  115.12    6.12
  16   0  -6  106.65    6.81
   0  16   6  105.47    6.24
  -1  16   6    0.34    1.81
  16   1  -6    3.61    2.30
  -1  16   6    0.69    1.75
  -1  16   5   18.83    3.12
  16   1  -5   16.74    3.78
  -1  16   5   15.73    3.24
  -1  16   4   38.08    4.52
  16   1  -4   78.86    6.75
  16   1  -4   88.00    7.34
  -1  16   4   38.69    4.69
  16   1  -3    5.17    3.45
  -1  16   3    3.75    2.63
  16   1  -3    6.59    3.49
  16   1  -2   66.07    7.07
  -1  16   2   51.58    5.42
  16   1  -2   68.43    6.93
  16   1  -1   49.10    6.32
  16  -1   1   57.64    6.56
  -1  16   1   53.32    5.61
  16   1   0    4.94    3.52
  16  -1   0    2.91    3.21
  -1  16   0    4.54    2.78
   1  16   0    5.78    3.15
  16  -1  -1   42.42    6.11
   1  16   1   44.40    5.15
  16  -1  -2   36.54    5.59
   1  16   2   55.15    5.47
  16  -1  -2   41.06    5.69
   1  16   3    3.20    2.62
  16  -1  -3    3.21    3.28
  16  -1  -3    3.43    3.37
   1  16   3    6.53    3.03
   1  16   4   79.55    5.98
   1  16   4   84.86    6.54
   1  16   5   17.30    3.12
  16  -1  -5   15.11    3.69
   1  16   5   12.52    3.01
   1  16   6    5.02    2.00
  16  -1  -6    1.47    2.30
   1  16   6    4.02    2.12
  -2  16   6   89.08    5.16
  -2  16   6   79.19    5.38
  -2  16   5   11.99    2.70
  16   2  -5    5.95    3.01
  -2  16   5   10.95    2.81
  -2  16   4    9.80    2.87
  16   2  -4    8.63    3.36
  16   2  -4    8.50    3.36
  -2  16   4    5.88    2.64
  16   2  -3  129.94    9.34
  -2  16   3  128.50    7.93
  16   2  -3  132.00    9.29
  16   2  -2   26.66    5.13
  -2  16   2   26.62    4.10
  16   2  -2   26.48    4.80
  16   2  -1   79.51    7.72
  -2  16   1   81.25    6.64
  16   2   0   39.00    5.76
   2  16   0   37.13    4.84
   2  16   1   94.02    7.14
  16  -2  -2   25.20    4.91
   2  16   2   34.50    4.45
  16  -2  -2   24.73    4.92
   2  16   3  117.38    7.60
  16  -2  -3  122.31    8.96
  16  -2  -3  126.07    9.19
   2  16   3  114.10    7.89
   2  16   4   11.82    3.19
  16  -2  -4   10.79    3.75
   2  16   4   10.27    2.87
   2  16   5   16.75    3.27
  16  -2  -5   26.49    4.26
   2  16   5   19.09    3.11
   2  16   6  105.35    6.04
  16  -2  -6  100.34    6.42
   2  16   6  109.35    5.72
  -3  16   6   -0.18    1.59
  16   3  -6    1.51    1.98
  -3  16   5    4.12    2.29
  16   3  -5    3.03    2.70
  -3  16   5    3.66    2.07
 -16   3   5    1.86    3.36
  16   3  -4   18.66    3.88
  -3  16   4   25.70    3.53
  16   3  -4   14.02    3.83
  16   3  -3   17.82    4.29
  -3  16   3    7.45    2.75
  16   3  -3   21.87    4.34
  16   3  -2   43.18    5.87
  16   3  -2   43.06    5.70
  16   3  -1   26.66    5.04
  -3  16   1   25.54    3.99
  16   3   0    6.85    3.55
  -3  16   0    6.93    2.97
   3  16   0    2.15    2.58
   3  16   1   33.94    4.54
   3  16   2   40.64    4.66
   3  16   2   34.37    4.64
   3  16   3   27.11    3.85
  16  -3  -3   11.53    3.89
  16  -3  -3   11.14    3.87
   3  16   3   23.47    3.98
   3  16   4   14.82    3.29
   3  16   4   15.35    3.04
   3  16   5    6.32    2.51
  16  -3  -5    4.26    2.69
   3  16   5    5.40    2.20
   3  16   6    2.49    1.67
  16  -3  -6   -0.10    1.84
  16   4  -5    3.95    2.64
 -16   4   5    5.93    3.66
  16   4  -4   26.95    4.26
  16   4  -4   23.51    4.40
  16   4  -3   43.45    5.42
  16   4  -3   37.05    5.33
  16   4  -2    0.19    3.08
 -16   4   2    4.43    2.81
  16   4  -1   66.00    6.81
 -16   4   1   38.08    4.94
  16   4   0   16.07    4.08
 -16   4   0   26.60    4.28
 -16   4  -1   29.13    4.45
 -16   4  -2    3.98    2.59
   4  16   2    1.16    2.41
   4  16   3   35.24    4.58
  16  -4  -3   35.54    5.21
  16  -4  -4   33.55    4.82
   4  16   4   29.84    3.95
   4  16   5   -0.32    1.95
  16  -4  -5    6.23    2.65
  16  -4  -5    5.19    2.75
  16   5  -5    0.81    2.19
 -16   5   5    2.55    3.02
  16   5  -4   27.06    4.12
  16   5  -4   25.08    4.01
  16   5  -3   66.23    6.33
  16   5  -3   69.07    6.31
   5  16  -3   78.98    7.00
  16   5  -2    6.27    3.29
   5  16  -2   12.68    4.09
  16   5  -1   71.66    6.90
 -16   5   1   66.20    6.01
  16   5   0    5.43    3.18
 -16   5   0    6.68    2.96
 -16   5  -1   71.60    6.09
   5  16   1   68.83    5.92
 -16   5  -2    6.23    2.64
   5  16   2    9.42    2.92
   5  16   3   50.34    5.05
   5  16   4   16.40    3.16
  16  -5  -4   31.41    4.40
   5  16   5    2.81    1.97
  16  -5  -5    0.34    2.15
  16  -5  -5    0.36    2.25
  16   6  -5   33.48    3.65
 -16   6   5   41.53    5.19
  16   6  -4   34.35    4.23
  16   6  -4   32.07    4.16
  16   6  -3    6.36    3.09
  16   6  -3    9.06    2.96
   6  16  -3    8.02    3.21
  16   6  -2   96.74    7.54
  16   6  -2   99.46    7.29
   6  16  -2   84.01    7.31
  16   6  -1   28.88    4.67
  16   6  -1   31.05    4.64
 -16   6   1   17.98    3.64
   6  16  -1   12.75    3.88
  16   6   0   84.27    7.17
 -16   6   0   95.54    6.85
 -16   6  -1   29.30    4.07
   6  16   1   33.54    4.11
  16   6   2   97.22    7.22
 -16   6  -2  113.94    7.07
   6  16   2  104.37    6.94
   6  16   3    4.79    2.47
   6  16   4   29.75    3.55
  16  -6  -4   23.67    3.81
   6  16   5   28.11    3.03
  16  -6  -5   32.84    3.73
  16  -6  -5   36.73    4.02
  16   7  -4   35.68    4.02
  16   7  -4   39.33    4.07
 -16   7   4   39.22    5.31
  16   7  -3   11.07    3.13
   7  16  -3    6.43    3.02
  16   7  -3    9.53    2.76
  16   7  -2   28.18    4.28
 -16   7   2   13.16    2.98
  16   7  -2   26.11    3.85
   7  16  -2   11.57    3.41
  16   7  -1  144.19    8.89
  16   7  -1  153.72    8.88
 -16   7   1  153.20    8.33
   7  16  -1  122.93    8.42
 -16   7   0   -2.03    2.53
  16   7   0    0.30    2.43
  16   7   1  147.44    8.70
 -16   7  -1  143.53    7.96
  16   7   2   21.71    3.70
 -16   7  -2   17.33    3.21
   7  16   3   10.17    2.53
  16  -7  -4   28.35    3.81
   7  16   4   38.95    3.63
  16   8  -3   36.22    3.99
  16   8  -3   36.61    3.87
  16   8  -2    2.17    2.33
  16   8  -2    2.23    2.12
 -16   8   2    9.29    2.45
   8  16  -2    1.67    2.33
  16   8  -1    9.09    2.89
  16   8  -1    6.62    2.65
 -16   8   1   12.64    2.75
   8  16  -1    8.80    2.93
  16   8   0   21.76    3.62
   8  16   0   22.58    3.18
  16   8   1   17.47    3.35
 -16   8  -1   14.89    2.93
   8  16   1   11.14    2.65
  16   8   2    5.49    2.37
 -16   8  -2    7.02    2.22
   8  16   2    2.81    1.98
   8  16   3   30.56    3.37
  16   9  -2    9.25    2.59
   9  16  -2   14.47    2.93
  16   9  -1   40.74    4.10
 -16   9   1   45.34    4.02
  16   9  -1   45.84    4.30
  16   9   0    7.78    2.46
 -16   9   0    5.54    2.26
 -16   9  -1   46.43    3.96
  16   9   1   45.13    4.24
   9  16   1   34.17    3.46
   9  16   2   13.89    2.39
  17   0   0    2.61    3.09
  17   0  -1   12.26    3.77
   0  17   1   13.05    3.20
  17   0  -2    6.84    3.28
   0  17   2   12.42    3.08
  17   0  -3   57.24    5.86
   0  17   3   58.28    4.95
  17   0  -3   57.00    5.72
   0  17   4   43.52    4.09
  17   0  -4   43.23    4.79
   0  17   4   37.09    3.86
   0  17   5    3.49    1.72
  17   0  -5    0.33    1.97
   0  17   5    1.79    1.74
  -1  17   5   36.08    3.28
  17   1  -5   29.08    3.81
  -1  17   5   29.96    3.18
  17   1  -4  116.48    7.31
  17   1  -4  117.07    7.63
  17   1  -3   23.38    4.13
  -1  17   3   22.74    3.37
  17   1  -3   25.04    4.20
  17   1  -2   25.29    4.51
  -1  17   2   29.47    3.98
  17   1  -1  132.81    9.03
  17  -1   1  132.36    8.67
  -1  17   1  117.80    7.47
  17   1   0   38.35    5.24
  17  -1   0   17.02    4.13
  17  -1  -1  107.43    8.30
   1  17   1  121.28    7.45
  17  -1  -2   37.29    5.13
   1  17   2   26.91    3.75
  17  -1  -3   30.42    4.47
   1  17   3   24.93    3.55
  17  -1  -3   31.95    4.57
   1  17   4  118.69    6.52
   1  17   4  102.69    6.39
   1  17   5   28.05    2.93
  17  -1  -5   29.29    3.76
   1  17   5   25.69    3.06
  17   2  -5    9.73    2.49
  17   2  -4  106.91    6.93
  -2  17   4  109.10    6.10
  17   2  -4  108.03    7.14
  17   2  -3   47.08    5.25
  -2  17   3   49.18    4.45
  17   2  -3   47.36    5.16
  17   2  -2  223.08   11.92
 -17   2   2  253.63   11.23
  -2  17   2  240.68   10.65
  17  -2   1   28.96    4.50
  17   2  -1   21.57    4.44
  -2  17   1   22.82    3.65
  17   2   0    2.99    2.98
  17  -2   0    2.91    2.97
  17  -2  -1   22.58    4.36
   2  17   1   22.39    3.66
 -17   2  -2  170.15    9.07
   2  17   2  185.66    9.14
   2  17   3   57.90    4.84
  17  -2  -3   60.23    5.73
  17  -2  -3   57.61    5.70
   2  17   3   48.99    4.65
   2  17   4  111.74    6.11
  17  -2  -4  111.48    7.28
   2  17   4  100.24    6.16
  17  -2  -5    5.52    2.40
   2  17   5   11.03    2.30
  17   3  -4    9.31    2.77
  -3  17   4    5.99    2.05
  17   3  -4   10.85    2.80
  17   3  -3   47.90    5.11
  -3  17   3   35.47    3.75
  17   3  -3   45.68    4.94
 -17   3   2   54.87    5.01
  -3  17   2   53.68    4.69
  17   3  -1   80.79    7.04
  17  -3   1   96.27    7.33
 -17   3   1   90.52    6.56
  -3  17   1   81.99    5.88
  17   3   0  109.51    7.92
  17  -3   0  103.08    8.03
 -17   3   0  125.32    7.75
  17  -3  -1   73.71    7.00
   3  17   1   71.93    5.56
  17  -3  -2   52.77    5.82
   3  17   2   69.80    5.29
  17  -3  -2   56.56    5.64
   3  17   3   45.36    4.16
  17  -3  -3   28.43    4.20
  17  -3  -3   39.00    4.75
   3  17   3   42.60    4.20
   3  17   4    7.30    2.13
  17  -3  -4    8.55    2.81
   3  17   4    8.10    2.28
  17   4  -4    8.00    2.56
  17   4  -4    9.57    2.60
  17   4  -3   35.51    4.42
  17   4  -3   32.00    4.07
  17   4  -2   74.64    6.45
 -17   4   2   78.76    5.70
  17   4  -1   48.48    5.45
 -17   4   1   63.87    5.44
  17   4   0   11.49    3.33
 -17   4   0   13.33    3.14
 -17   4  -1   49.61    4.88
   4  17   2   59.42    4.80
  17  -4  -2   70.28    5.89
  17  -4  -2   56.97    5.71
   4  17   3   33.98    3.71
  17  -4  -3   31.10    4.25
  17  -4  -3   32.26    4.18
   4  17   4   10.80    2.36
  17  -4  -4    5.86    2.54
  17   5  -4   23.46    3.21
 -17   5   4   13.01    3.62
  17   5  -3   24.06    3.64
  17   5  -3   22.47    3.41
  17   5  -2   26.09    3.96
  17   5  -2   27.70    3.76
 -17   5   2   21.31    3.27
  17   5  -1   39.32    4.72
  17   5  -1   40.79    4.63
 -17   5   1   27.79    3.79
 -17   5   0   16.06    3.15
  17   5   0   13.34    3.28
  17   5   1   19.50    3.68
 -17   5  -1   33.53    3.95
  17   5   2   28.40    3.80
 -17   5  -2   29.84    3.49
   5  17   2   21.47    3.11
  17  -5  -2   20.92    3.69
  17  -5  -2   15.10    3.55
   5  17   3   20.55    2.94
  17  -5  -3   28.63    3.94
   5  17   4   17.98    2.51
  17  -5  -4   14.76    2.88
  17   6  -3    4.22    2.34
 -17   6   3    0.66    2.79
  17   6  -2   27.23    3.89
  17   6  -2   26.78    3.53
 -17   6   2   38.12    3.73
  17   6  -1   -1.75    2.32
 -17   6   1    2.40    2.21
  17   6  -1    1.22    2.11
  17   6   0  131.83    7.83
 -17   6   0  135.42    7.41
 -17   6  -1   -1.43    2.11
  17   6   1    0.73    2.08
  17  -6  -2   41.07    4.44
  17   6   2   26.08    3.45
 -17   6  -2   39.32    3.70
   6  17   2   30.48    3.39
  17  -6  -3    3.78    2.36
   6  17   3    8.27    2.09
  17   7  -2   27.14    3.50
  17   7  -1   46.05    4.37
 -17   7   1   39.06    3.83
  17   7   0   39.92    4.20
 -17   7   0   43.90    4.00
  17   7   1   36.92    3.91
   7  17   1   47.97    3.80
  17  -7  -2   22.34    3.33
   7  17   2   26.61    2.89
  18   0   0   30.92    4.17
  18   0  -1   72.69    5.97
   0  18   2    1.26    1.94
  18   0  -2    2.40    2.50
  18   0  -3   38.92    4.13
   0  18   3   52.29    3.92
  18   0  -3   48.10    4.49
  18   1  -3    4.87    2.22
  -1  18   3    2.95    1.73
  18   1  -3    7.82    2.48
  -1  18   2    5.31    2.16
 -18   1   2    6.77    2.34
  18   1  -2    2.00    2.36
 -18   1   1   47.69    4.51
  18   1  -1   61.69    5.52
  18   1   0   26.74    3.91
  18  -1   0   28.65    4.00
 -18   1  -1   47.00    4.38
  18  -1  -1   48.89    5.05
   1  18   2    6.00    2.20
 -18   1  -2    2.61    1.96
  18  -1  -3    2.80    2.07
  18  -1  -3    3.49    2.26
   1  18   3    7.11    2.05
  18   2  -3    4.14    2.19
  -2  18   3    8.09    2.05
  18   2  -2   31.31    3.93
 -18   2   2   15.31    2.69
  18   2  -1    9.46    2.76
 -18   2   1    2.53    2.09
  18   2   0   24.75    3.71
  18  -2   0   35.25    4.26
 -18   2   0   31.85    3.79
  18  -2  -1    4.55    2.61
 -18   2  -1    3.55    2.13
  18  -2  -2   14.91    3.09
 -18   2  -2   21.31    2.83
   2  18   3    6.30    2.05
  18   3  -2  110.07    6.71
  18   3  -1   22.79    3.56
 -18   3   1   15.85    2.81
  18  -3   0   29.74    4.05
 -18   3   0   36.20    3.87
  18  -3  -1   13.12    3.30
 -18   3  -1   21.89    3.06
  18  -3  -2  105.13    6.56
  18   3   2   84.26    5.59
  18   4  -2   18.14    3.02
  18  -4   1   97.87    6.15
  18   4  -1   95.08    6.17
  18   4  -1  109.04    6.44
 -18   4   1   96.05    5.67
  18  -4   0    1.83    2.26
 -18   4   0    0.09    1.86
  18   4   0    1.10    2.08
  18  -4  -1   80.79    5.99
  18   4   1   60.89    4.97
  18  -4  -2    8.02    2.52
  18  -5   0    7.42    2.54
 -18   5   0    8.34    2.15
  18   5   0    8.07    2.28
  18  -5  -1   16.01    3.06
   0   0   0    0.00    0.00


TITL 072-046_HB_2_auto in P-42(1)c
REM P-42(1)c (#114 in standard setting)
CELL 1.54184  15.345056  15.345056  10.206076  90.0000  90.0000  90.0000
ZERR    7.00   0.000177   0.000177   0.000158   0.0000   0.0000   0.0000
LATT -1
SYMM -x,-y, z
SYMM  y,-x,-z
SYMM -y, x,-z
SYMM -x+1/2, y+1/2,-z+1/2
SYMM  x+1/2,-y+1/2,-z+1/2
SYMM -y+1/2,-x+1/2, z+1/2
SYMM  y+1/2, x+1/2, z+1/2
SFAC C H N O Cl
UNIT 91.00 63.00 14.00 14.00 7.00
REM  CrysAlisPro recorded range (K): Min=100.0; max=100.1; aver:100.0
TEMP -173
TREF
HKLF 4
END
_computing_structure_solution     'SHELXT 2018/2 (Sheldrick, 2018)'
;
_shelx_hkl_checksum                80408
_olex2_submission_special_instructions  'No special instructions were received'
_oxdiff_exptl_absorpt_empirical_details
;
Empirical correction (ABSPACK) includes:
- Absorption correction using spherical harmonics
- Frame scaling
;
_oxdiff_exptl_absorpt_empirical_full_max  1.665
_oxdiff_exptl_absorpt_empirical_full_min  0.742
