# Supplementary material for: Azirinyl-Substituted Nitrile Oxides: Generation and Use in the Synthesis of Isoxazole Containing Heterocyclic Hybrids
Source: Molecules. 2025 Jul 2;30(13):2834. doi: 10.3390/molecules30132834 (PMC12250923; doi:10.3390/molecules30132834)
Supplement: Supplementary file 1 [file molecules-30-02834-s001.zip › 4a.cif]

data_hb_1
_audit_creation_date               2024-10-03
_audit_creation_method
;
Olex2 1.5
(compiled 2024.01.12 svn.r2f8d729c for OlexSys, GUI svn.r6928)
;
_shelx_SHELXL_version_number       '2019/3'
_audit_contact_author_address      ?
_audit_contact_author_email        ?
_audit_contact_author_name         ''
_audit_contact_author_phone        ?
_publ_contact_author_id_orcid      ?
_publ_section_references
;
Dolomanov, O.V., Bourhis, L.J., Gildea, R.J, Howard, J.A.K. & Puschmann, H.
 (2009), J. Appl. Cryst. 42, 339-341.

Sheldrick, G.M. (2015). Acta Cryst. A71, 3-8.

Sheldrick, G.M. (2015). Acta Cryst. C71, 3-8.
;
_chemical_name_common              ?
_chemical_name_systematic         
 'methyl 3'-phenyl-[3,5'-biisoxazole]-5-carboxylate'
_chemical_formula_moiety           'C14 H10 N2 O4'
_chemical_formula_sum              'C14 H10 N2 O4'
_chemical_formula_weight           270.24
_chemical_melting_point            ?
_chemical_oxdiff_formula           'C14 H12 N2 O3'
loop_
  _atom_type_symbol
  _atom_type_description
  _atom_type_scat_dispersion_real
  _atom_type_scat_dispersion_imag
  _atom_type_scat_source
 'C' 'C' 0.0181 0.0091 'International Tables Vol C Tables 4.2.6.8 and 6.1.1.4'
 'H' 'H' 0.0000 0.0000 'International Tables Vol C Tables 4.2.6.8 and 6.1.1.4'
 'N' 'N' 0.0311 0.0180 'International Tables Vol C Tables 4.2.6.8 and 6.1.1.4'
 'O' 'O' 0.0492 0.0322 'International Tables Vol C Tables 4.2.6.8 and 6.1.1.4'

_shelx_space_group_comment
;
The symmetry employed for this shelxl refinement is uniquely defined
by the following loop, which should always be used as a source of
symmetry information in preference to the above space-group names.
They are only intended as comments.
;
_space_group_crystal_system        'monoclinic'
_space_group_IT_number             14
_space_group_name_H-M_alt          'P 1 21/c 1'
_space_group_name_Hall             '-P 2ybc'
loop_
  _space_group_symop_operation_xyz
 'x, y, z'
 '-x, y+1/2, -z+1/2'
 '-x, -y, -z'
 'x, -y-1/2, z-1/2'

_cell_length_a                     13.5255(3)
_cell_length_b                     5.73100(10)
_cell_length_c                     15.3411(3)
_cell_angle_alpha                  90
_cell_angle_beta                   92.936(2)
_cell_angle_gamma                  90
_cell_volume                       1187.60(4)
_cell_formula_units_Z              4
_cell_measurement_reflns_used      5834
_cell_measurement_temperature      99.99(10)
_cell_measurement_theta_max        80.0160
_cell_measurement_theta_min        3.2470
_shelx_estimated_absorpt_T_max     0.911
_shelx_estimated_absorpt_T_min     0.863
_exptl_absorpt_coefficient_mu      0.952
_exptl_absorpt_correction_T_max    1.00000
_exptl_absorpt_correction_T_min    0.49283
_exptl_absorpt_correction_type     multi-scan
_exptl_absorpt_process_details
;
CrysAlisPro 1.171.43.136a (Rigaku Oxford Diffraction, 2024)
Empirical absorption correction using spherical harmonics,
implemented in SCALE3 ABSPACK scaling algorithm.
;
_exptl_absorpt_special_details     ?
_exptl_crystal_colour              'clear colourless'
_exptl_crystal_colour_lustre       clear
_exptl_crystal_colour_modifier     .
_exptl_crystal_colour_primary      colourless
_exptl_crystal_density_diffrn      1.511
_exptl_crystal_density_meas        ?
_exptl_crystal_density_method      ?
_exptl_crystal_description         prism
_exptl_crystal_F_000               560
_exptl_crystal_preparation         'Recrystallization from acetontitrile'
_exptl_crystal_recrystallization_method  ?
_exptl_crystal_size_max            0.16
_exptl_crystal_size_mid            0.14
_exptl_crystal_size_min            0.1
_exptl_transmission_factor_max     ?
_exptl_transmission_factor_min     ?
_diffrn_reflns_av_R_equivalents    0.0244
_diffrn_reflns_av_unetI/netI       0.0234
_diffrn_reflns_Laue_measured_fraction_full  0.998
_diffrn_reflns_Laue_measured_fraction_max  0.993
_diffrn_reflns_limit_h_max         16
_diffrn_reflns_limit_h_min         -15
_diffrn_reflns_limit_k_max         7
_diffrn_reflns_limit_k_min         -6
_diffrn_reflns_limit_l_max         18
_diffrn_reflns_limit_l_min         -18
_diffrn_reflns_number              7552
_diffrn_reflns_point_group_measured_fraction_full  0.998
_diffrn_reflns_point_group_measured_fraction_max  0.993
_diffrn_reflns_theta_full          67.684
_diffrn_reflns_theta_max           72.431
_diffrn_reflns_theta_min           3.272
_diffrn_ambient_environment        N~2~
_diffrn_ambient_temperature        99.99(10)
_diffrn_detector                   'Hybrid Pixel Array Detector'
_diffrn_detector_area_resol_mean   10.0000
_diffrn_detector_type              HyPix
_diffrn_measured_fraction_theta_full  0.998
_diffrn_measured_fraction_theta_max  0.993
_diffrn_measurement_details
;
List of Runs (angles in degrees, time in seconds):

  # Type    Start    End  Width  t~exp~   \w     \q     \k     \f   Frames
--------------------------------------------------------------------------
  1  \w     64.00  96.00   0.50    1.00    --  113.25 -77.00-120.00   64
  2  \w     71.00 106.00   0.50    1.00    --  113.25 -77.00  60.00   70
  3  \w    104.00 175.00   0.50    1.00    --  113.25  15.00 120.00  142
  4  \w     30.00 119.00   0.50    0.25    --   47.39  66.00 -19.00  178
  5  \w    -18.00  55.00   0.50    0.25    --   47.39 -66.00-153.00  146
  6  \w     42.00  67.00   0.50    1.00    --  113.25 -61.00  30.00   50
  7  \w     43.00  68.00   0.50    1.00    --  113.25 -61.00 120.00   50
  8  \w    101.00 174.00   0.50    1.00    --  113.25  66.00 -19.00  146
  9  \w     42.00  67.00   0.50    1.00    --  113.25 -66.00-153.00   50
 10  \w     43.00  68.00   0.50    1.00    --  113.25 -61.00-150.00   50
 11  \w     49.00 105.00   0.50    1.00    --  113.25 -94.00-150.00  112
 12  \w    -22.00  25.00   0.50    0.25    --  -47.39  19.00 150.00   94
 13  \w    -19.00   7.00   0.50    0.25    --  -47.39  66.00 -19.00   52
 14  \w    -15.00  27.00   0.50    0.25    --  -47.39  19.00 -30.00   84
 15  \w    -74.00 -33.00   0.50    1.00    -- -106.00  66.00 -19.00   82
 16  \w   -102.00 -36.00   0.50    1.00    -- -106.00 125.00  30.00  132
 17  \w   -112.00 -37.00   0.50    1.00    -- -106.00 125.00 -30.00  150
 18  \w    -71.00 -37.00   0.50    1.00    -- -106.00  61.00-150.00   68
 19  \w    -70.00 -35.00   0.50    1.00    -- -106.00  61.00-180.00   70
 20  \w   -174.00-140.00   0.50    1.00    -- -106.00 -45.00 -60.00   68
 21  \w   -169.00 -93.00   0.50    1.00    -- -106.00 -45.00 -90.00  152
 22  \w   -169.00-131.00   0.50    1.00    -- -106.00 -66.00-153.00   76
;
_diffrn_measurement_device         'four-circle diffractometer'
_diffrn_measurement_device_type   
 'XtaLAB Synergy, Single source at home/near, HyPix'
_diffrn_measurement_method         '\w scans'
_diffrn_orient_matrix_type        
 'CrysAlisPro convention (1999,Acta A55,543-557)'
_diffrn_orient_matrix_UB_11        -0.0264107000
_diffrn_orient_matrix_UB_12        -0.0122009000
_diffrn_orient_matrix_UB_13        -0.0987519000
_diffrn_orient_matrix_UB_21        -0.0730673000
_diffrn_orient_matrix_UB_22        0.2040094000
_diffrn_orient_matrix_UB_23        0.0084716000
_diffrn_orient_matrix_UB_31        0.0834830000
_diffrn_orient_matrix_UB_32        0.1747225000
_diffrn_orient_matrix_UB_33        -0.0168244000
_diffrn_radiation_monochromator    mirror
_diffrn_radiation_probe            x-ray
_diffrn_radiation_type             'Cu K\a'
_diffrn_radiation_wavelength       1.54184
_diffrn_source                     'micro-focus sealed X-ray tube'
_diffrn_source_type                'PhotonJet (Cu) X-ray Source'
_reflns_Friedel_coverage           0.000
_reflns_Friedel_fraction_full      .
_reflns_Friedel_fraction_max       .
_reflns_number_gt                  2159
_reflns_number_total               2328
_reflns_special_details
;
 Reflections were merged by SHELXL according to the crystal
 class for the calculation of statistics and refinement.
 
 _reflns_Friedel_fraction is defined as the number of unique
 Friedel pairs measured divided by the number that would be
 possible theoretically, ignoring centric projections and
 systematic absences.
;
_reflns_threshold_expression       'I > 2\s(I)'
_computing_cell_refinement         'CrysAlisPro 1.171.43.136a (Rigaku OD, 2024)'
_computing_data_collection         'CrysAlisPro 1.171.43.136a (Rigaku OD, 2024)'
_computing_data_reduction          'CrysAlisPro 1.171.43.136a (Rigaku OD, 2024)'
_computing_molecular_graphics      'Olex2 1.5 (Dolomanov et al., 2009)'
_computing_publication_material    'Olex2 1.5 (Dolomanov et al., 2009)'
_computing_structure_refinement    'SHELXL 2019/3 (Sheldrick, 2015)'
_computing_structure_solution      'SHELXT 2018/2 (Sheldrick, 2018)'
_refine_diff_density_max           0.362
_refine_diff_density_min           -0.225
_refine_diff_density_rms           0.056
_refine_ls_extinction_coef         .
_refine_ls_extinction_method       none
_refine_ls_goodness_of_fit_ref     1.090
_refine_ls_hydrogen_treatment      constr
_refine_ls_matrix_type             full
_refine_ls_number_parameters       182
_refine_ls_number_reflns           2328
_refine_ls_number_restraints       0
_refine_ls_R_factor_all            0.0369
_refine_ls_R_factor_gt             0.0349
_refine_ls_restrained_S_all        1.090
_refine_ls_shift/su_max            0.001
_refine_ls_shift/su_mean           0.000
_refine_ls_structure_factor_coef   Fsqd
_refine_ls_weighting_details      
 'w=1/[\s^2^(Fo^2^)+(0.0553P)^2^+0.3538P] where P=(Fo^2^+2Fc^2^)/3'
_refine_ls_weighting_scheme        calc
_refine_ls_wR_factor_gt            0.0945
_refine_ls_wR_factor_ref           0.0969
_refine_special_details            ?
_olex2_refinement_description
;
1. Fixed Uiso
 At 1.2 times of:
  All C(H) groups
 At 1.5 times of:
  All C(H,H,H) groups
2.a Aromatic/amide H refined with riding coordinates:
 C8(H8), C11(H11), C5(H5), C1(H1), C4(H4), C3(H3), C2(H2)
2.b Idealised Me refined as rotating group:
 C14(H14A,H14B,H14C)
;
_atom_sites_solution_hydrogens     geom
_atom_sites_solution_primary       dual
_atom_sites_solution_secondary     ?
loop_
  _atom_site_label
  _atom_site_type_symbol
  _atom_site_fract_x
  _atom_site_fract_y
  _atom_site_fract_z
  _atom_site_U_iso_or_equiv
  _atom_site_adp_type
  _atom_site_occupancy
  _atom_site_site_symmetry_order
  _atom_site_calc_flag
  _atom_site_refinement_flags_posn
  _atom_site_refinement_flags_adp
  _atom_site_refinement_flags_occupancy
  _atom_site_disorder_assembly
  _atom_site_disorder_group
 O1 O 0.53898(6) 0.35329(14) 0.62186(5) 0.0175(2) Uani 1 1 d . . . . .
 O2 O 0.31473(6) 0.86873(14) 0.71727(5) 0.0184(2) Uani 1 1 d . . . . .
 O4 O 0.19010(6) 0.39435(14) 0.80841(5) 0.0196(2) Uani 1 1 d . . . . .
 O3 O 0.13619(6) 0.76405(15) 0.78702(5) 0.0223(2) Uani 1 1 d . . . . .
 N1 N 0.62456(7) 0.32511(17) 0.57488(6) 0.0180(2) Uani 1 1 d . . . . .
 N2 N 0.40266(7) 0.86741(17) 0.67334(6) 0.0187(2) Uani 1 1 d . . . . .
 C7 C 0.65047(8) 0.53695(19) 0.55137(7) 0.0147(2) Uani 1 1 d . . . . .
 C8 C 0.58431(8) 0.70876(19) 0.58124(7) 0.0159(2) Uani 1 1 d . . . . .
 H8 H 0.586638 0.872901 0.572930 0.019 Uiso 1 1 calc R U . . .
 C10 C 0.42913(8) 0.64651(19) 0.66961(7) 0.0152(2) Uani 1 1 d . . . . .
 C9 C 0.51741(8) 0.58417(19) 0.62415(7) 0.0149(2) Uani 1 1 d . . . . .
 C12 C 0.29272(8) 0.64599(19) 0.73818(7) 0.0153(2) Uani 1 1 d . . . . .
 C6 C 0.73844(8) 0.57087(19) 0.49992(7) 0.0152(2) Uani 1 1 d . . . . .
 C11 C 0.36189(7) 0.49709(19) 0.71065(7) 0.0149(2) Uani 1 1 d . . . . .
 H11 H 0.364848 0.332356 0.717161 0.018 Uiso 1 1 calc R U . . .
 C5 C 0.75198(8) 0.7801(2) 0.45537(7) 0.0176(2) Uani 1 1 d . . . . .
 H5 H 0.704745 0.901993 0.458788 0.021 Uiso 1 1 calc R U . . .
 C1 C 0.80840(8) 0.3933(2) 0.49425(7) 0.0177(2) Uani 1 1 d . . . . .
 H1 H 0.799472 0.249935 0.523936 0.021 Uiso 1 1 calc R U . . .
 C13 C 0.19758(8) 0.6133(2) 0.78066(7) 0.0162(2) Uani 1 1 d . . . . .
 C4 C 0.83451(8) 0.8103(2) 0.40601(7) 0.0194(2) Uani 1 1 d . . . . .
 H4 H 0.843041 0.952230 0.375295 0.023 Uiso 1 1 calc R U . . .
 C3 C 0.90435(8) 0.6342(2) 0.40144(7) 0.0200(3) Uani 1 1 d . . . . .
 H3 H 0.961147 0.656112 0.368413 0.024 Uiso 1 1 calc R U . . .
 C2 C 0.89084(8) 0.4250(2) 0.44552(7) 0.0201(3) Uani 1 1 d . . . . .
 H2 H 0.938321 0.303632 0.442160 0.024 Uiso 1 1 calc R U . . .
 C14 C 0.09632(8) 0.3345(2) 0.84383(8) 0.0219(3) Uani 1 1 d . . . . .
 H14A H 0.042413 0.370824 0.800863 0.033 Uiso 1 1 calc R U . . .
 H14B H 0.087670 0.424540 0.897201 0.033 Uiso 1 1 calc R U . . .
 H14C H 0.095351 0.167411 0.857429 0.033 Uiso 1 1 calc R U . . .

loop_
  _atom_site_aniso_label
  _atom_site_aniso_U_11
  _atom_site_aniso_U_22
  _atom_site_aniso_U_33
  _atom_site_aniso_U_23
  _atom_site_aniso_U_13
  _atom_site_aniso_U_12
 O1 0.0174(4) 0.0144(4) 0.0212(4) 0.0008(3) 0.0062(3) 0.0003(3)
 O2 0.0166(4) 0.0148(4) 0.0242(4) 0.0017(3) 0.0062(3) 0.0010(3)
 O4 0.0166(4) 0.0186(4) 0.0239(4) 0.0043(3) 0.0051(3) 0.0000(3)
 O3 0.0195(4) 0.0196(5) 0.0283(5) -0.0009(3) 0.0056(3) 0.0027(3)
 N1 0.0167(5) 0.0171(5) 0.0207(5) 0.0006(4) 0.0057(4) 0.0010(4)
 N2 0.0162(5) 0.0176(5) 0.0230(5) 0.0016(4) 0.0066(4) 0.0005(4)
 C7 0.0156(5) 0.0143(5) 0.0141(5) -0.0005(4) -0.0005(4) 0.0002(4)
 C8 0.0168(5) 0.0134(5) 0.0176(5) 0.0007(4) 0.0012(4) 0.0001(4)
 C10 0.0152(5) 0.0154(5) 0.0149(5) 0.0001(4) -0.0005(4) -0.0003(4)
 C9 0.0154(5) 0.0139(5) 0.0154(5) -0.0003(4) -0.0003(4) 0.0002(4)
 C12 0.0163(5) 0.0142(5) 0.0153(5) 0.0015(4) 0.0007(4) -0.0016(4)
 C6 0.0158(5) 0.0157(5) 0.0140(5) -0.0019(4) -0.0003(4) -0.0010(4)
 C11 0.0158(5) 0.0141(5) 0.0149(5) 0.0002(4) 0.0004(4) -0.0009(4)
 C5 0.0178(5) 0.0157(5) 0.0192(5) -0.0002(4) 0.0001(4) 0.0008(4)
 C1 0.0199(5) 0.0155(5) 0.0177(5) -0.0003(4) 0.0008(4) 0.0006(4)
 C13 0.0163(5) 0.0170(5) 0.0152(5) -0.0010(4) 0.0004(4) -0.0004(4)
 C4 0.0211(6) 0.0179(5) 0.0191(5) 0.0015(4) 0.0010(4) -0.0028(4)
 C3 0.0181(5) 0.0246(6) 0.0176(5) -0.0034(4) 0.0032(4) -0.0025(4)
 C2 0.0181(5) 0.0204(6) 0.0219(5) -0.0035(5) 0.0019(4) 0.0034(4)
 C14 0.0180(6) 0.0244(6) 0.0239(6) 0.0036(5) 0.0046(4) -0.0036(5)

_geom_special_details
;
 All esds (except the esd in the dihedral angle between two l.s. planes)
 are estimated using the full covariance matrix.  The cell esds are taken
 into account individually in the estimation of esds in distances, angles
 and torsion angles; correlations between esds in cell parameters are only
 used when they are defined by crystal symmetry.  An approximate (isotropic)
 treatment of cell esds is used for estimating esds involving l.s. planes.
;
loop_
  _geom_bond_atom_site_label_1
  _geom_bond_atom_site_label_2
  _geom_bond_distance
  _geom_bond_site_symmetry_2
  _geom_bond_publ_flag
 O1 N1 1.4038(11) . ?
 O1 C9 1.3558(13) . ?
 O2 N2 1.3968(12) . ?
 O2 C12 1.3531(13) . ?
 O4 C13 1.3306(14) . ?
 O4 C14 1.4466(13) . ?
 O3 C13 1.2057(14) . ?
 N1 C7 1.3190(15) . ?
 N2 C10 1.3176(15) . ?
 C7 C8 1.4221(15) . ?
 C7 C6 1.4741(14) . ?
 C8 H8 0.9500 . ?
 C8 C9 1.3502(15) . ?
 C10 C9 1.4578(15) . ?
 C10 C11 1.4197(15) . ?
 C12 C11 1.3499(15) . ?
 C12 C13 1.4838(15) . ?
 C6 C5 1.3967(15) . ?
 C6 C1 1.3954(16) . ?
 C11 H11 0.9500 . ?
 C5 H5 0.9500 . ?
 C5 C4 1.3914(15) . ?
 C1 H1 0.9500 . ?
 C1 C2 1.3858(16) . ?
 C4 H4 0.9500 . ?
 C4 C3 1.3865(17) . ?
 C3 H3 0.9500 . ?
 C3 C2 1.3931(17) . ?
 C2 H2 0.9500 . ?
 C14 H14A 0.9800 . ?
 C14 H14B 0.9800 . ?
 C14 H14C 0.9800 . ?

loop_
  _geom_angle_atom_site_label_1
  _geom_angle_atom_site_label_2
  _geom_angle_atom_site_label_3
  _geom_angle
  _geom_angle_site_symmetry_1
  _geom_angle_site_symmetry_3
  _geom_angle_publ_flag
 C9 O1 N1 108.05(8) . . ?
 C12 O2 N2 108.20(8) . . ?
 C13 O4 C14 115.24(9) . . ?
 C7 N1 O1 105.79(8) . . ?
 C10 N2 O2 105.43(9) . . ?
 N1 C7 C8 111.65(9) . . ?
 N1 C7 C6 120.06(10) . . ?
 C8 C7 C6 128.29(10) . . ?
 C7 C8 H8 128.1 . . ?
 C9 C8 C7 103.85(10) . . ?
 C9 C8 H8 128.1 . . ?
 N2 C10 C9 119.16(10) . . ?
 N2 C10 C11 112.25(10) . . ?
 C11 C10 C9 128.56(10) . . ?
 O1 C9 C10 115.74(9) . . ?
 C8 C9 O1 110.67(9) . . ?
 C8 C9 C10 133.59(11) . . ?
 O2 C12 C13 115.44(9) . . ?
 C11 C12 O2 110.97(9) . . ?
 C11 C12 C13 133.48(10) . . ?
 C5 C6 C7 120.32(10) . . ?
 C1 C6 C7 120.37(10) . . ?
 C1 C6 C5 119.30(10) . . ?
 C10 C11 H11 128.4 . . ?
 C12 C11 C10 103.15(10) . . ?
 C12 C11 H11 128.4 . . ?
 C6 C5 H5 119.9 . . ?
 C4 C5 C6 120.14(10) . . ?
 C4 C5 H5 119.9 . . ?
 C6 C1 H1 119.8 . . ?
 C2 C1 C6 120.31(10) . . ?
 C2 C1 H1 119.8 . . ?
 O4 C13 C12 109.96(9) . . ?
 O3 C13 O4 125.86(10) . . ?
 O3 C13 C12 124.16(10) . . ?
 C5 C4 H4 119.9 . . ?
 C3 C4 C5 120.30(11) . . ?
 C3 C4 H4 119.9 . . ?
 C4 C3 H3 120.2 . . ?
 C4 C3 C2 119.68(10) . . ?
 C2 C3 H3 120.2 . . ?
 C1 C2 C3 120.27(11) . . ?
 C1 C2 H2 119.9 . . ?
 C3 C2 H2 119.9 . . ?
 O4 C14 H14A 109.5 . . ?
 O4 C14 H14B 109.5 . . ?
 O4 C14 H14C 109.5 . . ?
 H14A C14 H14B 109.5 . . ?
 H14A C14 H14C 109.5 . . ?
 H14B C14 H14C 109.5 . . ?

loop_
  _geom_torsion_atom_site_label_1
  _geom_torsion_atom_site_label_2
  _geom_torsion_atom_site_label_3
  _geom_torsion_atom_site_label_4
  _geom_torsion
  _geom_torsion_site_symmetry_1
  _geom_torsion_site_symmetry_2
  _geom_torsion_site_symmetry_3
  _geom_torsion_site_symmetry_4
  _geom_torsion_publ_flag
 O1 N1 C7 C8 -0.07(12) . . . . ?
 O1 N1 C7 C6 -179.71(8) . . . . ?
 O2 N2 C10 C9 177.67(9) . . . . ?
 O2 N2 C10 C11 -0.55(12) . . . . ?
 O2 C12 C11 C10 -0.56(11) . . . . ?
 O2 C12 C13 O4 -171.82(9) . . . . ?
 O2 C12 C13 O3 9.43(16) . . . . ?
 N1 O1 C9 C8 -0.04(12) . . . . ?
 N1 O1 C9 C10 179.14(8) . . . . ?
 N1 C7 C8 C9 0.05(12) . . . . ?
 N1 C7 C6 C5 162.97(10) . . . . ?
 N1 C7 C6 C1 -16.19(15) . . . . ?
 N2 O2 C12 C11 0.26(12) . . . . ?
 N2 O2 C12 C13 -176.35(8) . . . . ?
 N2 C10 C9 O1 -178.97(10) . . . . ?
 N2 C10 C9 C8 -0.03(18) . . . . ?
 N2 C10 C11 C12 0.70(12) . . . . ?
 C7 C8 C9 O1 0.00(12) . . . . ?
 C7 C8 C9 C10 -178.98(11) . . . . ?
 C7 C6 C5 C4 -179.21(10) . . . . ?
 C7 C6 C1 C2 179.70(10) . . . . ?
 C8 C7 C6 C5 -16.60(16) . . . . ?
 C8 C7 C6 C1 164.24(11) . . . . ?
 C9 O1 N1 C7 0.07(11) . . . . ?
 C9 C10 C11 C12 -177.31(11) . . . . ?
 C12 O2 N2 C10 0.18(11) . . . . ?
 C6 C7 C8 C9 179.65(10) . . . . ?
 C6 C5 C4 C3 -0.70(17) . . . . ?
 C6 C1 C2 C3 -0.28(17) . . . . ?
 C11 C10 C9 O1 -1.08(16) . . . . ?
 C11 C10 C9 C8 177.86(11) . . . . ?
 C11 C12 C13 O4 12.53(17) . . . . ?
 C11 C12 C13 O3 -166.22(12) . . . . ?
 C5 C6 C1 C2 0.53(16) . . . . ?
 C5 C4 C3 C2 0.95(17) . . . . ?
 C1 C6 C5 C4 -0.04(16) . . . . ?
 C13 C12 C11 C10 175.23(11) . . . . ?
 C4 C3 C2 C1 -0.46(17) . . . . ?
 C14 O4 C13 O3 4.25(16) . . . . ?
 C14 O4 C13 C12 -174.47(9) . . . . ?

_shelx_res_file
;
TITL hb_1_a.res in P2(1)/c
    hb_1.res
    created by SHELXL-2019/3 at 11:43:02 on 03-Oct-2024
REM Old TITL 072-034_HB_1_auto in P2(1)/c
REM SHELXT solution in P2(1)/c: R1 0.088, Rweak 0.001, Alpha 0.015
REM <I/s> 0.345 for 256 systematic absences, Orientation as input
REM Formula found by SHELXT: C14 N2 O4
CELL 1.54184 13.5255 5.731 15.3411 90 92.936 90
ZERR 4 0.0003 0.0001 0.0003 0 0.002 0
LATT 1
SYMM -X,0.5+Y,0.5-Z
SFAC C H N O
UNIT 56 40 8 16

L.S. 4
PLAN  2
SIZE 0.16 0.14 0.1
TEMP -173
CONF
BOND
list 4
fmap 2
MORE -1
BOND $H
ACTA
OMIT -4 145
OMIT -3 2 3
OMIT 3 1 5
OMIT 12 5 2
REM <olex2.extras>
REM <HklSrc "%./HB_1.hkl">
REM </olex2.extras>

WGHT    0.055300    0.353800
FVAR       0.30528
O1    4    0.538985    0.353291    0.621862    11.00000    0.01742    0.01437 =
         0.02119    0.00083    0.00620    0.00033
O2    4    0.314728    0.868731    0.717267    11.00000    0.01659    0.01483 =
         0.02417    0.00165    0.00618    0.00096
O4    4    0.190099    0.394349    0.808411    11.00000    0.01655    0.01860 =
         0.02395    0.00431    0.00510    0.00000
O3    4    0.136186    0.764052    0.787024    11.00000    0.01949    0.01960 =
         0.02827   -0.00094    0.00562    0.00270
N1    3    0.624563    0.325107    0.574883    11.00000    0.01666    0.01707 =
         0.02073    0.00064    0.00569    0.00105
N2    3    0.402665    0.867408    0.673341    11.00000    0.01621    0.01763 =
         0.02296    0.00163    0.00657    0.00054
C7    1    0.650470    0.536946    0.551372    11.00000    0.01561    0.01431 =
         0.01413   -0.00048   -0.00051    0.00024
C8    1    0.584309    0.708764    0.581235    11.00000    0.01681    0.01342 =
         0.01758    0.00068    0.00124    0.00006
AFIX  43
H8    2    0.586638    0.872901    0.572930    11.00000   -1.20000
AFIX   0
C10   1    0.429130    0.646510    0.669613    11.00000    0.01517    0.01540 =
         0.01487    0.00011   -0.00050   -0.00030
C9    1    0.517409    0.584167    0.624148    11.00000    0.01543    0.01386 =
         0.01543   -0.00027   -0.00034    0.00019
C12   1    0.292720    0.645992    0.738180    11.00000    0.01635    0.01420 =
         0.01531    0.00150    0.00071   -0.00157
C6    1    0.738440    0.570874    0.499915    11.00000    0.01584    0.01572 =
         0.01396   -0.00186   -0.00029   -0.00099
C11   1    0.361887    0.497093    0.710653    11.00000    0.01578    0.01409 =
         0.01494    0.00022    0.00041   -0.00090
AFIX  43
H11   2    0.364848    0.332356    0.717161    11.00000   -1.20000
AFIX   0
C5    1    0.751980    0.780078    0.455373    11.00000    0.01777    0.01568 =
         0.01920   -0.00020    0.00010    0.00081
AFIX  43
H5    2    0.704745    0.901993    0.458788    11.00000   -1.20000
AFIX   0
C1    1    0.808398    0.393279    0.494249    11.00000    0.01985    0.01552 =
         0.01766   -0.00033    0.00082    0.00062
AFIX  43
H1    2    0.799472    0.249935    0.523936    11.00000   -1.20000
AFIX   0
C13   1    0.197579    0.613307    0.780657    11.00000    0.01631    0.01695 =
         0.01521   -0.00096    0.00039   -0.00043
C4    1    0.834509    0.810302    0.406009    11.00000    0.02109    0.01790 =
         0.01909    0.00151    0.00104   -0.00276
AFIX  43
H4    2    0.843041    0.952230    0.375295    11.00000   -1.20000
AFIX   0
C3    1    0.904351    0.634210    0.401442    11.00000    0.01806    0.02465 =
         0.01761   -0.00343    0.00320   -0.00248
AFIX  43
H3    2    0.961147    0.656112    0.368413    11.00000   -1.20000
AFIX   0
C2    1    0.890836    0.425019    0.445519    11.00000    0.01810    0.02041 =
         0.02188   -0.00351    0.00187    0.00342
AFIX  43
H2    2    0.938321    0.303632    0.442160    11.00000   -1.20000
AFIX   0
C14   1    0.096321    0.334451    0.843832    11.00000    0.01797    0.02438 =
         0.02386    0.00358    0.00462   -0.00363
AFIX 137
H14A  2    0.042413    0.370824    0.800863    11.00000   -1.50000
H14B  2    0.087670    0.424540    0.897201    11.00000   -1.50000
H14C  2    0.095351    0.167411    0.857429    11.00000   -1.50000
AFIX   0
HKLF 4


REM  hb_1_a.res in P2(1)/c
REM wR2 = 0.0969, GooF = S = 1.090, Restrained GooF = 1.090 for all data
REM R1 = 0.0349 for 2159 Fo > 4sig(Fo) and 0.0369 for all 2328 data
REM 182 parameters refined using 0 restraints

END

WGHT      0.0553      0.3538

REM Highest difference peak  0.362,  deepest hole -0.225,  1-sigma level  0.056
Q1    1   0.4687  0.6123  0.6432  11.00000  0.05    0.36
Q2    1   0.2505  0.6264  0.7617  11.00000  0.05    0.34
;
_shelx_res_checksum                1180
_shelx_hkl_file
;
   0   0   1    0.00    0.02
   0   0   2   69.07    1.83
   0   0   3    0.05    0.06
   0   0   4    9.30    0.38
   0   0   5   -0.01    0.06
   0   0   6   32.36    1.07
   0   0   7    0.01    0.08
   0   0   8   56.32    1.79
   0   0   9   -0.06    0.11
   0   0  10   88.85    2.75
   0   0 -11    0.05    0.06
   0   0  11   -0.08    0.12
   0   0  12    6.59    0.54
   0   0 -12    7.83    0.35
   0   0  13    0.19    0.14
   0   0  14   30.98    1.37
   0   0  15   -0.02    0.08
   0   0  16    0.01    0.09
   0   0 -16   -0.13    0.12
   0   0  17    0.01    0.07
   0   0 -17   -0.07    0.08
   0   0 -18   53.34    1.46
   0   0  18   54.10    1.45
   0   0  19   -0.02    0.04
   0   0 -19    0.03    0.04
   0  -1   0    0.01    0.03
   0   1  -1  686.28   17.53
   0   1   1  694.61   17.45
   0  -1   1  687.01   17.46
   0  -1   2    1.86    0.11
   0   1   2    1.85    0.11
   0  -1   3  279.46    7.32
   0   1   3  290.57    7.32
   0   1   4  366.82    9.36
   0  -1   4  361.20    9.36
   0   1   5   96.91    2.61
   0  -1   5   92.51    2.61
   0  -1   6   15.86    0.62
   0   1   6   14.69    0.60
   0  -1   7   27.87    1.00
   0   1   7   28.47    1.00
   0   1   8  122.95    3.53
   0  -1   8  127.11    3.55
   0   1   9   20.13    0.87
   0  -1   9   20.61    0.89
   0  -1  10   72.90    2.26
   0   1  10   65.13    2.20
   0   1  11    3.25    0.36
   0  -1  11    2.77    0.34
   0  -1 -11    2.98    0.20
   0   1  12    1.24    0.26
   0  -1  12    1.38    0.26
   0  -1 -12    1.76    0.16
   0   1  13    1.56    0.30
   0  -1 -13    2.16    0.19
   0  -1  13    1.58    0.32
   0  -1  14    6.43    0.56
   0  -1 -14    6.53    0.33
   0   1  15   20.93    0.69
   0  -1  15   21.21    0.69
   0   1 -15   21.12    0.71
   0  -1 -15   21.46    0.71
   0  -1 -16    1.87    0.16
   0   1  16    1.92    0.16
   0   1 -16    1.77    0.16
   0  -1  16    1.93    0.15
   0   1 -17   30.87    0.89
   0   1  17   31.18    0.88
   0  -1  17   30.73    0.88
   0   1 -17   28.56    0.86
   0  -1 -17   29.96    0.88
   0   1 -18   15.68    0.46
   0  -1 -18   16.33    0.49
   0   1  18   16.25    0.49
   0   1 -18   16.39    0.50
   0  -1  18   16.32    0.49
   0  -1  19    4.64    0.16
   0   2   0  124.57    3.32
   0  -2   0  123.05    3.23
   0  -2  -1  158.68    4.07
   0   2  -1  153.08    4.15
   0   2   1  154.39    4.14
   0   2   2   11.58    0.35
   0   2  -2   10.58    0.34
   0   2   2   11.20    0.47
   0  -2   3    8.63    0.32
   0   2   3    8.28    0.31
   0   2   4   46.27    1.30
   0  -2   4   43.54    1.29
   0   2   5  182.17    4.68
   0  -2   5  171.10    4.67
   0   2   6   67.78    2.00
   0  -2   6   70.09    2.01
   0  -2   7    0.68    0.14
   0   2   7    0.66    0.13
   0   2   8    8.64    0.49
   0  -2   8    8.38    0.48
   0  -2   9   80.71    2.45
   0   2   9   84.34    2.46
   0   2  -9   76.87    2.23
   0  -2  10    0.02    0.11
   0   2  10    0.02    0.10
   0  -2 -10    0.05    0.07
   0   2  11   18.65    0.93
   0  -2 -11   21.44    0.71
   0  -2  11   20.03    0.95
   0   2  12   12.60    0.75
   0  -2  12   12.48    0.74
   0  -2 -12   13.61    0.52
   0  -2 -13   -0.11    0.15
   0  -2 -13    0.04    0.08
   0   2 -13   -0.23    0.16
   0  -2  13   -0.07    0.09
   0   2  13   -0.04    0.09
   0   2  13   -0.17    0.15
   0  -2  13   -0.06    0.13
   0  -2 -14    0.75    0.11
   0  -2 -14    0.79    0.12
   0  -2  14    0.48    0.10
   0   2 -14    0.66    0.11
   0   2  14    0.88    0.11
   0   2 -15    1.43    0.14
   0   2  15    1.51    0.13
   0  -2  15    1.66    0.13
   0   2 -15    1.64    0.15
   0  -2 -15    1.37    0.13
   0   2 -16   24.71    0.73
   0  -2  16   22.87    0.70
   0  -2 -16   23.63    0.70
   0   2 -17    1.02    0.10
   0  -2  17    0.84    0.08
   0  -2 -17    1.00    0.08
   0   2 -18    6.37    0.20
   0  -2  18    5.05    0.17
   0  -3   0    0.02    0.05
   0   3   0    0.08    0.10
   0   3   1    3.79    0.29
   0   3  -1    3.24    0.29
   0  -3  -1    3.23    0.21
   0   3   2  185.71    5.06
   0  -3  -2  186.20    4.92
   0   3   3    7.70    0.45
   0  -3  -3    7.22    0.37
   0   3   4   30.85    1.16
   0  -3  -4   33.96    1.11
   0   3   5  198.25    5.45
   0   3   6  184.04    5.08
   0   3   6  185.23    4.68
   0   3  -6  177.47    4.79
   0   3  -6  178.38    4.80
   0   3   7   28.69    0.78
   0   3  -7   27.02    0.89
   0   3  -8    5.93    0.33
   0  -3  -8    5.69    0.28
   0   3  -9    8.38    0.42
   0   3   9    9.45    0.33
   0  -3  -9    8.32    0.38
   0  -3 -10    1.28    0.14
   0   3  10    1.70    0.12
   0  -3 -11   11.74    0.47
   0  -3 -12    0.03    0.08
   0  -3 -13    4.89    0.26
   0   3  14   19.09    0.57
   0  -3 -14   19.29    0.66
   0   3 -14   20.06    0.66
   0   3 -15    0.11    0.08
   0   3 -16    7.15    0.28
   0   3 -17    9.63    0.31
   0   4   0  344.20    9.20
   0   4   0  341.55    8.75
   0   4   0  341.92    8.83
   0   4   1   13.92    0.52
   0   4  -1   13.63    0.53
   0   4   1   14.79    0.76
   0   4   1   14.63    0.47
   0   4   2   49.10    1.67
   0   4   2   46.37    1.27
   0   4   2   46.55    1.29
   0   4   3   13.83    0.48
   0   4  -3   13.75    0.52
   0   4   3   13.83    0.45
   0   4  -3   13.31    0.53
   0   4   3   13.85    0.49
   0   4   3   15.41    0.77
   0   4  -3   13.43    0.51
   0   4   4   12.83    0.71
   0   4  -4   11.57    0.47
   0   4  -4   12.94    0.51
   0   4   4   11.69    0.40
   0   4  -4   12.30    0.48
   0   4  -4   11.27    0.40
   0   4   4   11.15    0.43
   0   4  -5    0.18    0.09
   0   4  -5    0.16    0.06
   0   4   5    0.11    0.06
   0   4  -5    0.11    0.09
   0   4   5    0.30    0.15
   0  -4  -5    0.12    0.07
   0   4  -5    0.11    0.09
   0   4   6   17.40    0.57
   0   4  -6   18.56    0.60
   0   4   6   18.65    0.93
   0   4   6   18.30    0.57
   0   4  -6   18.02    0.65
   0  -4  -6   20.41    0.65
   0   4  -6   18.24    0.68
   0   4   7    0.19    0.08
   0   4  -7    0.22    0.11
   0   4   7    0.30    0.06
   0   4  -7    0.29    0.08
   0   4   7    0.17    0.16
   0   4  -7    0.30    0.11
   0  -4  -7    0.18    0.08
   0   4  -8   21.22    0.68
   0   4  -8   20.36    0.77
   0   4   8   19.40    1.01
   0   4  -8   21.21    0.72
   0  -4  -8   21.82    0.72
   0   4   8   20.73    0.65
   0   4   9   11.12    0.74
   0   4  -9   11.45    0.47
   0   4   9   12.09    0.42
   0  -4  -9   12.82    0.48
   0   4  -9   11.96    0.45
   0  -4 -10    7.99    0.36
   0   4 -10    8.03    0.35
   0   4  10    8.10    0.32
   0   4  11    0.59    0.09
   0  -4 -11    0.57    0.10
   0   4 -11    0.52    0.10
   0   4 -12   19.56    0.65
   0  -4 -12   19.12    0.65
   0   4 -13   37.84    1.09
   0   4  13   39.00    1.05
   0  -4 -13   36.72    1.08
   0   4 -14    3.26    0.17
   0   4  14    3.35    0.13
   0  -4 -14    3.23    0.16
   0   4 -15    0.50    0.07
   0   4 -16    4.69    0.17
   0   5   0   -0.04    0.13
   0   5   0    0.02    0.07
   0   5   0   -0.01    0.07
   0   5   1    6.67    0.33
   0   5   1    6.34    0.30
   0   5  -1    5.96    0.33
   0   5  -1    6.19    0.29
   0   5   1    5.45    0.30
   0   5  -1    5.84    0.33
   0   5  -2    1.79    0.19
   0   5   2    1.80    0.15
   0   5   2    1.92    0.17
   0   5   2    2.03    0.18
   0   5  -2    1.98    0.16
   0   5   3   52.70    1.59
   0   5   3   56.00    2.03
   0   5   3   56.72    1.56
   0   5  -3   57.97    1.68
   0   5   3   56.80    1.61
   0   5  -3   53.71    1.57
   0   5  -3   59.29    1.66
   0   5  -4  156.16    4.13
   0   5   4  153.49    4.00
   0   5   4  149.21    4.51
   0   5   4  151.92    4.03
   0   5  -4  152.28    4.02
   0   5  -4  157.37    4.11
   0   5  -4  147.02    4.05
   0   5  -5   31.93    1.01
   0   5  -5   29.02    0.96
   0   5   5   29.97    1.32
   0   5   5   29.30    0.90
   0   5   5   31.90    0.89
   0   5   6   40.75    1.21
   0   5   6   44.32    1.19
   0   5  -6   40.67    1.28
   0   5  -6   44.50    1.32
   0   5   7  119.53    3.13
   0   5   7  116.34    3.09
   0   5  -7  121.21    3.22
   0   5   8    4.33    0.22
   0   5  -8    4.62    0.27
   0   5  -9   -0.01    0.09
   0   5   9   -0.03    0.07
   0   5  10    0.24    0.07
   0   5  11    0.53    0.07
   0   5  12    1.09    0.08
   0   5  13    0.64    0.05
   0   5 -13    0.76    0.07
   0   6   0    1.78    0.18
   0   6  -1   17.92    0.64
   0   6   1   17.68    0.63
   0   6   2   12.34    0.46
   0   6  -2   11.43    0.43
   0   6  -3   49.35    1.42
   0   6   3   51.33    1.38
   0   6   4   23.58    0.69
   0   6  -4   23.72    0.74
   0   6  -4   23.22    0.79
   0   6  -5    1.05    0.11
   0   6  -5    1.01    0.15
   0   6   5    1.00    0.09
   0   6  -6    9.80    0.40
   0   6   6    9.35    0.30
   0   6  -7    1.45    0.15
   0   6  -8    1.08    0.12
   0   6  -9    7.09    0.25
   0   6 -10    2.71    0.13
   0   6  11    1.06    0.05
   0   6 -11    1.04    0.06
   0   7   0    0.02    0.03
   0   7  -1    0.74    0.06
   0   7  -1    0.76    0.08
   0   7  -2    3.14    0.13
   0   7  -2    3.53    0.17
   0   7  -4    0.05    0.05
  -1   0  19   -0.02    0.04
   1   0 -19    0.00    0.04
   1   0 -18    3.74    0.18
  -1   0  18    3.60    0.18
  -1   0  17    0.02    0.07
   1   0 -17    0.02    0.08
   1   0 -16   93.98    2.60
  -1   0  16   98.05    2.59
   1   0 -15    0.02    0.10
  -1   0  14   24.35    1.17
   1   0 -14   22.66    1.13
  -1   0  13    0.03    0.13
  -1   0  12    1.82    0.30
  -1   0  11   -0.03    0.11
  -1   0  10   45.85    1.62
  -1   0   9    0.02    0.10
  -1   0   8    0.25    0.12
  -1   0   7    0.01    0.08
  -1   0   6   10.42    0.49
  -1   0   5    0.01    0.08
  -1   0   4  222.11    5.80
  -1   0   3    0.01    0.06
  -1   0   2    9.96    0.34
   1   0  -1    0.01    0.03
   1   0  -1    0.02    0.02
  -1   0   0  252.01    6.47
   1   0   0  262.53    6.49
   1   0   1   -0.01    0.03
   1   0   2    6.25    0.24
   1   0   3    0.17    0.07
   1   0   4   38.00    1.13
   1   0   5   -0.05    0.09
   1   0   6    0.14    0.09
   1   0   7   -0.01    0.11
   1   0   8    3.43    0.30
   1   0   9   -0.04    0.11
   1   0  10    1.68    0.25
  -1   0 -11    0.04    0.07
   1   0  11    0.08    0.13
   1   0  12    0.39    0.19
   1   0  13    0.03    0.13
   1   0  14   15.53    0.91
   1   0  14   15.11    0.55
   1   0  15    0.04    0.09
   1   0  16    0.24    0.10
  -1   0 -17    0.03    0.08
   1   0  17    0.01    0.07
  -1   0 -17   -0.01    0.05
   1   0  18    0.90    0.09
  -1   0 -18    0.81    0.09
   1   0  19    0.01    0.03
  -1   0 -19   -0.01    0.04
  -1  -1  19    0.64    0.05
   1   1 -19    0.70    0.06
  -1  -1  18    2.43    0.13
   1   1 -18    2.73    0.14
  -1   1  18    2.54    0.13
   1  -1 -18    2.40    0.14
   1   1 -17    0.17    0.06
   1  -1 -17    0.15    0.08
  -1  -1  17    0.09    0.07
   1   1 -17    0.08    0.08
  -1   1  17    0.09    0.08
   1   1 -16    2.60    0.18
   1  -1 -16    2.28    0.17
  -1   1  16    2.32    0.17
  -1  -1  16    2.41    0.17
   1   1 -16    2.26    0.15
   1   1 -15    0.96    0.14
   1  -1 -15    0.83    0.13
  -1   1  14   83.69    2.83
  -1  -1  14   85.85    2.84
   1   1 -14   85.73    2.84
   1   1 -14   84.32    2.38
   1  -1 -14   86.50    2.39
   1  -1 -14   90.55    2.43
   1  -1 -14   91.56    2.88
   1  -1 -13    6.54    0.57
  -1  -1  13    6.96    0.58
  -1   1  13    8.35    0.63
   1  -1 -13    8.26    0.38
  -1   1  12   -0.03    0.16
  -1  -1  12   -0.03    0.16
   1  -1 -12    0.11    0.08
   1  -1 -11   26.14    0.84
  -1  -1  11   27.31    1.15
  -1   1  11   25.30    1.11
  -1   1  10    1.01    0.20
  -1  -1  10    1.18    0.23
  -1  -1   9   22.69    0.92
  -1   1   9   19.41    0.88
  -1   1   8   18.07    0.78
  -1  -1   8   20.05    0.82
  -1  -1   7    0.53    0.13
  -1   1   7    0.64    0.14
  -1  -1   6   12.29    0.53
  -1   1   6   11.65    0.52
  -1  -1   5    4.94    0.29
  -1   1   5    5.21    0.29
  -1   1   4   62.75    1.78
  -1  -1   4   64.77    1.80
  -1   1   3    0.10    0.06
  -1  -1   3    0.08    0.06
  -1   1   2  173.54    4.43
  -1  -1   2  169.71    4.44
   1   1  -1    0.16    0.04
   1  -1  -1    0.13    0.03
   1   1  -1    0.23    0.06
  -1   1   1    0.18    0.07
   1   1   0   54.27    1.42
   1   1   0   52.78    1.38
   1  -1   0   53.50    1.39
   1  -1   0   56.13    1.43
   1   1   1  314.78    7.85
   1  -1   1  301.29    7.85
   1   1   2  800.76   20.16
   1  -1   2  789.44   20.16
   1   1   3  650.33   16.36
   1  -1   3  635.49   16.36
   1  -1   4  448.81   11.61
   1   1   4  456.61   11.60
   1   1   5   12.56    0.51
   1  -1   5   12.81    0.51
   1   1   6   57.64    1.64
   1  -1   6   50.66    1.62
   1  -1   7    5.18    0.34
   1   1   7    4.31    0.31
   1  -1   8  105.38    3.03
   1   1   8  102.32    3.00
   1  -1   9    1.95    0.25
   1   1   9    1.56    0.23
   1   1  10    0.93    0.20
   1  -1  10    1.01    0.21
  -1  -1 -11    0.47    0.10
   1   1  11    0.52    0.19
   1  -1  11    0.19    0.15
   1  -1  12    8.41    0.61
  -1  -1 -12    8.06    0.37
   1   1  12    7.39    0.57
   1  -1  13   -0.06    0.21
   1  -1  13    0.18    0.08
   1   1  13    0.07    0.08
  -1  -1 -13    0.16    0.09
   1   1  13   -0.19    0.21
   1  -1  14    0.29    0.17
   1   1  14    0.27    0.09
   1   1  14    0.19    0.16
   1  -1  14    0.33    0.10
   1  -1  15   10.26    0.40
   1   1  15    9.24    0.38
  -1  -1 -16    1.97    0.16
   1   1  16    1.97    0.15
   1  -1  16    2.12    0.16
  -1   1 -16    2.36    0.18
   1   1  17    1.22    0.11
  -1   1 -17    1.15    0.11
   1  -1  17    1.21    0.11
  -1  -1 -17    1.16    0.12
  -1   1 -17    1.14    0.12
  -1  -1 -18   18.34    0.54
   1  -1  18   18.50    0.54
  -1   1 -18   18.59    0.55
  -1   1 -18   17.17    0.52
   1   1  18   19.19    0.54
   1  -1  19    0.88    0.05
   1   2 -18    0.75    0.06
  -1  -2  18    0.47    0.04
  -1  -2  17    0.13    0.05
   1  -2 -17    0.08    0.05
   1   2 -17    0.23    0.07
   1   2 -16   49.95    1.35
   1  -2 -16   47.01    1.32
  -1  -2  16   47.69    1.33
   1   2 -15    0.34    0.09
   1  -2 -15    0.42    0.11
   1   2 -15    0.24    0.09
  -1  -2  15    0.42    0.09
  -1   2  15    0.17    0.08
   1  -2 -15    0.34    0.09
   1   2 -14   -0.01    0.09
   1  -2 -14    0.21    0.11
  -1   2  14    0.12    0.08
   1  -2 -14    0.06    0.08
   1   2 -14    0.05    0.09
  -1  -2  14    0.08    0.07
   1  -2 -13    2.84    0.21
   1  -2 -13    2.77    0.33
   1   2 -13    2.51    0.19
  -1   2  13    2.81    0.34
   1  -2 -13    2.53    0.18
  -1  -2  13    2.53    0.32
   1   2 -13    2.38    0.32
   1  -2 -12    9.91    0.43
   1  -2 -12   10.34    0.64
   1   2 -12   10.45    0.66
   1   2 -12    9.56    0.40
  -1   2  12    8.88    0.62
   1  -2 -12   10.51    0.40
  -1  -2  12    9.18    0.62
  -1  -2  11    1.82    0.28
   1  -2 -11    1.81    0.26
  -1   2  11    1.83    0.29
   1   2 -11    2.02    0.27
   1  -2 -11    1.97    0.17
   1  -2 -10    0.26    0.08
  -1  -2  10    0.11    0.12
  -1   2  10    0.27    0.13
  -1  -2   9   34.54    1.30
  -1   2   9   38.33    1.33
  -1  -2   8   42.45    1.41
   1   2  -8   41.07    1.25
  -1   2   8   43.76    1.42
  -1  -2   7    6.21    0.37
  -1   2   7    5.95    0.36
  -1  -2   6    1.24    0.15
  -1   2   6    1.45    0.16
  -1  -2   5   68.50    1.94
  -1   2   5   68.22    1.94
   1   2  -4   92.80    2.57
   1  -2  -4  100.33    2.57
  -1  -2   4   92.20    2.58
  -1   2   4   97.78    2.59
  -1  -2   3    0.86    0.09
   1   2  -3    0.84    0.08
  -1   2   3    1.11    0.10
   1  -2  -3    0.81    0.08
  -1   2   2   61.42    1.64
   1  -2  -2   61.55    1.75
  -1  -2   2   63.63    1.65
   1   2  -1   76.86    2.09
   1  -2  -1   73.45    2.04
   1  -2   0   15.27    0.50
  -1   2   0   13.92    0.55
  -1  -2   0   13.99    0.43
   1   2   0   13.94    0.51
   1   2   1   54.00    1.54
  -1   2  -1   53.96    1.60
   1   2   2   28.88    0.81
   1  -2   2   28.73    0.82
   1   2   3    4.15    0.21
   1  -2   3    3.64    0.20
   1   2   4    9.99    0.40
   1  -2   4    9.34    0.39
   1   2   5    6.12    0.31
   1  -2   5    5.60    0.31
   1  -2   6   12.08    0.52
   1   2   6   11.78    0.52
   1   2   7    0.90    0.15
   1  -2   7    0.80    0.14
  -1   2  -8   12.81    0.50
   1  -2   8   12.50    0.61
   1   2   8   13.15    0.62
  -1   2  -9   37.02    1.22
   1   2   9   38.95    1.41
   1   2   9   42.30    1.12
   1  -2   9   40.13    1.42
   1  -2  10    3.98    0.37
  -1  -2 -10    4.09    0.24
  -1   2 -10    4.08    0.27
   1   2  10    4.17    0.21
   1   2  10    4.25    0.38
   1   2  11   15.65    0.82
   1  -2  11   15.86    0.54
  -1  -2 -11   16.14    0.58
   1  -2  11   16.53    0.83
   1   2  11   16.54    0.55
   1  -2  12   44.98    1.26
   1   2  12   44.07    1.26
   1   2  12   43.87    1.67
  -1  -2 -12   42.26    1.30
   1   2  13   19.69    0.66
   1   2  13   21.15    1.04
   1  -2  13   21.07    0.67
  -1  -2 -13   20.51    0.71
   1  -2  13   21.76    1.04
   1   2  14    3.61    0.20
   1  -2  14    3.28    0.20
  -1  -2 -14    3.60    0.23
  -1  -2 -15    0.27    0.09
  -1   2 -15    0.34    0.10
   1   2  15    0.48    0.09
   1  -2  15    0.47    0.09
  -1  -2 -16    7.75    0.29
   1  -2  16    7.08    0.28
  -1   2 -16    7.66    0.31
  -1   2 -17    3.05    0.16
   1  -2  17    2.97    0.14
  -1  -2 -17    2.63    0.13
  -1   2 -18    3.21    0.13
   1   3 -17    0.26    0.05
   1   3 -16   28.12    0.82
   1  -3 -15    8.79    0.35
   1   3 -15    9.22    0.35
   1   3 -14    0.24    0.09
   1  -3 -14    0.17    0.09
   1  -3 -13    0.07    0.09
  -1   3  13    0.15    0.07
   1   3 -13    0.14    0.09
   1  -3 -12    0.33    0.10
   1  -3 -11   13.62    0.53
   1  -3 -10   13.02    0.51
   1  -3  -9   55.10    1.59
   1  -3  -8   10.85    0.44
   1   3  -8   10.92    0.47
   1   3  -7    1.50    0.14
   1   3  -7    1.38    0.15
   1   3  -7    1.45    0.12
  -1   3   7    1.47    0.24
  -1   3   7    1.54    0.10
   1   3  -6   64.40    1.82
   1   3  -6   65.11    1.75
  -1   3   6   64.70    2.10
   1   3  -6   63.99    1.78
   1  -3  -5   23.92    0.90
  -1   3   5   22.61    0.96
  -1   3   4    0.09    0.11
   1  -3  -4    0.08    0.09
  -1   3   3    0.38    0.14
   1  -3  -3    0.36    0.10
   1  -3  -2    2.16    0.20
  -1   3   2    2.53    0.26
   1   3  -1   61.76    1.94
  -1   3   1   67.10    1.99
   1  -3  -1   64.46    1.85
   1   3   0    6.01    0.37
   1  -3   0    6.26    0.32
  -1   3   0    7.06    0.43
   1   3   1   10.25    0.50
  -1   3  -1   11.27    0.57
  -1  -3  -1   10.14    0.39
  -1  -3  -2    0.03    0.06
   1   3   2    0.13    0.10
  -1  -3  -3   71.66    2.01
   1   3   3   68.77    2.11
   1   3   4   12.78    0.61
   1   3   5   84.82    2.55
  -1   3  -6    0.15    0.08
   1   3   6    0.18    0.05
  -1   3  -7   10.17    0.41
   1   3   7   11.33    0.37
  -1   3  -7   11.06    0.47
  -1  -3  -8    1.13    0.12
  -1   3  -8    1.01    0.15
   1   3   8    1.17    0.09
   1   3   9   14.04    0.46
  -1  -3  -9   14.02    0.52
  -1  -3 -10   21.61    0.77
   1   3  10   25.57    0.73
   1   3  11    1.12    0.11
  -1  -3 -11    1.00    0.13
   1   3  12    0.25    0.07
  -1  -3 -12    0.26    0.09
  -1  -3 -13   25.43    0.81
   1   3  14    0.55    0.07
  -1  -3 -14    0.63    0.10
  -1   3 -15    8.49    0.34
   1   3  15    8.85    0.30
  -1   3 -16    0.00    0.06
  -1   3 -17    0.75    0.07
   1  -4 -14   28.25    0.84
  -1   4  14   28.77    0.78
   1   4 -14   29.89    0.84
   1  -4 -13   14.81    0.50
   1   4 -13   14.22    0.49
   1  -4 -12    0.01    0.07
  -1   4  12    0.03    0.06
   1   4 -12    0.08    0.08
   1   4 -11   16.55    0.59
   1  -4 -11   16.35    0.61
  -1   4  10    3.68    0.19
   1  -4 -10    3.07    0.22
   1   4 -10    3.09    0.20
  -1   4   9    0.13    0.15
  -1   4   9    0.48    0.09
   1  -4  -9    0.35    0.15
   1  -4  -9    0.19    0.08
   1   4  -9    0.34    0.10
   1   4  -9    0.17    0.09
   1  -4  -8    9.95    0.63
  -1   4   8    9.37    0.35
  -1   4   8    8.30    0.64
   1   4  -8    9.43    0.38
   1   4  -8    9.49    0.42
   1  -4  -8    9.67    0.41
   1   4  -7    5.40    0.30
   1  -4  -7    5.36    0.44
   1  -4  -7    5.40    0.29
   1   4  -7    4.99    0.30
   1   4  -7    5.38    0.26
  -1   4   7    4.68    0.46
  -1   4   7    4.94    0.23
  -1   4   6    0.15    0.14
   1  -4  -6    0.16    0.07
   1   4  -6    0.27    0.09
   1  -4  -6    0.34    0.14
   1   4  -6    0.19    0.10
  -1   4   6    0.17    0.07
   1   4  -6    0.31    0.08
   1  -4  -5    0.03    0.06
  -1   4   5    0.01    0.06
  -1   4   5    0.03    0.06
  -1   4   5    0.08    0.14
   1   4  -5    0.04    0.06
   1   4  -5    0.05    0.09
   1  -4  -5    0.08    0.11
   1   4  -5    0.14    0.08
   1  -4  -4    8.13    0.49
   1   4  -4    8.84    0.33
   1   4  -4    8.86    0.39
   1  -4  -4    8.68    0.37
  -1   4   4    9.22    0.33
   1   4  -4    8.79    0.40
  -1   4   4    8.55    0.58
   1   4  -4    7.94    0.37
  -1   4   3    2.89    0.16
  -1   4   3    2.92    0.18
   1   4  -3    2.60    0.20
  -1   4   3    2.91    0.34
   1   4  -3    3.02    0.21
   1   4  -3    2.47    0.15
  -1   4   2   29.40    0.85
   1   4  -2   27.27    0.91
  -1   4   2   29.01    1.22
  -1   4   2   29.93    0.87
  -1   4   1   20.83    0.61
   1   4  -1   20.05    0.67
  -1   4   1   21.03    0.96
  -1   4   0   21.81    0.99
   1   4   0   20.16    0.64
  -1   4   0   21.25    0.71
   1   4   0   19.58    0.67
   1   4   0   20.67    0.68
  -1   4  -1   38.42    1.13
   1   4   1   39.99    1.12
   1   4   1   40.73    1.14
   1   4   1   37.30    1.16
  -1   4  -1   40.00    1.18
   1   4   1   38.83    1.16
  -1   4  -1   41.78    1.22
   1   4   1   43.19    1.48
   1   4   2   14.92    0.48
   1   4   2   15.33    0.76
   1   4   2   14.38    0.52
  -1   4  -2   14.16    0.55
   1   4   2   14.65    0.50
  -1   4  -2   14.20    0.54
   1   4   3   25.90    0.82
  -1   4  -3   24.81    0.87
   1   4   3   27.76    0.79
   1   4   3   29.30    1.13
  -1   4  -3   26.10    0.86
  -1   4  -4    8.98    0.42
   1   4   4    8.85    0.33
   1   4   4    9.65    0.59
  -1   4  -4    8.93    0.40
   1   4   4    8.82    0.36
  -1   4  -5    2.18    0.19
  -1   4  -5    1.97    0.18
   1   4   5    2.01    0.13
   1   4   5    1.92    0.14
  -1   4  -5    2.23    0.14
   1   4   5    2.11    0.29
  -1   4  -5    2.13    0.20
  -1   4  -6   13.25    0.45
   1   4   6   12.82    0.44
  -1   4  -6   13.20    0.51
   1   4   6   11.99    0.72
   1   4   6   12.96    0.44
   1   4   6   13.70    0.44
  -1   4  -6   12.34    0.54
  -1   4  -6   12.53    0.54
   1   4   7   13.53    0.47
   1   4   7   14.35    0.80
  -1   4  -7   14.73    0.59
   1   4   7   15.54    0.48
   1   4   7   13.26    0.46
  -1   4  -7   13.40    0.53
  -1   4  -7   14.41    0.49
   1   4   8    1.10    0.11
   1   4   8    1.24    0.10
   1   4   8    1.21    0.12
  -1   4  -8    0.93    0.14
   1   4   8    1.01    0.23
  -1   4  -8    1.15    0.17
  -1   4  -8    1.08    0.12
   1   4   9    1.70    0.14
   1   4   9    1.79    0.29
   1   4   9    1.66    0.12
   1   4   9    2.05    0.15
  -1   4  -9    1.91    0.16
  -1  -4  -9    1.97    0.16
  -1   4  -9    1.93    0.21
  -1   4  -9    1.74    0.16
  -1  -4 -10    0.46    0.09
  -1   4 -10    0.46    0.10
   1   4  10    0.40    0.09
  -1  -4 -11    2.97    0.19
   1   4  11    3.17    0.18
  -1   4 -11    3.09    0.20
  -1   4 -12    2.77    0.18
   1   4  12    2.69    0.16
  -1  -4 -12    2.94    0.18
  -1  -4 -13    0.76    0.09
  -1   4 -13    0.84    0.10
   1   4  13    0.79    0.09
   1   4  14    4.30    0.17
   1   4  14    4.33    0.16
  -1   4 -14    4.38    0.20
  -1   4 -15   11.19    0.36
  -1   5  13   14.32    0.40
   1   5 -12    7.27    0.26
   1  -5 -12    6.38    0.23
   1  -5 -11    5.96    0.25
  -1   5  11    6.77    0.24
   1  -5 -10   24.45    0.75
   1   5 -10   23.73    0.76
  -1   5  10   25.96    0.73
   1  -5  -9   18.11    0.62
   1   5  -9   19.65    0.66
  -1   5   9   19.54    0.60
   1   5  -8    2.57    0.21
   1  -5  -8    2.45    0.18
  -1   5   8    2.45    0.16
   1   5  -7    7.29    0.30
   1  -5  -7    7.46    0.34
  -1   5   7    7.50    0.30
   1   5  -7    8.18    0.39
   1   5  -6    4.88    0.31
  -1   5   6    5.08    0.24
   1   5  -6    5.07    0.26
   1  -5  -6    5.47    0.28
  -1   5   5   13.26    0.44
   1   5  -5   13.54    0.55
   1  -5  -5   13.01    0.51
  -1   5   5   13.28    0.46
  -1   5   5   12.54    0.47
  -1   5   5   12.39    0.79
   1  -5  -4    4.64    0.26
  -1   5   4    4.10    0.22
  -1   5   4    4.22    0.26
  -1   5   4    4.23    0.25
   1   5  -4    4.81    0.30
  -1   5   4    4.11    0.44
   1   5  -3   40.16    1.26
  -1   5   3   42.47    1.24
   1   5  -3   43.18    1.28
  -1   5   3   40.79    1.26
   1  -5  -3   39.65    1.23
  -1   5   3   40.70    1.66
   1   5  -2    2.62    0.21
   1  -5  -2    3.16    0.21
  -1   5   2    3.06    0.22
  -1   5   2    2.63    0.21
  -1   5   1   65.97    1.84
  -1   5   1   63.77    1.84
   1   5  -1   62.98    1.78
   1   5  -1   67.13    1.85
  -1   5   1   64.56    1.78
   1   5  -1   58.90    1.81
  -1   5   0   51.09    1.55
   1   5   0   53.84    1.50
   1   5   0   49.46    1.51
  -1   5   0   54.61    1.56
  -1   5   0   52.88    1.50
   1   5   0   52.81    1.55
  -1   5  -1    0.10    0.10
   1   5   1    0.16    0.08
   1   5   1    0.07    0.07
  -1   5  -1    0.15    0.12
   1   5   1    0.08    0.10
  -1   5  -1    0.13    0.08
   1   5   2    5.69    0.30
  -1   5  -2    5.15    0.28
  -1   5  -2    5.25    0.26
  -1   5  -2    5.31    0.32
   1   5   2    5.27    0.26
  -1   5  -3    9.09    0.40
   1   5   3    9.12    0.36
  -1   5  -3    8.23    0.36
   1   5   3    9.10    0.39
  -1   5  -3    9.33    0.43
  -1   5  -3    9.51    0.45
  -1   5  -4   41.21    1.25
  -1   5  -4   38.02    1.16
   1   5   4   38.33    1.17
  -1   5  -4   40.21    1.22
   1   5   4   40.82    1.15
  -1   5  -4   40.20    1.27
  -1   5  -5   31.96    1.07
   1   5   5   34.89    0.99
  -1   5  -5   35.23    1.10
  -1   5  -5   34.05    1.12
   1   5   5   33.84    1.00
  -1   5  -6    5.55    0.32
   1   5   6    5.50    0.24
  -1   5  -6    5.53    0.32
   1   5   6    5.71    0.26
   1   5   7   23.92    0.72
  -1   5  -7   25.35    0.84
   1   5   7   23.66    0.74
  -1   5  -7   25.10    0.83
  -1   5  -8    0.06    0.10
   1   5   8    0.12    0.06
   1   5   8    0.13    0.08
  -1   5  -9    0.15    0.09
   1   5   9    0.16    0.07
   1   5  10    3.04    0.16
   1   5  11    6.54    0.25
   1   5  12    0.03    0.04
   1   5  13    5.19    0.17
  -1   5 -13    4.86    0.19
  -1   5 -14    5.61    0.18
  -1   6  11    2.62    0.09
   1   6 -10    1.35    0.08
   1   6  -9    1.89    0.11
   1   6  -9    1.57    0.11
   1   6  -8    1.75    0.14
   1   6  -8    1.90    0.13
   1   6  -7   12.60    0.46
   1   6  -7   12.70    0.43
   1   6  -6    9.16    0.39
  -1   6   5    0.03    0.04
   1   6  -5    0.15    0.11
   1   6  -4   72.12    2.08
  -1   6   4   75.06    1.96
  -1   6   3    7.37    0.27
   1   6  -2    6.37    0.29
   1   6  -2    7.05    0.34
  -1   6   2    6.31    0.31
  -1   6   1    1.73    0.17
   1   6  -1    2.12    0.19
  -1   6   0   26.32    0.86
   1   6   0   25.96    0.85
  -1   6  -1    4.51    0.27
   1   6   1    4.25    0.26
  -1   6  -1    4.30    0.23
  -1   6  -2    0.13    0.08
   1   6   2    0.12    0.09
  -1   6  -3    6.50    0.34
  -1   6  -3    6.75    0.29
   1   6   3    6.75    0.26
   1   6   4   11.34    0.38
  -1   6  -4   11.13    0.41
  -1   6  -4   11.64    0.47
   1   6   5    2.34    0.13
  -1   6  -5    2.31    0.19
  -1   6  -5    2.31    0.16
  -1   6  -6    2.67    0.16
   1   6   6    2.76    0.13
  -1   6  -6    2.71    0.20
  -1   6  -7   20.28    0.63
   1   6   7   18.37    0.53
  -1   6  -7   19.56    0.60
  -1   6  -8   59.76    1.64
  -1   6  -8   60.73    1.63
  -1   6  -9    0.47    0.07
   1   6  11    6.89    0.20
   1   7  -5    0.01    0.03
   1   7  -4    0.57    0.07
   1   7  -4    0.46    0.05
   1   7  -3    0.89    0.06
   1   7  -2    3.81    0.14
   1   7  -2    3.46    0.17
   1   7  -1    7.11    0.25
   1   7  -1    7.59    0.23
   1   7   0   15.18    0.43
   1   7   1    5.61    0.19
  -1   7  -1    5.90    0.23
  -1   7  -2    4.24    0.19
  -1   7  -2    4.38    0.15
   1   7   3    0.48    0.03
  -1   7  -4   16.60    0.50
  -2   0  19    0.00    0.04
   2   0 -19    0.03    0.04
  -2   0  18    0.00    0.07
   2   0 -18    0.00    0.07
   2   0 -17    0.01    0.08
  -2   0  17    0.05    0.07
   2   0 -16    4.44    0.25
   2   0 -15   -0.02    0.10
  -2   0  14   50.18    1.97
   2   0 -14   53.79    1.54
   2   0 -14   53.69    1.98
   2   0 -13   -0.04    0.08
   2   0 -13   -0.18    0.20
   2   0 -13   -0.03    0.10
  -2   0  13    0.13    0.14
   2   0 -12    1.83    0.16
   2   0 -12    1.46    0.27
  -2   0  12    1.44    0.27
   2   0 -11   -0.01    0.06
  -2   0  11    0.05    0.10
  -2   0  10  129.57    3.81
  -2   0   9    0.02    0.10
  -2   0   8    9.73    0.54
  -2   0   7    0.03    0.09
  -2   0   6  387.23   10.09
  -2   0   5   -0.02    0.09
  -2   0   4  486.02   12.48
   2   0  -3   -0.01    0.07
   2   0  -2   22.12    0.66
   2   0  -1    0.01    0.03
   2   0  -1    0.05    0.04
  -2   0   0  268.67    6.73
   2   0   0  266.37    6.75
   2   0   0  256.41    6.77
   2   0   1    0.02    0.05
   2   0   2    5.42    0.25
   2   0   3    0.93    0.11
   2   0   4 9999.00  252.48
   2   0   5   -0.02    0.07
   2   0   6  325.95    8.53
   2   0   7   -0.02    0.09
   2   0   8    4.50    0.35
   2   0   9    0.13    0.12
   2   0  10    3.01    0.33
   2   0  11    0.03    0.12
   2   0  12    1.51    0.28
   2   0  12    1.14    0.13
   2   0  13   -0.02    0.10
   2   0  13    0.03    0.14
   2   0  14    2.97    0.38
   2   0  14    3.11    0.21
   2   0  15    0.06    0.09
   2   0  16    0.66    0.11
  -2   0 -17    0.02    0.08
   2   0  17    0.05    0.07
  -2   0 -18   12.20    0.40
   2   0  18   12.08    0.39
   2   0  19   -0.02    0.03
  -2   0 -19    0.00    0.03
  -2  -1  19    0.22    0.04
  -2  -1  18    8.75    0.30
  -2   1  18    8.54    0.30
   2  -1 -18    8.80    0.30
   2   1 -18    8.62    0.30
  -2  -1  17    3.24    0.18
   2   1 -17    2.99    0.15
  -2   1  17    3.23    0.18
   2  -1 -17    2.98    0.18
   2   1 -17    3.28    0.18
   2  -1 -16    4.12    0.23
   2   1 -16    3.73    0.19
  -2  -1  16    3.69    0.21
  -2   1  16    3.99    0.22
   2   1 -16    3.77    0.22
   2   1 -15    8.64    0.35
   2   1 -15    9.06    0.38
   2  -1 -15    9.14    0.38
   2  -1 -14   14.28    0.85
   2   1 -14   15.12    0.52
  -2   1  14   13.76    0.85
   2   1 -14   14.47    0.54
  -2  -1  14   14.29    0.85
   2   1 -14   14.19    0.84
   2  -1 -14   15.07    0.55
   2   1 -13   57.58    1.70
  -2   1  13   61.29    2.16
   2  -1 -13   60.54    2.14
   2   1 -13   61.61    2.14
  -2  -1  13   60.02    2.14
   2  -1 -13   61.93    1.71
  -2   1  12   24.14    1.15
   2  -1 -12   26.60    0.84
   2   1 -12   26.74    1.18
   2  -1 -12   28.90    1.21
  -2  -1  12   24.36    1.15
  -2   1  11   34.34    1.32
  -2  -1  11   32.79    1.32
   2   1 -11   29.82    1.27
   2  -1 -11   32.67    1.31
  -2  -1  10   26.54    1.09
  -2   1  10   24.07    1.05
  -2  -1   9    0.02    0.10
  -2   1   9    0.79    0.17
  -2  -1   8   17.90    0.77
  -2   1   8   17.02    0.76
  -2  -1   7    0.27    0.10
  -2   1   7    0.61    0.14
  -2  -1   6   41.07    1.31
  -2   1   6   40.60    1.31
  -2  -1   5    5.46    0.31
  -2   1   5    5.24    0.31
  -2  -1   4  123.24    3.32
  -2   1   4  122.01    3.31
   2  -1  -4  124.03    3.29
  -2  -1   3   16.34    0.57
  -2   1   3   17.65    0.57
   2   1  -3   16.19    0.54
   2  -1  -3   16.52    0.55
   2   1  -2    2.23    0.13
   2  -1  -2    2.24    0.13
   2   1  -1  347.65    8.84
  -2   1   1  344.85    8.88
   2  -1  -1  351.27    8.86
   2  -1  -1  341.73    8.83
   2  -1   0  310.31    7.75
   2   1   0  307.20    7.71
   2   1   0  297.72    7.68
  -2   1   0  310.53    7.77
   2  -1   0  293.64    7.71
   2   1   1  105.02    2.71
   2  -1   1  106.27    2.72
   2   1   2  234.13    6.12
   2  -1   2  239.96    6.13
   2   1   3 1328.69   32.90
   2  -1   3 1265.73   32.90
   2  -1   4  632.91   16.24
   2   1   4  637.69   16.24
   2   1   5  152.46    4.26
   2  -1   5  166.97    4.28
   2   1   6    0.90    0.15
   2  -1   6    0.97    0.15
   2   1   7  145.57    4.07
   2  -1   7  149.52    4.08
   2  -1   8   38.24    1.34
   2   1   8   37.94    1.32
   2   1   9   11.59    0.63
   2  -1   9   11.88    0.64
   2  -1  10   23.13    1.03
   2   1  10   23.14    1.02
   2   1  11   10.60    0.66
   2  -1  11   10.85    0.41
   2  -1  11   10.74    0.67
   2   1  11    9.91    0.39
  -2  -1 -11   10.03    0.42
   2  -1  12   55.63    1.58
   2   1  12   57.36    2.02
  -2  -1 -12   52.40    1.60
   2   1  12   56.60    1.58
   2  -1  13   15.72    0.91
   2   1  13   13.75    0.53
   2  -1  13   16.39    0.56
   2   1  13   16.30    0.90
   2  -1  14   44.01    1.68
   2   1  14   40.80    1.19
   2   1  14   44.14    1.68
   2   1  15    3.30    0.20
   2  -1  15    3.17    0.20
   2   1  16   -0.03    0.07
   2  -1  16   -0.03    0.08
   2  -1  17    0.59    0.09
  -2  -1 -17    0.68    0.10
   2   1  17    0.68    0.09
  -2   1 -17    0.48    0.09
   2   1  18    4.38    0.17
   2  -1  18    4.42    0.17
  -2   1 -18    3.92    0.16
  -2  -1 -18    4.40    0.18
  -2   1 -18    4.20    0.18
  -2  -2  18    0.89    0.06
   2  -2 -17    2.12    0.12
  -2  -2  17    2.16    0.12
   2   2 -17    2.18    0.13
  -2  -2  16   26.00    0.75
   2  -2 -16   24.19    0.73
   2   2 -16   25.09    0.75
   2   2 -15    4.69    0.24
  -2  -2  15    5.15    0.24
   2  -2 -15    4.36    0.22
  -2   2  15    4.15    0.22
   2   2 -15    5.10    0.25
   2  -2 -15    4.69    0.26
   2   2 -14   23.52    0.76
   2  -2 -14   24.61    0.75
   2  -2 -14   24.54    0.81
   2   2 -14   23.55    0.77
   2  -2 -13    1.35    0.14
   2  -2 -13    1.35    0.15
   2   2 -13    1.51    0.15
   2   2 -13    1.62    0.15
   2   2 -13    1.37    0.25
  -2  -2  13    1.59    0.27
  -2   2  13    1.30    0.25
   2  -2 -13    1.28    0.24
  -2  -2  12   45.32    1.67
   2  -2 -12   47.41    1.37
   2   2 -12   43.92    1.30
  -2   2  12   43.25    1.67
   2  -2 -12   45.26    1.30
   2   2 -12   42.95    1.64
   2  -2 -12   47.67    1.68
   2  -2 -11    0.23    0.08
  -2   2  11    0.08    0.15
  -2  -2  11   -0.13    0.17
   2   2 -11    0.15    0.08
   2   2 -11    0.27    0.15
   2  -2 -11    0.34    0.10
   2  -2 -11    0.29    0.14
   2  -2 -10    0.17    0.08
   2  -2 -10    0.02    0.11
  -2   2  10    0.02    0.12
  -2  -2  10    0.02    0.11
   2   2 -10    0.13    0.12
   2   2 -10    0.23    0.08
  -2   2   9    5.80    0.42
  -2  -2   9    6.28    0.43
   2  -2  -9    6.85    0.44
   2   2  -9    6.45    0.27
   2   2  -9    7.05    0.45
   2  -2  -9    6.48    0.26
   2   2  -8   39.45    1.33
   2  -2  -8   39.16    1.32
  -2  -2   8   36.88    1.33
  -2   2   8   40.39    1.35
  -2  -2   7   54.74    1.73
   2   2  -7   55.04    1.72
   2  -2  -7   57.80    1.72
  -2   2   7   57.21    1.74
  -2   2   6    0.46    0.11
  -2  -2   6    0.41    0.11
   2   2  -6    0.72    0.12
   2  -2  -6    0.62    0.11
  -2   2   5  300.80    7.66
  -2  -2   5  289.14    7.65
   2   2  -5  291.96    7.62
   2  -2  -5  292.17    7.61
   2   2  -4   31.05    0.95
   2  -2  -4   31.22    0.94
  -2   2   4   30.95    0.97
  -2  -2   4   30.88    0.97
  -2   2   3    3.25    0.19
  -2  -2   3    2.99    0.18
  -2   2   3    3.47    0.26
   2  -2  -3    3.36    0.23
   2  -2  -2    4.18    0.24
  -2   2   2    3.93    0.19
  -2  -2   2    3.57    0.18
  -2   2   2    3.64    0.26
  -2  -2   1  101.13    2.65
   2  -2  -1  101.95    2.75
   2   2  -1  101.58    2.73
   2  -2   0    6.05    0.29
   2   2   0    5.80    0.27
   2  -2   0    6.03    0.22
   2   2   1   32.38    0.91
   2  -2   1   34.17    0.93
   2   2   1   34.09    1.00
   2  -2   2    1.31    0.11
   2   2   2    1.40    0.14
   2   2   2    1.05    0.09
   2  -2   3   59.88    1.74
   2   2   3   64.44    1.75
   2   2   4   30.37    0.96
   2  -2   4   28.99    0.96
   2  -2   5  105.89    2.88
   2   2   5  100.44    2.86
   2   2   6  101.36    2.70
   2  -2   6   87.53    2.67
   2   2   7   23.42    0.88
   2  -2   7   20.08    0.84
   2  -2   8   59.84    1.87
   2   2   8   63.53    1.89
  -2   2  -9   70.58    2.10
   2  -2   9   76.08    2.37
  -2   2 -10   41.92    1.36
   2  -2  10   45.00    1.26
  -2  -2 -10   46.27    1.31
   2  -2  10   44.81    1.62
   2   2  10   43.31    1.26
   2   2  11    2.26    0.31
   2  -2  11    2.65    0.32
   2   2  11    2.24    0.14
   2  -2  11    2.26    0.16
   2   2  11    2.22    0.16
  -2  -2 -11    2.22    0.17
   2   2  12    0.22    0.07
   2   2  12    0.21    0.15
  -2  -2 -12    0.38    0.09
   2   2  12    0.05    0.07
   2  -2  12    0.14    0.07
   2  -2  13    6.49    0.29
   2  -2  13    6.73    0.54
   2   2  13    7.01    0.55
   2   2  13    6.08    0.28
  -2  -2 -13    6.72    0.33
   2   2  14    0.02    0.07
   2  -2  14    0.04    0.06
   2  -2  15    4.24    0.21
  -2  -2 -15    4.28    0.22
   2   2  15    4.23    0.21
   2  -2  16    6.23    0.24
  -2  -2 -16    6.21    0.25
   2  -2  17    1.95    0.10
  -2  -2 -17    1.96    0.11
  -2   2 -17    2.16    0.13
  -2   2 -18    0.16    0.04
   2   3 -17    0.03    0.04
   2   3 -16    7.36    0.28
   2   3 -15   28.29    0.82
   2  -3 -15   26.05    0.83
   2   3 -14    1.16    0.13
   2  -3 -14    1.15    0.13
   2   3 -13   19.85    0.66
   2  -3 -13   19.25    0.68
   2   3 -12    1.51    0.16
   2  -3 -12    1.08    0.23
   2  -3 -12    1.43    0.16
   2  -3 -11    1.21    0.15
   2  -3 -10   27.97    0.91
   2  -3  -9    3.69    0.24
  -2   3   9    3.74    0.18
   2   3  -8    1.01    0.12
   2  -3  -8    1.25    0.14
   2   3  -7   15.97    0.55
   2   3  -7   14.83    0.52
  -2   3   7   15.78    0.48
   2   3  -7   15.05    0.57
   2   3  -6   24.25    0.73
   2   3  -6   24.38    0.79
   2  -3  -6   24.49    0.97
   2   3  -6   24.41    0.77
   2  -3  -5   18.58    0.78
   2  -3  -4   14.71    0.65
   2  -3  -3    9.15    0.46
  -2   3   2  306.24    8.44
   2  -3  -2  326.59    8.33
   2  -3  -1  433.39   11.32
  -2   3   1  443.43   11.46
   2   3   0   56.73    1.76
   2  -3   0   58.73    1.73
  -2   3   0   61.05    1.88
  -2   3  -1    4.18    0.35
   2   3   1    3.66    0.28
   2   3   2  132.17    3.65
   2   3   3   41.21    1.35
   2   3   4    0.08    0.09
   2   3   5    0.26    0.05
  -2   3  -5    0.17    0.07
  -2   3  -5    0.37    0.09
   2   3   5    0.18    0.12
   2   3   6   52.75    1.41
  -2   3  -6   49.86    1.52
  -2   3  -6   52.87    1.53
  -2   3  -7    7.84    0.38
   2   3   7    8.23    0.30
   2   3   8   12.70    0.42
   2   3   8   13.48    0.43
   2   3   9   58.58    1.54
   2   3   9   53.81    1.51
  -2   3 -10   21.98    0.82
   2   3  10   23.81    0.70
  -2  -3 -10   21.67    0.74
  -2   3 -11    8.21    0.43
   2   3  11    8.80    0.33
  -2  -3 -11    8.65    0.37
   2   3  12    4.53    0.21
  -2  -3 -12    4.00    0.24
   2   3  13    1.40    0.11
   2   3  13    1.36    0.10
  -2  -3 -13    1.23    0.13
   2   3  14    0.52    0.06
   2   3  15   15.24    0.46
   2   3  16    3.83    0.15
  -2   3 -17    1.86    0.10
   2  -4 -14   35.77    1.02
   2  -4 -13    2.53    0.17
   2   4 -13    2.51    0.16
   2   4 -12    1.04    0.12
   2  -4 -12    1.14    0.13
   2   4 -11   10.74    0.42
   2  -4 -11   10.83    0.44
   2  -4 -10    0.87    0.13
  -2   4  10    0.80    0.10
   2   4 -10    0.61    0.11
   2   4 -10    0.89    0.13
  -2   4   9   24.92    0.73
   2   4  -9   24.16    0.77
   2  -4  -9   25.45    0.82
   2   4  -9   23.20    0.80
   2  -4  -9   24.20    1.09
  -2   4   8   18.30    0.56
   2   4  -8   18.28    0.60
  -2   4   8   16.66    0.94
   2  -4  -8   16.97    0.64
   2   4  -8   17.06    0.64
   2  -4  -8   17.40    0.89
   2  -4  -7    3.68    0.24
   2   4  -7    3.26    0.20
   2   4  -7    3.41    0.24
   2  -4  -7    3.60    0.37
  -2   4   7    3.22    0.17
  -2   4   7    3.76    0.42
  -2   4   6    3.19    0.17
   2  -4  -6    3.14    0.34
   2  -4  -6    3.02    0.22
   2   4  -6    2.84    0.22
   2   4  -6    3.08    0.19
  -2   4   6    3.30    0.39
  -2   4   5    1.97    0.13
   2   4  -5    1.74    0.16
   2   4  -5    2.04    0.15
   2  -4  -5    2.16    0.27
  -2   4   5    2.23    0.32
   2  -4  -5    2.02    0.17
   2   4  -5    2.17    0.19
   2  -4  -4   20.57    0.70
   2   4  -4   20.02    0.64
  -2   4   4   21.12    1.00
   2   4  -4   20.33    0.71
   2  -4  -4   22.55    0.91
   2   4  -3    0.29    0.10
   2   4  -3    0.22    0.08
  -2   4   3    0.30    0.17
   2  -4  -3    0.16    0.10
  -2   4   3    0.20    0.06
   2   4  -3    0.14    0.06
   2   4  -2   10.01    0.41
   2  -4  -2    9.70    0.52
  -2   4   2   10.47    0.38
  -2   4   2   10.69    0.66
   2   4  -2    9.18    0.34
   2   4  -2    9.97    0.37
   2   4  -1    0.37    0.08
   2   4  -1    0.50    0.09
   2   4  -1    0.34    0.07
   2   4  -1    0.54    0.11
  -2   4   1    0.52    0.18
  -2   4   0    0.09    0.08
  -2   4   0    0.06    0.15
   2   4   0    0.05    0.05
   2   4   0    0.05    0.09
   2   4   1   66.86    1.92
   2   4   1   66.86    2.18
  -2   4  -1   71.80    1.98
  -2   4  -1   72.08    1.99
   2   4   2   48.64    1.43
  -2   4  -2   50.65    1.49
   2   4   2   51.47    1.70
  -2   4  -2   51.05    1.50
  -2   4  -3   36.48    1.17
   2   4   3   37.31    1.12
  -2   4  -3   39.02    1.19
   2   4   3   40.29    1.41
   2   4   3   38.84    1.08
   2   4   4  245.13    6.26
   2   4   4  241.84    6.30
  -2   4  -4  237.23    6.39
  -2   4  -4  258.80    6.41
   2   4   4  240.67    6.27
   2   4   4  237.40    6.62
   2   4   5    3.41    0.18
  -2   4  -5    3.49    0.26
   2   4   5    3.53    0.18
   2   4   5    3.66    0.19
   2   4   5    2.90    0.32
  -2   4  -6   19.70    0.61
   2   4   6   19.62    0.61
  -2   4  -6   20.08    0.73
  -2   4  -6   19.00    0.68
   2   4   6   18.70    0.60
   2   4   6   19.93    0.93
   2   4   6   19.61    0.62
  -2   4  -7    5.03    0.24
  -2   4  -7    4.76    0.31
   2   4   7    4.63    0.23
   2   4   7    5.12    0.23
   2   4   7    5.22    0.23
  -2   4  -7    4.61    0.28
   2   4   7    4.06    0.40
   2   4   8   15.38    0.52
  -2   4  -8   16.08    0.65
  -2   4  -8   15.74    0.54
  -2   4  -8   15.20    0.57
   2   4   8   15.34    0.50
   2   4   8   16.61    0.53
   2   4   8   15.52    0.83
  -2   4  -9    0.09    0.11
   2   4   9    0.07    0.08
   2   4   9    0.22    0.14
  -2   4  -9    0.20    0.08
  -2   4  -9    0.27    0.09
   2   4   9    0.15    0.08
   2   4   9    0.18    0.06
  -2   4 -10   62.44    1.71
   2   4  10   64.65    1.68
  -2   4 -10   61.42    1.83
   2   4  10   59.40    1.64
   2   4  10   58.89    1.67
   2   4  11    0.08    0.07
  -2   4 -11    0.11    0.08
   2   4  12   13.58    0.45
  -2   4 -12   13.93    0.48
   2   4  13    5.77    0.23
  -2   4 -13    5.92    0.25
   2   4  13    5.87    0.22
  -2   4 -14    3.64    0.17
   2   4  14    3.56    0.14
   2   4  14    3.57    0.15
  -2   4 -15    0.25    0.05
   2  -5 -13   10.18    0.30
   2  -5 -12    0.93    0.08
   2   5 -11    6.65    0.26
   2  -5 -11    6.81    0.28
   2   5 -11    6.93    0.27
   2   5 -10   33.30    0.94
   2   5 -10   31.76    0.96
   2   5 -10   31.73    0.93
   2  -5 -10   32.58    0.96
   2   5  -9    0.21    0.07
   2   5  -9    0.18    0.07
   2  -5  -9    0.17    0.08
   2   5  -9    0.22    0.10
  -2   5   9    0.21    0.07
  -2   5   8    0.05    0.07
   2  -5  -8    0.14    0.08
   2   5  -8    0.16    0.10
   2   5  -8    0.19    0.08
   2   5  -8    0.05    0.07
  -2   5   7    1.97    0.14
   2  -5  -7    1.91    0.17
   2   5  -7    1.88    0.15
   2   5  -7    1.92    0.19
   2   5  -7    1.92    0.14
  -2   5   6    0.63    0.10
   2   5  -6    0.57    0.10
   2   5  -6    0.59    0.09
   2  -5  -6    0.64    0.12
   2   5  -6    0.28    0.13
   2  -5  -5    2.57    0.20
   2   5  -5    2.33    0.15
   2   5  -5    2.52    0.18
  -2   5   5    2.18    0.17
   2   5  -5    2.46    0.23
  -2   5   5    2.78    0.37
   2  -5  -4    9.51    0.41
   2   5  -4    8.63    0.33
  -2   5   4    8.44    0.66
  -2   5   4    8.06    0.37
   2   5  -4    8.79    0.36
   2   5  -4    8.89    0.42
  -2   5   3  131.86    3.55
  -2   5   3  132.38    3.51
   2  -5  -3  133.32    3.53
  -2   5   3  131.08    4.04
   2   5  -3  130.25    3.55
   2   5  -3  127.50    3.48
  -2   5   2   29.09    0.98
  -2   5   2   30.20    0.95
   2   5  -2   28.83    0.91
  -2   5   1   22.61    0.73
  -2   5   1   21.16    0.79
   2   5  -1   23.31    0.79
  -2   5   0  266.05    7.06
   2   5   0  268.94    7.03
  -2   5   0  271.45    6.97
  -2   5  -1   71.59    2.12
   2   5   1   74.23    2.09
  -2   5  -1   73.97    2.08
  -2   5  -1   76.22    2.05
  -2   5  -2    0.29    0.10
   2   5   2    0.25    0.09
  -2   5  -2    0.28    0.11
  -2   5  -2    0.21    0.08
   2   5   2    0.23    0.10
   2   5   3    6.17    0.29
  -2   5  -3    6.44    0.34
   2   5   3    6.36    0.31
  -2   5  -3    6.67    0.35
  -2   5  -3    6.22    0.29
  -2   5  -3    6.95    0.38
  -2   5  -4    0.23    0.10
   2   5   4    0.56    0.09
  -2   5  -4    0.21    0.12
  -2   5  -4    0.38    0.13
   2   5   4    0.13    0.08
   2   5   4    0.35    0.10
  -2   5  -4    0.13    0.08
  -2   5  -5    0.53    0.12
   2   5   5    0.48    0.10
  -2   5  -5    0.23    0.12
   2   5   5    0.38    0.08
  -2   5  -5    0.44    0.13
   2   5   6    3.83    0.21
   2   5   6    3.87    0.20
  -2   5  -6    4.03    0.27
  -2   5  -6    3.80    0.27
   2   5   7   11.50    0.40
  -2   5  -7   11.78    0.51
   2   5   7   11.29    0.41
  -2   5  -7   11.71    0.48
   2   5   8   46.82    1.34
   2   5   8   48.17    1.32
  -2   5  -8   48.36    1.45
  -2   5  -8   50.20    1.41
   2   5   9    9.32    0.34
   2   5   9    9.55    0.32
  -2   5  -9    9.09    0.37
   2   5  10   20.27    0.61
   2   5  11   78.79    2.08
   2   5  12   -0.01    0.05
   2   5  12   -0.03    0.04
   2   5  13    0.74    0.05
  -2   6  11    0.99    0.05
   2   6  -9    0.05    0.04
   2   6  -9    0.02    0.05
   2   6  -8   18.82    0.60
   2   6  -8   18.76    0.57
   2   6  -7    0.95    0.12
   2   6  -7    1.02    0.10
   2   6  -6   11.90    0.41
   2   6  -6   11.38    0.45
   2   6  -5   15.27    0.51
   2   6  -5   16.05    0.57
   2  -6  -5   15.08    0.50
   2   6  -4   12.89    0.50
   2   6  -4   12.51    0.45
   2  -6  -4   12.09    0.43
  -2   6   3    0.51    0.07
   2   6  -3    0.50    0.10
   2  -6  -3    0.37    0.08
   2  -6  -2    4.96    0.25
   2   6  -2    4.83    0.29
  -2   6   2    5.20    0.27
   2   6  -1    8.58    0.39
  -2   6   1    9.28    0.39
   2  -6   0    9.72    0.39
   2   6   0   10.34    0.43
  -2   6   0   10.46    0.44
  -2   6   0   10.92    0.44
   2   6   1   13.46    0.52
   2  -6   1   13.09    0.48
  -2   6  -1   14.10    0.54
   2   6   2    1.73    0.13
  -2   6  -2    1.50    0.13
  -2   6  -2    1.66    0.17
  -2   6  -3    0.34    0.09
   2   6   3    0.32    0.08
  -2   6  -3    0.31    0.12
   2   6   4    1.99    0.13
  -2   6  -4    2.18    0.19
  -2   6  -4    1.93    0.15
  -2   6  -5   28.12    0.87
   2   6   5   27.29    0.78
  -2   6  -5   27.13    0.82
  -2   6  -6   24.95    0.76
   2   6   6   25.17    0.72
  -2   6  -6   26.90    0.81
  -2   6  -7   47.40    1.27
   2   6   7   42.93    1.18
  -2   6  -7   45.54    1.24
  -2   6  -8   12.74    0.43
  -2   6  -8   13.13    0.42
   2   6   9    2.24    0.11
  -2   6  -9    2.33    0.12
  -2   6 -10    4.26    0.16
   2   7  -3    0.58    0.05
   2   7  -3    0.51    0.07
   2   7  -2    0.46    0.05
   2   7  -2    0.37    0.06
   2   7  -1    0.82    0.07
   2   7   0    4.61    0.17
   2   7   1    1.06    0.07
  -2   7  -1    0.90    0.05
  -2   7  -1    1.06    0.09
  -2   7  -2    0.35    0.07
   2   7   2    0.34    0.04
   2   7   3    0.08    0.02
  -2   7  -4    0.36    0.06
   3   0 -19    0.02    0.04
  -3   0  19    0.04    0.03
   3   0 -18    1.29    0.11
  -3   0  18    1.30    0.11
  -3   0  17    0.04    0.07
   3   0 -17    0.02    0.08
   3   0 -16   32.42    0.98
   3   0 -15   -0.01    0.09
  -3   0  14    3.74    0.43
   3   0 -14    4.31    0.25
   3   0 -14    4.45    0.45
   3   0 -13   -0.01    0.09
   3   0 -13   -0.06    0.14
   3   0 -13   -0.02    0.08
  -3   0  13    0.03    0.15
   3   0 -12   80.24    2.26
  -3   0  12   79.25    2.69
   3   0 -12   84.59    2.70
   3   0 -12   85.76    2.29
   3   0 -11    0.04    0.07
   3   0 -11   -0.05    0.12
   3   0 -11   -0.03    0.07
  -3   0  11    0.08    0.14
  -3   0  10  248.88    7.04
   3   0 -10  263.92    7.01
  -3   0   9   -0.02    0.11
   3   0  -9    0.06    0.11
  -3   0   8   14.62    0.71
   3   0  -8   15.74    0.69
  -3   0   7   -0.05    0.10
   3   0  -7   -0.01    0.10
  -3   0   6   31.15    1.10
   3   0  -6   33.24    1.08
  -3   0   5    0.05    0.09
   3   0  -5    0.08    0.09
   3   0  -4    0.15    0.08
   3   0  -3    0.04    0.06
   3   0  -2   68.97    1.90
   3   0  -2   71.92    1.93
   3   0  -2   72.99    1.95
   3   0  -1   -0.02    0.05
   3   0  -1   -0.02    0.06
  -3   0   1    0.01    0.04
   3   0   0  287.12    7.38
   3   0   1   -0.05    0.06
   3   0   2   22.66    0.75
   3   0   3    0.16    0.12
   3   0   4  923.36   23.56
   3   0   5    0.07    0.09
   3   0   6   99.57    2.84
   3   0   7    0.02    0.10
   3   0   8  115.10    3.34
   3   0   9   -0.02    0.12
   3   0  10    5.24    0.45
   3   0  11    0.42    0.19
   3   0  11    0.32    0.09
   3   0  12   19.34    0.99
   3   0  12   16.70    0.59
   3   0  13   -0.06    0.10
   3   0  13    0.17    0.15
   3   0  14    2.22    0.34
   3   0  14    2.33    0.18
   3   0  15    0.01    0.08
   3   0  16    2.74    0.18
   3   0  17   -0.03    0.06
  -3   0 -18    1.18    0.10
   3   0  18    1.28    0.09
   3   0  19   -0.01    0.02
  -3  -1  19    0.37    0.04
  -3   1  18   27.00    0.76
  -3  -1  18   27.93    0.77
   3   1 -18   26.54    0.77
   3  -1 -18   27.00    0.77
   3  -1 -17   40.32    1.16
  -3   1  17   41.34    1.17
  -3  -1  17   41.42    1.16
   3   1 -17   43.03    1.17
   3  -1 -16   37.57    1.07
   3   1 -16   35.68    1.03
   3   1 -16   36.39    1.07
   3   1 -15    0.87    0.10
   3   1 -15    0.88    0.13
   3  -1 -15    0.68    0.12
  -3   1  14   21.45    1.09
   3   1 -14   23.68    0.72
  -3  -1  14   20.12    1.06
   3   1 -14   23.71    0.75
   3   1 -14   22.32    1.09
   3  -1 -14   22.46    1.10
   3  -1 -14   22.81    0.78
   3  -1 -14   22.50    0.75
   3   1 -13    0.03    0.07
   3  -1 -13    0.14    0.09
   3  -1 -13    0.14    0.09
   3   1 -13    0.02    0.09
  -3   1  13    0.09    0.14
  -3  -1  13    0.16    0.14
   3  -1 -13    0.12    0.14
   3   1 -13   -0.03    0.14
   3   1 -12    1.96    0.17
   3  -1 -12    2.27    0.32
   3  -1 -12    1.99    0.18
   3   1 -12    1.73    0.15
  -3  -1  12    2.13    0.31
   3  -1 -12    1.93    0.16
   3   1 -12    2.24    0.31
  -3   1  12    2.43    0.33
   3   1 -11    0.01    0.07
   3  -1 -11    0.01    0.08
  -3   1  11   -0.03    0.13
   3  -1 -11    0.04    0.07
   3   1 -11    0.10    0.13
   3  -1 -11    0.03    0.13
  -3  -1  11    0.05    0.13
  -3  -1  10  115.65    3.28
   3   1 -10  106.46    2.86
  -3   1  10  118.21    3.30
   3  -1 -10  104.03    2.86
   3  -1 -10  106.81    3.22
   3   1 -10  109.40    3.23
   3  -1  -9   19.43    0.61
   3   1  -9   19.05    0.61
   3   1  -9   20.44    0.86
  -3   1   9   21.21    0.91
   3  -1  -9   19.75    0.86
  -3  -1   9   19.82    0.89
  -3   1   8   11.82    0.61
  -3  -1   8   11.76    0.61
   3   1  -8   11.86    0.59
   3  -1  -8   12.42    0.61
  -3   1   7   75.57    2.25
  -3  -1   7   77.76    2.28
   3   1  -7   72.86    2.21
   3  -1  -7   73.55    2.21
  -3   1   6   14.94    0.63
  -3  -1   6   14.20    0.62
   3   1  -6   14.18    0.59
   3  -1  -6   13.69    0.59
   3  -1  -5   64.29    1.81
  -3   1   5   63.44    1.84
  -3  -1   5   62.11    1.84
   3   1  -5   58.53    1.79
   3  -1  -4   50.30    1.49
   3   1  -4   51.25    1.49
  -3   1   4   54.27    1.55
  -3  -1   4   51.36    1.53
   3   1  -3    0.77    0.10
   3   1  -3    0.71    0.06
   3  -1  -3    0.66    0.10
   3   1  -2    7.79    0.24
   3  -1  -2    7.77    0.34
   3  -1  -2    8.16    0.34
  -3   1   2    8.58    0.35
   3  -1  -1    6.32    0.27
   3   1  -1    6.18    0.27
   3  -1  -1    6.23    0.28
  -3   1   1    6.50    0.29
   3   1   0   57.27    1.64
   3  -1   0   63.18    1.66
   3  -1   0   60.54    1.67
  -3   1   0   60.16    1.68
   3   1   1    3.12    0.18
   3  -1   1    2.87    0.18
  -3   1  -1    3.37    0.22
   3   1   2   89.45    2.42
   3  -1   2   87.49    2.42
   3  -1   3   18.67    0.70
   3   1   3   20.75    0.71
   3  -1   4   15.36    0.61
   3   1   4   15.45    0.61
   3  -1   5   17.54    0.68
   3   1   5   15.77    0.65
   3   1   6  195.71    5.31
   3  -1   6  197.98    5.32
   3  -1   7  187.50    5.10
   3   1   7  184.62    5.09
   3   1   8  372.48    9.92
   3  -1   8  377.50    9.94
   3  -1   9    8.69    0.55
   3   1   9    9.01    0.56
  -3   1  -9    7.66    0.36
   3  -1  10   41.02    1.54
   3   1  10   41.30    1.53
   3  -1  10   40.89    1.15
   3   1  10   37.85    1.14
   3  -1  11    1.35    0.14
   3   1  11    1.50    0.27
   3   1  11    1.16    0.13
   3  -1  11    1.44    0.26
   3   1  12   28.96    1.29
   3  -1  12   29.97    1.31
   3  -1  12   26.59    0.87
   3   1  12   29.16    0.88
   3  -1  13    1.23    0.26
   3   1  13    0.86    0.12
   3   1  13    1.45    0.29
   3  -1  13    1.21    0.14
   3   1  14   -0.04    0.08
   3  -1  14   -0.03    0.08
   3   1  15    3.16    0.19
   3  -1  15    3.37    0.20
   3  -1  16    2.31    0.15
   3   1  16    2.20    0.15
  -3  -1 -17    2.03    0.14
  -3   1 -17    1.78    0.13
   3  -1  17    2.07    0.13
   3   1  17    2.06    0.13
  -3  -1 -18    0.08    0.05
  -3   1 -18    0.11    0.04
   3  -1  18    0.07    0.04
  -3   1 -18    0.08    0.05
   3   1  18    0.10    0.04
  -3  -2  17    2.07    0.12
   3   2 -17    2.05    0.12
   3  -2 -17    1.84    0.11
   3  -2 -16    3.20    0.17
   3   2 -16    3.40    0.18
  -3  -2  16    3.52    0.18
   3  -2 -16    3.07    0.20
   3   2 -15   76.28    2.06
   3   2 -15   75.25    2.05
   3  -2 -15   74.20    2.10
   3  -2 -15   77.04    2.05
   3   2 -14    0.72    0.12
   3  -2 -14    0.46    0.10
   3   2 -14    0.65    0.11
   3  -2 -14    0.74    0.13
   3   2 -13    2.32    0.18
  -3  -2  13    2.56    0.33
   3   2 -13    2.16    0.18
   3  -2 -13    2.37    0.20
   3  -2 -13    2.53    0.18
  -3   2  13    2.14    0.30
   3  -2 -13    2.21    0.30
   3   2 -13    2.07    0.29
   3   2 -12   40.87    1.20
  -3   2  12   40.90    1.58
   3   2 -12   41.69    1.56
   3  -2 -12   42.41    1.56
   3  -2 -12   41.13    1.27
   3   2 -12   41.25    1.21
   3  -2 -12   42.07    1.20
  -3   2  11   11.09    0.68
  -3  -2  11    9.85    0.64
   3   2 -11   11.94    0.43
   3  -2 -11   12.34    0.49
   3   2 -11   11.80    0.44
   3   2 -11   11.54    0.68
   3  -2 -11   12.05    0.67
   3  -2 -11   11.65    0.43
  -3  -2  10    5.24    0.43
   3   2 -10    5.42    0.25
  -3   2  10    5.25    0.44
   3   2 -10    5.51    0.26
   3   2 -10    5.60    0.43
   3  -2 -10    6.14    0.30
   3  -2 -10    4.72    0.41
   3   2  -9    2.51    0.16
   3  -2  -9    2.65    0.16
   3  -2  -9    2.75    0.28
  -3  -2   9    2.63    0.29
   3   2  -9    2.79    0.28
   3   2  -9    2.59    0.16
   3  -2  -9    2.66    0.19
  -3   2   9    3.07    0.31
   3   2  -8   33.80    0.99
   3  -2  -8   34.67    1.21
  -3   2   8   36.55    1.26
  -3  -2   8   33.98    1.24
   3   2  -8   33.48    1.21
  -3  -2   7    0.02    0.08
  -3   2   7    0.03    0.08
   3   2  -7    0.06    0.08
   3  -2  -7    0.04    0.08
  -3   2   6   36.80    1.21
  -3  -2   6   34.88    1.20
   3  -2  -6   37.04    1.17
   3   2  -6   34.86    1.16
  -3   2   5   26.77    0.91
  -3  -2   5   25.61    0.89
   3   2  -5   25.59    0.86
   3  -2  -5   24.86    0.85
  -3   2   4   33.75    1.07
  -3  -2   4   33.72    1.07
   3  -2  -4   32.08    1.09
  -3   2   4   33.87    1.15
  -3   2   3    1.37    0.14
  -3   2   3    1.62    0.19
   3  -2  -3    1.07    0.15
  -3  -2   3    1.48    0.14
   3  -2  -2   51.09    1.54
  -3   2   2   52.85    1.60
   3  -2  -1   63.12    1.81
  -3   2   1   62.45    1.86
   3   2   0   69.50    1.91
   3  -2   0   71.72    1.91
   3  -2   0   69.49    1.99
   3   2   0   70.13    1.90
  -3   2   0   72.41    2.06
   3  -2   1    0.50    0.08
   3   2   1    0.66    0.08
   3   2   1    0.58    0.09
   3   2   2  164.28    4.20
   3  -2   2  153.82    4.19
   3   2   2  161.58    4.20
   3   2   3    3.83    0.24
   3  -2   3    3.66    0.23
   3  -2   4    0.45    0.11
   3   2   4    0.66    0.12
   3  -2   5    5.67    0.36
   3   2   5    5.81    0.36
   3  -2   6  100.34    2.83
   3   2   6   95.68    2.81
   3   2   7   11.75    0.61
   3  -2   7   13.87    0.65
   3   2   8    2.34    0.27
  -3   2  -8    1.74    0.17
   3  -2   8    2.30    0.26
  -3   2  -9    2.88    0.22
   3  -2   9    3.45    0.35
   3   2   9    2.97    0.15
   3   2  10    5.30    0.45
   3  -2  10    5.01    0.24
  -3  -2 -10    5.47    0.27
  -3   2 -10    4.57    0.30
   3   2  10    4.73    0.23
  -3   2 -11   16.95    0.68
   3   2  11   17.92    0.57
  -3  -2 -11   19.37    0.64
   3   2  11   17.92    0.59
   3  -2  11   17.41    0.59
   3   2  11   18.68    0.94
   3   2  12   -0.03    0.20
  -3  -2 -12    0.05    0.07
   3   2  12    0.05    0.05
   3   2  12    0.02    0.06
   3  -2  12   -0.01    0.07
   3   2  12   -0.02    0.06
   3  -2  13   22.30    0.71
   3   2  13   21.70    0.66
   3   2  13   22.95    0.72
   3  -2  14    1.56    0.13
   3   2  14    1.90    0.14
   3   2  14    1.93    0.12
   3  -2  15    8.37    0.31
   3   2  15    7.84    0.30
   3  -2  16   19.27    0.59
  -3  -2 -16   20.60    0.60
   3  -2  17    6.80    0.23
  -3   2 -17    7.42    0.26
  -3  -2 -17    6.67    0.23
   3   3 -17   32.88    0.89
   3   3 -16   34.43    0.98
   3  -3 -16   35.56    1.00
   3   3 -15    6.35    0.27
   3  -3 -15    6.08    0.28
   3  -3 -14    7.04    0.33
   3   3 -14    7.59    0.32
   3  -3 -13   19.04    0.67
   3   3 -13   19.30    0.65
   3   3 -12   86.36    2.36
   3  -3 -12   86.23    2.40
   3  -3 -11    8.03    0.39
   3   3 -11    8.29    0.36
   3  -3 -11    8.17    0.59
  -3   3  11    7.79    0.64
   3  -3 -10    0.16    0.14
   3  -3 -10    0.17    0.09
  -3   3  10    0.46    0.20
   3  -3  -9    0.31    0.16
   3   3  -9    0.30    0.09
   3  -3  -9    0.12    0.09
  -3   3   9    0.12    0.16
   3  -3  -8    2.44    0.20
  -3   3   8    2.57    0.33
   3  -3  -8    2.58    0.30
   3   3  -7    5.76    0.26
   3  -3  -7    6.12    0.30
   3  -3  -7    5.53    0.43
  -3   3   7    5.78    0.48
   3   3  -6   39.55    1.13
   3   3  -6   39.67    1.17
   3  -3  -6   39.05    1.40
  -3   3   6   42.83    1.51
   3   3  -5   69.58    1.93
   3  -3  -5   69.70    2.15
   3   3  -5   70.19    1.88
  -3   3   5   69.85    2.24
   3  -3  -4   22.19    0.88
   3  -3  -3   12.26    0.57
   3  -3  -2   58.08    1.78
   3  -3  -1   48.25    1.52
   3   3   0    0.23    0.08
   3  -3   0   -0.04    0.09
   3   3   1    3.60    0.26
   3   3   2    0.71    0.13
   3   3   3    2.57    0.23
  -3   3  -4    1.48    0.15
  -3   3  -4    1.43    0.14
   3   3   4    1.35    0.18
  -3   3  -5    2.87    0.21
   3   3   5    2.89    0.14
  -3   3  -5    2.32    0.18
   3   3   5    3.19    0.28
   3   3   6   29.72    1.12
   3   3   6   29.49    0.85
  -3   3  -6   29.96    0.96
   3   3   7   30.63    0.89
   3   3   7   31.72    0.89
  -3   3  -7   30.32    1.00
  -3   3  -8    8.96    0.44
   3   3   8    9.30    0.33
   3   3   8    8.98    0.33
   3   3   9   28.45    0.81
   3   3   9   25.90    0.79
  -3   3  -9   28.01    0.95
  -3   3 -10    1.63    0.20
   3   3  10    1.73    0.13
  -3   3 -11   19.62    0.75
   3   3  11   20.08    0.62
   3   3  12    1.24    0.11
   3   3  12    1.56    0.12
   3   3  13    2.09    0.13
   3   3  13    1.72    0.11
   3   3  14    3.21    0.15
   3   3  14    2.92    0.13
   3   3  16    1.70    0.09
   3  -4 -15    0.34    0.06
   3   4 -15    0.45    0.07
   3  -4 -14    0.89    0.10
   3  -4 -13    1.91    0.15
   3  -4 -12   20.41    0.68
   3   4 -12   19.61    0.64
   3   4 -11    5.93    0.28
   3  -4 -11    5.72    0.30
   3   4 -10   49.78    1.45
   3  -4 -10   51.37    1.49
   3   4 -10   49.93    1.44
   3  -4  -9   39.08    1.20
   3  -4  -9   39.66    1.51
   3   4  -9   37.71    1.18
   3   4  -9   39.52    1.15
  -3   4   9   37.30    1.58
   3  -4  -8    0.07    0.09
   3   4  -8    0.03    0.09
   3   4  -8    0.20    0.09
   3  -4  -8    0.16    0.15
  -3   4   8    0.30    0.20
   3  -4  -7   18.89    0.68
  -3   4   7   17.72    0.57
   3   4  -7   19.31    0.68
   3   4  -7   19.52    0.63
   3  -4  -7   17.84    0.90
  -3   4   7   18.12    0.98
   3   4  -6    0.75    0.10
  -3   4   6    0.72    0.09
  -3   4   6    1.16    0.25
   3   4  -6    0.64    0.13
   3  -4  -6    0.66    0.13
   3  -4  -6    0.73    0.19
   3   4  -5    4.43    0.27
   3   4  -5    4.52    0.23
  -3   4   5    4.26    0.20
   3  -4  -5    4.45    0.27
   3  -4  -5    4.88    0.40
  -3   4   5    4.70    0.45
  -3   4   4    5.69    0.32
   3   4  -4    5.51    0.25
   3   4  -4    6.00    0.31
  -3   4   4    6.24    0.50
   3  -4  -4    4.94    0.41
   3   4  -3   14.54    0.50
  -3   4   3   14.16    0.57
   3   4  -3   14.87    0.56
  -3   4   3   15.17    0.50
   3   4  -3   14.64    0.49
   3  -4  -3   14.77    0.72
  -3   4   3   15.58    0.85
  -3   4   2   -0.03    0.14
  -3   4   2    0.05    0.08
   3   4  -2    0.09    0.06
   3   4  -2    0.01    0.05
   3  -4  -2   -0.02    0.10
  -3   4   2    0.06    0.06
   3   4  -1    4.37    0.21
   3   4  -1    4.95    0.23
  -3   4   1    4.99    0.47
   3   4  -1    5.28    0.28
  -3   4   1    4.76    0.29
  -3   4   1    5.26    0.24
   3   4  -1    4.74    0.22
   3   4   0   20.66    0.63
  -3   4   0   21.43    0.74
   3   4   0   19.68    0.69
   3   4   0   20.22    0.65
  -3   4   0   21.02    0.65
  -3   4   0   19.74    1.01
  -3   4  -1    2.60    0.21
   3   4   1    2.61    0.16
   3   4   1    2.46    0.19
   3   4   1    2.58    0.17
   3   4   2   62.22    1.69
  -3   4  -2   62.19    1.81
   3   4   2   61.29    1.74
  -3   4  -2   65.79    1.82
   3   4   2   61.00    1.67
   3   4   3   72.30    2.03
  -3   4  -3   76.39    2.13
  -3   4  -4   23.50    0.83
   3   4   4   22.89    0.73
   3   4   5   10.29    0.37
  -3   4  -5    9.74    0.47
  -3   4  -5   10.61    0.48
   3   4   5   10.42    0.38
   3   4   5   10.17    0.37
  -3   4  -6   64.44    1.88
  -3   4  -6   63.31    1.87
   3   4   6   63.85    1.72
  -3   4  -6   61.67    1.72
   3   4   6   64.39    1.73
   3   4   6   62.95    1.72
  -3   4  -7    0.99    0.16
  -3   4  -7    0.95    0.10
  -3   4  -7    0.76    0.15
   3   4   7    0.85    0.11
   3   4   7    0.86    0.10
  -3   4  -7    0.81    0.13
   3   4   7    0.92    0.10
  -3   4  -8    2.42    0.23
   3   4   8    2.05    0.14
   3   4   8    2.15    0.16
  -3   4  -8    2.21    0.16
  -3   4  -8    2.24    0.19
   3   4   8    2.60    0.16
   3   4   9   13.99    0.46
   3   4   9   13.45    0.48
  -3   4  -9   14.31    0.50
   3   4   9   14.40    0.47
  -3   4 -10   10.05    0.38
   3   4  10    9.58    0.36
   3   4  10    9.85    0.36
   3   4  11    3.79    0.20
   3   4  11    4.13    0.19
  -3   4 -11    4.13    0.22
   3   4  12   -0.04    0.06
  -3   4 -12   -0.04    0.07
   3   4  12   -0.03    0.06
   3   4  13    6.83    0.26
   3   4  13    7.29    0.25
  -3   4 -13    7.32    0.28
   3   4  14    0.38    0.06
  -3   4 -14    0.20    0.06
   3   4  14    0.25    0.04
   3   4  15    0.47    0.04
   3   5 -12    0.67    0.08
   3  -5 -12    0.58    0.07
   3  -5 -11    4.74    0.22
   3   5 -11    4.44    0.20
   3   5 -10   17.51    0.54
   3  -5 -10   17.38    0.57
   3   5 -10   16.71    0.53
   3   5 -10   15.55    0.55
   3  -5  -9   17.78    0.59
   3   5  -9   16.01    0.53
   3   5  -9   16.56    0.58
   3   5  -9   16.14    0.54
   3   5  -8    0.04    0.07
   3   5  -8    0.06    0.10
   3   5  -8    0.06    0.07
   3  -5  -8    0.03    0.08
   3   5  -7   11.48    0.41
   3   5  -7   11.46    0.49
   3  -5  -7   11.80    0.47
   3   5  -7   10.82    0.42
   3   5  -6   23.70    0.81
   3   5  -6   22.66    0.71
   3  -5  -6   23.21    0.78
   3   5  -6   21.93    0.72
  -3   5   5   31.00    0.97
   3   5  -5   33.68    1.06
   3  -5  -5   32.69    1.03
   3   5  -5   32.16    0.97
   3   5  -5   32.17    0.94
  -3   5   5   30.48    1.40
   3   5  -4   19.91    0.62
   3  -5  -4   19.91    0.71
   3   5  -4   20.98    0.74
   3   5  -4   18.87    0.65
  -3   5   4   20.30    1.08
   3  -5  -3    6.51    0.34
   3   5  -3    6.31    0.27
   3   5  -3    6.50    0.30
  -3   5   3    6.38    0.58
  -3   5   2    3.45    0.26
   3   5  -2    3.34    0.21
  -3   5   1   59.11    1.77
   3   5  -1   58.31    1.73
   3   5  -1   57.49    1.67
  -3   5   1   55.53    1.70
  -3   5   0    5.85    0.34
  -3   5   0    5.59    0.31
   3   5   0    5.92    0.33
   3   5   0    5.53    0.28
  -3   5   0    6.00    0.29
   3   5   1   15.07    0.53
   3   5   1   15.24    0.58
  -3   5  -1   15.51    0.62
  -3   5  -1   14.92    0.59
  -3   5  -1   16.62    0.55
   3   5   2    1.68    0.18
  -3   5  -2    1.49    0.18
  -3   5  -2    1.75    0.18
  -3   5  -2    1.74    0.15
  -3   5  -3   31.62    1.00
   3   5   3   29.06    0.93
  -3   5  -3   28.74    1.00
  -3   5  -3   30.13    0.91
  -3   5  -4   55.22    1.63
  -3   5  -4   58.06    1.67
  -3   5  -4   57.96    1.63
   3   5   4   57.03    1.52
  -3   5  -4   50.38    1.53
   3   5   4   51.69    1.54
  -3   5  -5    0.55    0.14
   3   5   5    0.46    0.10
  -3   5  -5    0.42    0.13
   3   5   5    0.57    0.10
  -3   5  -6    0.80    0.15
   3   5   6    0.72    0.11
   3   5   6    0.87    0.10
  -3   5  -6    0.92    0.15
   3   5   7    8.07    0.31
   3   5   7    8.66    0.33
  -3   5  -7    8.05    0.38
  -3   5  -7    8.03    0.40
   3   5   8   29.27    0.85
   3   5   8   29.35    0.87
  -3   5  -8   29.83    0.98
  -3   5  -8   30.03    0.92
  -3   5  -9    1.12    0.15
   3   5   9    1.09    0.11
  -3   5  -9    1.06    0.12
   3   5   9    1.26    0.10
   3   5  10   10.78    0.37
   3   5  11    6.29    0.24
   3   5  11    6.78    0.23
   3   5  12    0.94    0.08
   3   5  12    1.11    0.07
  -3   5 -13    2.16    0.10
   3   5  13    2.11    0.09
   3   6  -9    0.32    0.06
   3   6  -8    3.29    0.18
   3   6  -7    1.14    0.13
   3  -6  -7    0.96    0.09
   3   6  -7    0.95    0.09
   3  -6  -6    0.02    0.05
   3   6  -6    0.04    0.09
   3   6  -6    0.06    0.06
   3   6  -5    0.15    0.11
   3  -6  -5    0.27    0.07
   3   6  -5    0.20    0.07
   3  -6  -4    2.49    0.16
   3   6  -4    2.51    0.20
   3   6  -4    2.07    0.15
   3  -6  -3    7.12    0.31
  -3   6   2   16.17    0.60
  -3   6   2   17.44    0.60
   3   6  -2   17.81    0.62
   3  -6  -2   17.11    0.58
   3  -6  -1    2.68    0.19
  -3   6   1    2.58    0.20
  -3   6   1    2.74    0.20
   3   6  -1    2.83    0.21
  -3   6   0   46.20    1.30
   3  -6   0   42.48    1.26
   3   6   0   42.15    1.28
  -3   6   0   43.16    1.30
   3   6   1    0.19    0.10
  -3   6  -1    0.22    0.10
   3  -6   1    0.01    0.10
  -3   6  -2    2.94    0.18
   3   6   2    3.43    0.18
  -3   6  -2    2.88    0.22
  -3   6  -3    6.99    0.35
  -3   6  -3    7.07    0.29
   3   6   3    7.29    0.28
  -3   6  -3    7.19    0.34
   3   6   4   30.74    0.89
  -3   6  -4   32.21    0.92
  -3   6  -4   31.48    0.98
   3   6   5   16.50    0.50
  -3   6  -5   16.27    0.58
  -3   6  -5   16.41    0.53
   3   6   6    1.50    0.10
  -3   6  -6    1.47    0.14
  -3   6  -6    1.66    0.12
   3   6   7   17.95    0.52
  -3   6  -7   18.48    0.59
   3   6   7   18.53    0.53
  -3   6  -7   18.48    0.56
  -3   6  -8    1.76    0.12
   3   6   8    2.05    0.10
  -3   6  -8    1.87    0.11
  -3   6  -9    4.69    0.18
   3   6   9    4.47    0.16
  -3   6 -10    0.19    0.03
   3   7  -4    4.26    0.14
   3   7  -3    0.05    0.04
   3   7  -2    0.05    0.03
   3   7  -2    0.07    0.04
   3   7  -1    0.06    0.03
   3   7   0    0.22    0.04
   3   7   1    1.99    0.09
  -3   7  -1    1.63    0.11
   3   7   2    6.86    0.21
  -3   7  -2    7.03    0.25
   3   7   3    0.01    0.02
  -4   0  19   -0.01    0.03
   4   0 -19   -0.02    0.03
  -4   0  18    0.32    0.07
   4   0 -18    0.29    0.07
   4   0 -17    0.03    0.08
   4   0 -16   84.77    2.29
   4   0 -15    0.01    0.09
  -4   0  14   57.17    2.17
   4   0 -14   63.21    1.75
   4   0 -14   62.10    2.19
   4   0 -13   -0.15    0.16
   4   0 -13    0.03    0.08
   4   0 -13   -0.04    0.10
  -4   0  13   -0.07    0.18
   4   0 -12   40.68    1.22
  -4   0  12   42.54    1.66
   4   0 -12   42.42    1.61
   4   0 -12   42.85    1.25
   4   0 -11   -0.03    0.09
   4   0 -11    0.15    0.08
  -4   0  11   -0.03    0.14
   4   0 -11   -0.08    0.17
  -4   0  10  116.04    3.62
   4   0 -10  127.09    3.59
   4   0 -10  119.96    3.19
   4   0  -9    0.06    0.12
   4   0  -9    0.01    0.06
  -4   0   9   -0.02    0.13
  -4   0   8   -0.04    0.12
   4   0  -8    0.07    0.10
  -4   0   7   -0.04    0.13
   4   0  -7   -0.05    0.13
   4   0  -6  437.22   11.38
  -4   0   6  439.63   11.44
   4   0  -5    0.19    0.10
   4   0  -4    0.05    0.07
   4   0  -3    0.09    0.06
   4   0  -2  377.93    9.76
   4   0  -2  389.40    9.82
  -4   0   2  379.56    9.71
   4   0  -1   -0.02    0.07
   4   0  -1   -0.01    0.06
   4   0   0  559.14   14.30
   4   0   1   -0.03    0.07
   4   0   2   14.37    0.56
   4   0   3    0.06    0.08
   4   0   4   96.19    2.75
   4   0   5    0.03    0.11
   4   0   6    1.31    0.20
   4   0   7   -0.02    0.12
   4   0   8 1504.92   38.50
   4   0   9    0.05    0.13
   4   0  10  161.95    4.28
   4   0  10  170.51    4.81
   4   0  11    0.48    0.19
   4   0  11    0.18    0.08
   4   0  12    0.03    0.15
   4   0  12   -0.02    0.08
   4   0  13   -0.04    0.09
   4   0  14    0.82    0.12
   4   0  15   -0.05    0.09
   4   0  16   14.59    0.49
   4   0  17   -0.02    0.06
  -4   0 -18    1.98    0.11
   4   0  18    2.12    0.11
   4  -1 -18   27.29    0.74
   4   1 -18   26.62    0.74
  -4   1  18   24.77    0.73
  -4  -1  18   25.91    0.73
   4  -1 -17   14.59    0.48
  -4   1  17   14.38    0.47
  -4  -1  17   15.40    0.48
   4   1 -17   14.20    0.48
   4   1 -16   14.53    0.46
   4   1 -16   15.57    0.51
   4  -1 -16   14.59    0.51
   4   1 -15    3.04    0.20
   4  -1 -15    3.35    0.21
   4   1 -15    2.95    0.17
   4  -1 -15    3.22    0.22
   4  -1 -14    1.54    0.16
   4   1 -14    1.63    0.16
   4   1 -14    1.33    0.13
   4  -1 -14    1.68    0.17
  -4   1  13   10.97    0.72
  -4  -1  13    9.91    0.69
   4   1 -13   11.20    0.41
   4   1 -13    8.98    0.65
   4  -1 -13   10.60    0.70
   4  -1 -13   10.81    0.43
   4  -1 -13   11.46    0.47
   4   1 -13   11.30    0.44
   4   1 -12    1.14    0.14
   4  -1 -12    1.45    0.16
   4   1 -12    1.06    0.12
  -4   1  12    1.26    0.28
  -4  -1  12    0.61    0.22
   4   1 -12    1.14    0.24
   4  -1 -12    1.67    0.28
   4  -1 -12    1.33    0.15
   4  -1 -11    2.76    0.18
  -4  -1  11    2.28    0.32
   4   1 -11    2.82    0.17
   4  -1 -11    2.71    0.20
  -4   1  11    2.22    0.32
   4   1 -11    2.99    0.34
   4  -1 -11    2.57    0.32
   4   1 -11    2.37    0.17
   4  -1 -10    0.22    0.08
   4  -1 -10    0.02    0.11
  -4   1  10    0.21    0.15
   4  -1 -10    0.12    0.07
  -4  -1  10    0.10    0.10
   4   1 -10    0.33    0.15
   4   1 -10    0.25    0.08
   4   1  -9   78.22    2.15
   4  -1  -9   79.23    2.15
   4   1  -9   78.33    2.47
  -4   1   9   81.97    2.54
  -4  -1   9   80.86    2.53
   4  -1  -9   84.08    2.50
   4   1  -9   81.24    2.14
  -4   1   8   80.71    2.49
  -4  -1   8   78.84    2.48
   4   1  -8   79.22    2.43
   4  -1  -8   83.14    2.45
  -4   1   7   40.06    1.38
  -4  -1   7   38.60    1.36
   4   1  -7   38.48    1.32
   4  -1  -7   39.74    1.33
  -4   1   6  220.03    5.95
  -4  -1   6  222.89    5.96
   4   1  -6  221.77    5.90
   4  -1  -6  219.54    5.90
   4  -1  -5   29.90    0.99
  -4   1   5   31.14    1.04
  -4  -1   5   29.25    1.03
   4   1  -5   27.75    0.97
   4   1  -4   45.74    1.32
   4  -1  -4   44.28    1.32
   4   1  -4   41.83    1.19
   4   1  -3   53.46    1.46
  -4   1   3   57.63    1.60
   4   1  -2    0.22    0.08
   4  -1  -2    0.16    0.08
  -4   1   2    0.26    0.09
   4   1  -1    7.57    0.34
   4  -1  -1    8.27    0.35
  -4   1   1    8.27    0.36
   4   1   0   16.48    0.59
   4  -1   0   16.74    0.59
  -4   1   0   17.94    0.61
   4  -1   1    0.71    0.11
   4   1   1    1.12    0.13
   4   1   2   20.34    0.72
   4  -1   2   20.91    0.72
   4   1   3  230.26    6.00
   4  -1   3  223.22    6.00
   4   1   4    9.98    0.49
   4  -1   4    9.49    0.48
   4   1   5   18.14    0.77
   4  -1   5   19.04    0.79
   4   1   6  172.47    4.65
   4  -1   6  164.91    4.65
   4   1   7  784.33   19.11
   4  -1   7  695.69   19.06
   4   1   8  356.95    9.09
   4  -1   8  321.46    9.05
   4   1   9    4.73    0.43
  -4   1  -9    4.24    0.25
   4   1  10   11.63    0.70
   4  -1  10   12.48    0.73
   4   1  10   10.14    0.38
   4  -1  10    9.64    0.38
   4   1  10    9.50    0.32
   4   1  11   28.75    0.89
   4   1  11   33.34    1.36
   4  -1  11   32.51    1.35
   4  -1  11   28.60    0.90
   4   1  12   -0.07    0.27
   4   1  12    0.31    0.09
   4  -1  12    0.30    0.10
   4  -1  12   -0.11    0.27
   4   1  12    0.03    0.13
   4  -1  12    0.14    0.15
   4  -1  13    0.08    0.17
   4   1  13   -0.11    0.22
   4   1  13    0.30    0.09
   4  -1  13    0.32    0.09
   4   1  14    4.92    0.25
   4  -1  14    5.01    0.26
   4   1  15    2.55    0.17
   4  -1  15    2.75    0.18
   4   1  16    9.96    0.37
   4  -1  16   11.03    0.37
   4   1  17    3.98    0.17
   4  -1  17    3.82    0.17
  -4   1 -17    3.84    0.19
  -4  -1 -17    4.01    0.19
  -4   1 -18   13.65    0.40
  -4   1 -18   12.57    0.39
   4   1  18   13.68    0.39
   4  -1  18   13.54    0.39
  -4  -1 -18   14.23    0.40
  -4  -2  17   -0.02    0.05
   4  -2 -17    0.00    0.04
   4   2 -17   -0.01    0.04
   4  -2 -16    1.71    0.12
   4   2 -16    1.88    0.13
  -4  -2  16    1.96    0.13
   4   2 -15   22.06    0.69
   4   2 -15   22.43    0.69
   4  -2 -15   22.61    0.69
   4   2 -14   16.49    0.55
   4   2 -14   16.41    0.55
   4  -2 -14   15.52    0.54
   4  -2 -13    1.43    0.14
   4   2 -13    1.40    0.14
  -4   2  13    1.09    0.22
  -4  -2  13    1.28    0.23
   4  -2 -13    1.27    0.25
   4   2 -13    1.61    0.15
   4   2 -12   53.16    1.87
   4   2 -12   53.63    1.50
  -4   2  12   52.51    1.90
   4   2 -12   53.95    1.52
   4  -2 -12   52.47    1.86
   4  -2 -12   53.03    1.50
   4   2 -11   13.92    0.49
   4  -2 -11   14.60    0.49
   4   2 -11   14.20    0.50
  -4  -2  11   12.73    0.76
  -4   2  11   12.57    0.76
   4   2 -11   13.92    0.75
   4  -2 -11   14.98    0.77
   4   2 -10   22.34    0.70
   4   2 -10   22.31    0.72
  -4   2  10   21.87    1.01
  -4  -2  10   21.26    1.00
   4  -2 -10   25.27    1.01
   4   2 -10   22.89    0.99
   4  -2 -10   23.02    0.70
  -4   2   9   25.24    1.07
   4   2  -9   25.69    0.77
   4   2  -9   25.88    0.79
  -4  -2   9   24.88    1.06
   4   2  -9   25.57    1.04
   4  -2  -9   26.42    1.04
   4   2  -8   17.56    0.57
   4   2  -8   19.13    0.81
   4  -2  -8   18.15    0.57
   4   2  -8   19.43    0.60
  -4   2   8   20.45    0.86
   4  -2  -8   19.39    0.80
  -4  -2   8   19.81    0.85
   4  -2  -7    0.02    0.10
   4   2  -7    0.06    0.06
  -4   2   7   -0.15    0.13
   4   2  -7   -0.05    0.10
   4  -2  -7   -0.09    0.11
   4   2  -6    0.31    0.11
   4  -2  -6    0.44    0.13
  -4   2   6    0.49    0.13
  -4  -2   6    0.48    0.12
   4  -2  -6    0.60    0.13
  -4  -2   5   10.46    0.51
   4  -2  -5   11.15    0.54
  -4   2   5   10.96    0.57
  -4   2   5   10.91    0.52
  -4   2   4   67.72    2.06
  -4  -2   4   69.70    1.99
  -4   2   4   70.43    1.99
  -4   2   3   37.94    1.21
   4  -2  -3   32.69    1.14
  -4   2   2   14.86    0.63
   4  -2  -2   13.66    0.58
   4  -2  -1  398.92   10.15
   4   2  -1  376.12   10.14
   4  -2  -1  400.41   10.22
  -4   2   1  409.56   10.27
   4  -2   0   19.51    0.74
   4   2   0   19.34    0.67
   4  -2   0   20.42    0.68
  -4   2   0   21.67    0.80
   4   2   1    3.29    0.20
   4  -2   1    2.91    0.19
   4   2   1    2.76    0.15
  -4   2  -1    2.83    0.25
   4   2   2   14.18    0.49
   4   2   2   14.34    0.54
   4  -2   2   14.97    0.55
   4   2   3    4.04    0.26
   4  -2   3    3.51    0.25
   4   2   4    2.86    0.24
   4  -2   4    2.42    0.22
   4   2   5   17.90    0.74
   4  -2   5   18.34    0.75
   4  -2   6    1.76    0.22
   4   2   6    1.96    0.24
  -4   2  -7    3.63    0.24
   4   2   7    3.38    0.33
  -4   2  -7    3.59    0.22
   4  -2   7    3.44    0.34
   4  -2   8    4.98    0.42
  -4   2  -8    5.15    0.29
  -4   2  -9   38.86    1.20
   4   2   9   33.72    1.43
   4  -2   9   40.33    1.10
   4   2   9   37.37    1.09
   4  -2   9   35.71    1.45
   4   2  10   49.43    1.92
   4   2  10   54.92    1.52
   4  -2  10   57.04    1.53
   4  -2  10   49.40    1.92
  -4   2 -10   55.12    1.63
  -4   2 -11   46.05    1.37
   4   2  11   43.99    1.25
   4  -2  11   43.44    1.25
   4   2  11   44.65    1.21
   4  -2  12   15.02    0.93
   4   2  12   15.84    0.93
   4   2  12   19.83    0.60
   4   2  12   18.35    0.62
   4  -2  12   20.13    0.63
   4   2  12   19.44    0.58
   4   2  13   26.58    0.76
   4   2  13   25.43    0.78
   4  -2  13   25.35    0.78
   4   2  13   25.53    0.73
   4   2  14    9.14    0.31
   4  -2  14    8.56    0.33
   4  -2  15    0.06    0.06
  -4  -2 -16    0.01    0.05
   4  -2  16   -0.05    0.05
  -4   2 -17    0.36    0.06
   4   3 -16    0.65    0.08
   4  -3 -16    0.70    0.09
   4   3 -15   11.56    0.40
   4  -3 -15   11.90    0.43
   4   3 -14    1.90    0.15
   4  -3 -14    1.95    0.17
   4  -3 -13    2.89    0.21
   4   3 -13    3.47    0.21
   4  -3 -12   45.46    1.42
   4   3 -12   49.29    1.38
   4  -3 -11   29.19    0.98
   4   3 -11   30.03    0.93
   4  -3 -11   32.05    1.31
  -4   3  11   32.90    1.43
   4  -3 -10    4.92    0.29
   4   3 -10    4.86    0.26
   4  -3 -10    4.06    0.41
  -4   3  10    4.00    0.45
   4   3  -9    4.60    0.27
   4  -3  -9    5.05    0.29
   4   3  -9    5.07    0.26
   4  -3  -9    5.13    0.45
  -4   3   9    5.17    0.49
   4  -3  -8   20.77    0.72
   4   3  -8   20.90    0.71
   4  -3  -8   19.96    0.94
  -4   3   8   19.81    1.00
   4  -3  -7    8.78    0.39
   4  -3  -7    8.48    0.55
  -4   3   7    7.57    0.56
   4   3  -6   35.54    1.02
   4  -3  -6   34.09    1.29
   4  -3  -6   35.94    1.08
   4   3  -6   35.09    1.06
   4   3  -5    6.23    0.27
   4   3  -5    6.34    0.30
   4  -3  -5    6.49    0.44
  -4   3   5    6.80    0.49
   4   3  -4    1.13    0.13
   4   3  -4    0.94    0.10
   4  -3  -4    1.13    0.19
  -4   3   4    1.00    0.21
   4  -3  -3   24.34    0.97
   4   3  -3   25.84    0.80
  -4   3   3   27.46    1.09
   4  -3  -2   52.30    1.70
  -4   3   2   55.65    1.81
   4  -3  -1    2.98    0.27
  -4   3   1    2.54    0.30
  -4   3   0   12.41    0.67
  -4   3  -1    3.37    0.34
   4   3   2  114.16    3.12
  -4   3  -3  289.82    7.25
  -4   3  -3  273.56    7.21
   4   3   3  278.07    7.10
   4   3   3  271.29    7.28
  -4   3  -4   24.13    0.79
   4   3   4   24.10    0.87
  -4   3  -5   10.61    0.45
   4   3   5   12.88    0.57
  -4   3  -6   40.32    1.27
   4   3   6   42.06    1.18
   4   3   6   42.01    1.42
  -4   3  -6   43.48    1.31
   4   3   6   43.41    1.18
   4   3   7   80.84    2.11
  -4   3  -7   78.87    2.25
  -4   3  -7   74.15    2.22
   4   3   7   80.61    2.11
   4   3   7   74.48    2.39
   4   3   8    1.56    0.12
  -4   3  -8    1.56    0.18
   4   3   8    1.68    0.12
   4   3   9    3.24    0.18
   4   3   9    3.33    0.18
  -4   3 -10    0.04    0.11
   4   3  10    0.09    0.07
  -4   3 -11    0.05    0.11
   4   3  11   -0.03    0.06
   4   3  11    0.15    0.07
   4   3  12    6.21    0.25
   4   3  12    5.84    0.24
   4   3  13   18.27    0.54
   4   3  13   17.45    0.53
   4   3  14    0.30    0.05
   4   3  14    0.55    0.06
  -4   3 -15    1.61    0.12
   4   3  16    2.15    0.10
  -4   3 -16    2.19    0.12
   4   4 -15    3.83    0.16
   4  -4 -15    3.71    0.16
   4  -4 -14    0.69    0.09
   4   4 -14    0.80    0.09
   4  -4 -13   19.74    0.64
   4  -4 -12   41.68    1.23
   4  -4 -11   34.69    1.08
   4   4 -10  103.91    2.74
   4  -4 -10  100.48    2.79
   4   4 -10  100.47    2.76
   4  -4  -9    4.56    0.28
   4   4  -9    4.08    0.24
   4   4  -9    3.96    0.26
   4  -4  -9    4.57    0.42
  -4   4   9    4.43    0.47
   4  -4  -8   15.90    0.59
   4   4  -8   15.41    0.53
   4  -4  -8   14.10    0.79
   4   4  -8   14.95    0.57
   4  -4  -7   26.51    0.87
   4   4  -7   24.34    0.79
   4   4  -7   25.82    0.85
   4  -4  -7   26.56    1.13
  -4   4   6    0.17    0.11
   4   4  -6   -0.01    0.09
   4   4  -6   -0.09    0.10
   4  -4  -6    0.10    0.13
   4  -4  -6    0.13    0.09
   4   4  -5    4.86    0.24
  -4   4   5    4.89    0.31
   4  -4  -5    5.23    0.29
   4   4  -5    4.81    0.29
   4  -4  -5    4.54    0.41
   4   4  -5    4.65    0.23
  -4   4   4    6.21    0.35
   4   4  -4    5.67    0.32
   4  -4  -4    5.72    0.45
   4   4  -4    5.94    0.26
   4   4  -4    6.25    0.27
   4   4  -3    1.99    0.14
  -4   4   3    2.01    0.20
   4   4  -3    2.16    0.15
   4   4  -3    2.15    0.19
   4  -4  -3    2.04    0.26
   4   4  -2    0.84    0.10
  -4   4   2    0.67    0.13
   4   4  -2    0.81    0.10
   4  -4  -2    0.75    0.17
  -4   4   2    0.81    0.10
   4   4  -1    4.57    0.21
   4   4  -1    3.91    0.25
  -4   4   1    4.35    0.29
   4   4  -1    3.82    0.20
   4   4  -1    3.75    0.21
  -4   4   1    4.69    0.22
   4   4   0   13.74    0.46
  -4   4   0   14.72    0.59
   4   4   0   13.65    0.53
   4   4   0   13.30    0.46
   4   4   0   13.10    0.48
   4   4   1    7.38    0.30
  -4   4  -1    8.00    0.40
   4   4   1    7.70    0.30
   4   4   1    7.28    0.35
  -4   4  -1    8.24    0.32
  -4   4  -2   81.33    2.25
   4   4   2   78.72    2.10
   4   4   2   76.82    2.08
   4   4   2   77.76    2.16
   4   4   3   16.23    0.52
   4   4   3   15.46    0.56
  -4   4  -3   17.42    0.65
   4   4   3   15.43    0.51
  -4   4  -3   15.90    0.62
  -4   4  -4   17.50    0.67
   4   4   4   17.59    0.55
   4   4   4   16.08    0.57
   4   4   4   17.79    0.55
  -4   4  -5   92.00    2.64
   4   4   5   94.45    2.51
  -4   4  -5   95.32    2.66
   4   4   6   20.55    0.65
   4   4   6   20.30    0.64
  -4   4  -6   21.19    0.78
  -4   4  -6   21.93    0.79
   4   4   7   33.59    0.95
  -4   4  -7   31.07    1.07
   4   4   7   31.77    0.95
  -4   4  -7   34.06    1.11
   4   4   8  109.57    2.82
   4   4   8  105.57    2.80
   4   4   8  104.18    2.80
  -4   4  -8  104.59    2.87
   4   4   9    5.36    0.25
   4   4   9    5.23    0.24
   4   4   9    5.47    0.24
   4   4  10   10.72    0.39
   4   4  10   10.75    0.38
  -4   4 -10   10.69    0.40
  -4   4 -10   11.32    0.51
  -4   4 -11    6.82    0.36
   4   4  11    6.02    0.26
   4   4  11    6.29    0.25
  -4   4 -11    6.27    0.27
   4   4  11    6.60    0.25
   4   4  12    8.77    0.32
   4   4  12    8.77    0.30
   4   4  12    9.16    0.31
   4   4  13    0.23    0.06
   4   4  13    0.24    0.06
   4   4  14   40.82    1.13
   4   4  14   43.88    1.12
   4   5 -13    0.06    0.04
   4   5 -12    0.39    0.06
   4  -5 -12    0.26    0.06
   4   5 -11    8.69    0.31
   4  -5 -11    9.40    0.34
   4  -5 -10    7.65    0.32
   4   5 -10    7.61    0.29
   4   5 -10    6.80    0.30
   4   5  -9   31.79    0.92
   4   5  -9   30.78    0.96
   4  -5  -9   31.53    0.96
   4   5  -8   -0.01    0.10
   4   5  -8   -0.02    0.07
   4  -5  -8    0.12    0.09
   4   5  -8    0.01    0.06
   4  -5  -7    5.99    0.31
   4   5  -7    6.00    0.27
   4   5  -7    6.02    0.33
   4   5  -7    5.36    0.25
   4  -5  -6   45.87    1.35
   4   5  -6   45.06    1.36
   4   5  -6   42.29    1.26
   4   5  -6   45.31    1.26
   4   5  -5   -0.01    0.08
   4   5  -5    0.05    0.11
   4   5  -5    0.15    0.07
   4  -5  -5   -0.01    0.09
   4   5  -4    0.77    0.11
   4   5  -4    1.02    0.16
   4   5  -4    1.02    0.12
   4  -5  -4    0.90    0.14
  -4   5   4    1.07    0.27
  -4   5   3    2.36    0.20
   4   5  -3    2.26    0.15
   4   5  -3    2.68    0.18
   4  -5  -3    2.84    0.22
  -4   5   3    1.89    0.33
  -4   5   2    0.16    0.11
   4   5  -2    0.17    0.07
   4   5  -2    0.25    0.12
   4   5  -2    0.13    0.07
  -4   5   2    0.18    0.10
  -4   5   1    1.94    0.19
   4   5  -1    2.00    0.20
   4   5  -1    1.84    0.15
  -4   5   1    2.16    0.17
  -4   5   1    2.00    0.21
  -4   5   0    6.04    0.34
  -4   5   0    5.94    0.36
   4   5   0    5.89    0.33
  -4   5   0    6.63    0.30
  -4   5  -1  108.57    3.05
  -4   5  -1  106.86    3.03
   4   5   1  106.76    2.92
   4   5   1  108.09    2.99
  -4   5  -1  117.89    2.96
  -4   5  -2    6.04    0.34
   4   5   2    5.89    0.28
  -4   5  -2    5.36    0.33
  -4   5  -2    6.79    0.30
   4   5   2    5.86    0.31
  -4   5  -3    6.80    0.37
   4   5   3    6.44    0.32
   4   5   3    6.98    0.30
   4   5   3    6.97    0.30
  -4   5  -3    6.73    0.31
  -4   5  -4  247.47    6.55
   4   5   4  240.06    6.42
  -4   5  -4  261.03    6.45
  -4   5  -5   19.11    0.70
  -4   5  -5   18.04    0.66
   4   5   5   17.41    0.58
  -4   5  -6    0.70    0.14
   4   5   6    0.78    0.10
  -4   5  -6    0.73    0.13
   4   5   7    1.04    0.12
  -4   5  -7    0.80    0.15
  -4   5  -7    0.66    0.13
   4   5   7    0.79    0.10
  -4   5  -8    0.77    0.14
   4   5   8    0.80    0.11
  -4   5  -8    0.72    0.11
   4   5   8    0.84    0.09
   4   5   9    6.36    0.26
  -4   5  -9    5.98    0.27
   4   5   9    6.22    0.24
   4   5  10    3.99    0.19
   4   5  10    4.26    0.18
   4   5  11    0.95    0.08
   4   5  11    0.98    0.09
   4   5  12    8.28    0.27
  -4   5 -12    8.66    0.28
   4   5  12    8.62    0.26
   4   5  13    0.04    0.02
  -4   5 -13    0.03    0.03
   4  -6  -9    0.04    0.03
   4  -6  -8    2.98    0.14
   4   6  -8    3.20    0.17
   4   6  -7    0.26    0.09
   4  -6  -7    0.10    0.05
   4   6  -6    6.20    0.29
   4  -6  -6    6.55    0.27
   4   6  -5    0.36    0.11
   4  -6  -5    0.35    0.08
   4  -6  -4   10.14    0.38
   4   6  -4    9.61    0.41
  -4   6   3    0.09    0.07
   4  -6  -3    0.03    0.07
  -4   6   2   16.74    0.62
   4  -6  -2   18.60    0.61
  -4   6   2   18.44    0.61
   4   6  -2   17.54    0.62
  -4   6   1   14.25    0.55
   4  -6  -1   14.21    0.52
  -4   6   1   15.51    0.55
   4   6  -1   15.68    0.55
  -4   6   0   21.68    0.76
  -4   6   0   23.89    0.76
   4  -6   0   22.32    0.73
   4   6   0   21.56    0.73
   4   6   0   23.11    0.68
   4   6   1    0.89    0.11
  -4   6  -1    0.97    0.14
   4   6   1    0.74    0.12
  -4   6  -2    0.39    0.11
  -4   6  -2    0.40    0.08
   4   6   2    0.45    0.09
  -4   6  -3    6.87    0.34
  -4   6  -3    7.06    0.33
   4   6   3    6.79    0.27
  -4   6  -3    6.62    0.28
  -4   6  -4    0.15    0.10
  -4   6  -4    0.08    0.06
   4   6   4    0.15    0.06
  -4   6  -5    0.06    0.09
  -4   6  -5    0.06    0.06
   4   6   5    0.06    0.05
   4   6   6    0.24    0.06
  -4   6  -6    0.10    0.08
  -4   6  -6    0.13    0.06
   4   6   7    1.43    0.09
  -4   6  -7    1.39    0.12
  -4   6  -7    1.55    0.10
   4   6   8    1.60    0.08
  -4   6  -8    1.57    0.10
   4   6   9    6.57    0.20
  -4   6  -9    6.08    0.21
   4   7  -3    0.28    0.03
   4   7   0    0.05    0.03
   4   7   1    1.55    0.07
   4   7   2    0.99    0.05
   5   0 -18   11.44    0.36
  -5   0  18   10.75    0.36
   5   0 -17    0.08    0.07
   5   0 -16    4.20    0.22
   5   0 -15   -0.05    0.10
   5   0 -14    0.16    0.09
   5   0 -13   -0.02    0.09
   5   0 -13    0.08    0.08
  -5   0  13    0.03    0.12
   5   0 -13    0.02    0.11
   5   0 -13    0.03    0.14
   5   0 -12   25.29    0.80
  -5   0  12   23.61    1.17
   5   0 -12   25.35    1.15
   5   0 -12   25.45    0.82
   5   0 -11   -0.05    0.09
   5   0 -11    0.01    0.06
  -5   0  11    0.03    0.14
   5   0 -11   -0.16    0.15
   5   0 -10    0.07    0.08
   5   0 -10    0.06    0.06
   5   0 -10    0.10    0.07
  -5   0  10   -0.03    0.11
   5   0 -10    0.10    0.13
   5   0  -9   -0.02    0.07
  -5   0   9   -0.05    0.13
  -5   0   8   35.55    1.34
   5   0  -8   33.62    1.25
   5   0  -7   -0.02    0.10
  -5   0   7   -0.02    0.14
  -5   0   6  575.20   15.26
   5   0  -6  589.17   15.11
   5   0  -6  597.47   15.21
   5   0  -5   -0.02    0.08
   5   0  -5   -0.08    0.12
   5   0  -4   14.01    0.53
   5   0  -3    0.06    0.09
   5   0  -3    0.01    0.06
  -5   0   3    0.02    0.05
   5   0  -2    0.21    0.09
   5   0  -2    0.22    0.08
  -5   0   2    0.27    0.06
   5   0  -1    0.02    0.07
   5   0  -1    0.03    0.07
  -5   0   1    0.03    0.04
   5   0   0    1.54    0.16
   5   0   1    0.05    0.08
   5   0   2   19.51    0.73
   5   0   3   -0.05    0.09
   5   0   4    0.31    0.11
   5   0   5   -0.07    0.11
   5   0   6   31.93    1.20
   5   0   7    0.02    0.15
   5   0   8  326.25    8.86
   5   0   9   -0.03    0.14
   5   0   9    0.47    0.08
   5   0  10  122.98    4.38
   5   0  10  156.03    3.93
   5   0  11    0.11    0.16
   5   0  11    0.02    0.08
   5   0  12   92.16    2.50
   5   0  13    0.05    0.08
   5   0  14    1.30    0.14
   5   0  15   -0.10    0.09
   5   0  16   14.48    0.48
   5   0  17   -0.09    0.06
  -5   0 -18    1.13    0.08
   5   0  18    1.33    0.07
  -5   1  18    0.96    0.08
  -5  -1  18    1.06    0.08
   5  -1 -18    1.12    0.08
   5   1 -18    1.24    0.08
   5  -1 -17   29.12    0.82
   5   1 -17   27.32    0.81
   5   1 -16    0.79    0.11
   5  -1 -16    0.78    0.11
   5   1 -15    1.41    0.11
   5   1 -15    1.49    0.15
   5  -1 -15    1.76    0.16
   5  -1 -15    1.67    0.16
   5  -1 -14   22.63    0.72
   5   1 -14   22.09    0.71
   5   1 -14   20.98    0.67
   5  -1 -14   21.93    0.74
   5   1 -13   47.44    1.37
  -5  -1  13   41.36    1.75
   5   1 -13   47.83    1.33
   5  -1 -13   48.65    1.38
   5  -1 -13   46.62    1.72
   5   1 -13   46.56    1.76
   5  -1 -13   47.19    1.78
  -5   1  13   42.40    1.77
   5  -1 -13   49.15    1.41
   5   1 -12   40.46    1.20
   5  -1 -12   41.42    1.20
   5  -1 -12   41.03    1.24
   5   1 -12   40.03    1.16
  -5   1  12   40.60    1.62
  -5  -1  12   37.89    1.58
   5  -1 -12   40.90    1.55
   5   1 -12   43.74    1.61
   5  -1 -12   41.76    1.60
   5   1 -11   24.27    0.78
   5  -1 -11   25.82    0.79
  -5   1  11   26.09    1.17
   5  -1 -11   23.79    0.81
   5   1 -11   24.25    0.75
  -5  -1  11   25.90    1.16
   5   1 -11   24.26    1.10
   5  -1 -11   25.15    1.11
   5  -1 -10   30.02    0.93
   5   1 -10   31.26    0.96
  -5   1  10   31.05    1.28
  -5  -1  10   30.71    1.27
   5   1 -10   28.80    0.88
   5   1 -10   28.50    1.19
   5  -1 -10   28.46    1.19
   5  -1 -10   27.91    0.88
   5   1  -9    0.96    0.11
   5  -1  -9    0.98    0.11
   5   1  -9    1.20    0.11
  -5   1   9    0.96    0.22
  -5  -1   9    0.74    0.20
   5   1  -9    0.77    0.20
   5  -1  -9    0.86    0.20
   5   1  -8    3.85    0.19
   5  -1  -8    3.86    0.19
  -5   1   8    4.05    0.38
  -5  -1   8    4.12    0.37
   5   1  -8    4.01    0.34
   5  -1  -8    3.83    0.34
  -5   1   7   19.89    0.86
  -5  -1   7   20.11    0.86
   5  -1  -7   18.38    0.78
   5   1  -7   17.18    0.65
   5   1  -7   19.04    0.79
   5  -1  -7   17.29    0.77
  -5  -1   6   21.02    0.86
   5  -1  -6   19.69    0.79
   5   1  -6   18.62    0.66
  -5   1   6   21.84    0.87
   5   1  -6   20.46    0.80
   5  -1  -6   19.06    0.79
   5  -1  -5   41.80    1.30
   5   1  -5   38.54    1.14
   5  -1  -4   58.57    1.68
   5   1  -4   53.30    1.52
  -5   1   4   57.94    1.67
   5  -1  -3   91.54    2.62
   5   1  -3   93.38    2.48
  -5   1   3   98.86    2.63
   5   1  -2   19.85    0.75
   5  -1  -2   20.39    0.76
   5   1  -1   52.32    1.57
   5  -1  -1   54.21    1.58
  -5   1   1   53.26    1.55
   5   1   0   59.30    1.78
   5  -1   0   62.58    1.79
  -5   1   0   63.64    1.79
   5   1   1   21.49    0.77
   5  -1   1   22.73    0.79
   5  -1   2    0.53    0.12
   5   1   2    0.58    0.12
   5  -1   3   18.53    0.73
   5   1   3   18.30    0.72
   5  -1   4  174.13    4.62
   5   1   4  162.71    4.59
   5   1   5    5.80    0.40
   5  -1   5    5.43    0.39
   5   1   6    0.32    0.15
   5  -1   6    0.70    0.17
   5  -1   7    0.02    0.13
   5   1   7   -0.02    0.13
   5  -1   8   26.83    1.15
  -5   1  -8   26.79    0.84
   5   1   8   24.92    1.12
  -5   1  -9    0.45    0.09
   5  -1   9    0.06    0.16
   5   1   9    0.12    0.16
   5  -1   9    0.13    0.07
   5   1   9    0.13    0.07
   5   1   9    0.43    0.06
   5   1  10   35.41    1.53
   5   1  10   39.39    1.13
   5  -1  10   42.07    1.14
   5   1  10   37.27    1.06
   5  -1  10   38.63    1.59
   5   1  11   32.78    0.94
   5  -1  11   31.39    0.94
   5   1  11   29.74    0.86
   5  -1  11   29.41    1.37
   5   1  11   28.64    1.35
   5  -1  12   80.65    2.92
   5   1  12   85.68    2.94
   5   1  12   90.24    2.39
   5  -1  12   84.59    2.38
   5   1  12   89.40    2.30
   5   1  13    4.84    0.25
   5  -1  13    4.70    0.25
   5   1  14   33.18    1.00
   5  -1  14   34.77    1.01
   5   1  15    0.38    0.08
   5  -1  15    0.41    0.09
   5   1  15    0.41    0.06
   5   1  16    2.05    0.13
   5  -1  16    1.99    0.13
  -5  -1 -17    1.13    0.10
   5  -1  17    1.19    0.09
   5   1  17    1.33    0.09
   5  -1  18    0.06    0.03
   5  -2 -17   48.12    1.26
   5   2 -16    8.29    0.29
  -5  -2  16    8.11    0.30
   5  -2 -16    8.49    0.33
   5   2 -15  120.84    3.22
   5  -2 -15  126.29    3.22
   5   2 -15  121.19    3.22
   5  -2 -15  122.26    3.27
   5  -2 -14    1.56    0.16
   5   2 -14    1.86    0.15
   5  -2 -14    1.57    0.14
   5   2 -14    1.80    0.15
   5  -2 -13   10.27    0.39
   5  -2 -13    9.25    0.42
   5   2 -13    9.91    0.39
   5   2 -13   10.03    0.39
   5  -2 -12    0.53    0.10
   5   2 -12    0.52    0.11
   5   2 -12    0.73    0.12
   5  -2 -12    0.71    0.13
  -5   2  12    0.51    0.17
  -5  -2  12    0.60    0.19
   5  -2 -12    0.35    0.17
   5   2 -11  110.46    2.96
   5   2 -11  111.25    2.97
   5  -2 -11  112.19    3.04
   5  -2 -11  118.29    3.46
  -5   2  11  110.40    3.42
   5  -2 -11  110.01    2.96
   5   2 -10    5.65    0.26
   5  -2 -10    5.17    0.29
   5  -2 -10    5.22    0.25
   5   2 -10    5.35    0.26
  -5   2  10    4.89    0.44
  -5  -2  10    5.69    0.47
   5   2  -9    3.78    0.20
   5   2  -9    3.72    0.25
  -5  -2   9    3.19    0.35
   5   2  -9    3.89    0.21
   5  -2  -9    3.49    0.23
  -5   2   9    3.35    0.36
   5  -2  -8   13.67    0.46
   5  -2  -8   14.64    0.53
   5   2  -8   13.87    0.53
   5   2  -8   14.28    0.48
  -5   2   8   13.19    0.71
   5   2  -8   13.75    0.46
  -5  -2   8   12.86    0.70
   5   2  -8   14.11    0.51
   5   2  -7   47.87    1.36
   5   2  -7   47.81    1.32
  -5   2   7   49.20    1.64
  -5  -2   7   48.47    1.63
   5   2  -6    7.26    0.29
  -5  -2   6    8.55    0.49
   5  -2  -6    8.82    0.50
  -5   2   6    7.60    0.49
  -5   2   6    8.15    0.48
  -5   2   5    2.60    0.25
  -5  -2   5    2.28    0.24
   5  -2  -5    1.86    0.24
  -5   2   5    2.23    0.26
  -5  -2   4  104.44    3.02
  -5   2   4  106.73    3.02
   5  -2  -4  105.72    3.04
  -5   2   4  109.09    3.08
   5  -2  -3   40.18    1.35
  -5   2   3   43.93    1.42
   5  -2  -2  166.53    4.47
  -5   2   2  161.37    4.50
   5  -2  -1    8.92    0.46
   5   2  -1    8.56    0.42
   5  -2  -1    9.66    0.44
  -5   2   1    9.98    0.51
   5  -2   0    3.36    0.26
   5   2   0    3.13    0.23
   5  -2   0    3.29    0.23
  -5   2   0    3.55    0.30
   5   2   1    3.67    0.25
   5  -2   1    3.44    0.24
   5   2   2   62.62    1.80
   5  -2   2   58.72    1.77
   5   2   3   30.87    0.95
   5  -2   3   32.28    1.08
   5  -2   4    2.57    0.24
   5   2   4    2.71    0.24
   5   2   5    0.26    0.11
   5  -2   5    0.25    0.11
   5  -2   6  113.02    3.30
   5   2   6  110.98    3.29
  -5   2  -6  115.57    3.08
   5  -2   7   26.28    1.06
   5   2   7   25.28    1.04
  -5   2  -7   24.59    0.83
  -5   2  -7   25.65    0.82
  -5   2  -8   -0.01    0.08
   5   2   8   -0.24    0.17
   5   2   8   -0.04    0.07
   5  -2   8   -0.01    0.07
   5   2   8    0.03    0.05
   5  -2   9    3.91    0.40
  -5   2  -9    4.01    0.27
   5  -2   9    4.14    0.21
   5   2   9    3.66    0.20
   5   2   9    4.26    0.19
   5   2   9    3.55    0.38
  -5   2 -10   18.93    0.69
   5   2  10   16.99    0.91
   5   2  10   18.57    0.60
   5  -2  10   18.32    0.60
   5  -2  10   17.04    0.91
   5   2  10   18.69    0.57
   5   2  11    4.90    0.47
   5  -2  11    5.90    0.26
   5   2  11    5.75    0.24
  -5   2 -11    5.89    0.34
   5   2  11    5.57    0.26
   5   2  12   14.62    0.48
   5   2  12   15.36    0.50
   5  -2  12   14.87    0.50
   5   2  12   14.64    0.46
   5  -2  12   12.18    0.79
   5   2  12   11.63    0.77
   5   2  13    5.86    0.24
   5   2  13    6.08    0.26
   5   2  13    6.04    0.22
   5  -2  13    5.43    0.25
   5   2  14    0.71    0.09
   5   2  14    0.72    0.08
   5  -2  14    0.56    0.09
   5   2  15   20.95    0.60
   5  -2  15   21.75    0.63
  -5  -2 -16    0.10    0.05
   5  -2  16    0.16    0.05
  -5   2 -17   14.42    0.43
   5   3 -16    1.15    0.08
   5   3 -15   64.52    1.74
   5   3 -14    6.29    0.27
   5   3 -13   43.18    1.24
   5   3 -12  129.36    3.44
   5   3 -11    0.96    0.13
   5  -3 -11    0.89    0.22
  -5   3  11    0.92    0.27
   5   3 -10   11.13    0.43
  -5   3  10   10.20    0.72
   5   3  -9   86.97    2.35
   5   3  -9   85.55    2.38
   5  -3  -9   84.10    2.74
  -5   3   9   87.33    2.85
   5   3  -8  119.40    3.23
   5   3  -8  124.52    3.28
   5  -3  -8  122.92    3.64
  -5   3   8  118.97    3.70
   5   3  -7    0.83    0.13
   5  -3  -7    0.58    0.18
  -5   3   7    0.79    0.20
   5   3  -6    0.13    0.07
   5   3  -6    0.05    0.08
   5  -3  -6    0.16    0.13
  -5   3   6    0.05    0.14
   5   3  -5    1.24    0.12
   5   3  -5    1.54    0.15
   5  -3  -5    1.80    0.25
  -5   3   5    1.73    0.28
   5   3  -4    2.69    0.16
   5   3  -4    2.93    0.20
   5  -3  -4    2.64    0.29
  -5   3   4    2.77    0.32
   5   3  -3    2.00    0.13
   5   3  -3    1.78    0.16
   5  -3  -3    1.95    0.25
  -5   3   3    1.74    0.26
   5   3  -2   12.02    0.41
   5  -3  -2   13.42    0.64
  -5   3   2   12.34    0.69
  -5   3   1   43.90    1.27
   5   3  -1   38.51    1.13
   5   3  -1   40.37    1.19
   5  -3  -1   40.95    1.39
  -5   3   1   44.48    1.53
  -5   3   0   21.27    0.75
   5   3   0   20.52    0.68
  -5   3   0   21.15    0.96
  -5   3  -1   12.39    0.52
   5   3   2   16.72    0.51
   5   3   2   16.62    0.50
   5   3   3   75.16    2.03
  -5   3  -3   71.63    2.11
   5   3   3   78.71    2.01
  -5   3  -4    5.10    0.30
   5   3   4    5.13    0.21
  -5   3  -4    4.45    0.26
  -5   3  -5    1.00    0.13
   5   3   5    1.21    0.10
  -5   3  -5    1.14    0.16
  -5   3  -6   14.07    0.59
   5   3   6   15.72    0.49
  -5   3  -6   14.07    0.56
   5   3   7    3.42    0.18
  -5   3  -7    3.23    0.24
   5   3   7    2.98    0.17
  -5   3  -7    3.36    0.25
   5   3   8    0.91    0.10
  -5   3  -8    0.85    0.15
   5   3   8    1.03    0.10
  -5   3  -9    0.90    0.16
   5   3   9    0.89    0.10
   5   3   9    1.16    0.11
   5   3  10   75.07    2.08
  -5   3 -10   78.98    2.24
   5   3  10   79.54    2.08
  -5   3 -11    1.66    0.19
   5   3  11    1.57    0.12
   5   3  11    1.55    0.12
   5   3  12    9.62    0.34
   5   3  12    9.77    0.34
   5   3  13    5.05    0.19
   5   3  13    4.44    0.19
   5   3  14    0.40    0.06
   5   3  14    0.52    0.06
   5   3  15    4.83    0.19
  -5   3 -15    5.41    0.21
   5   3  16    1.58    0.08
  -5   3 -16    1.53    0.09
   5   4 -15    3.76    0.15
   5  -4 -15    3.84    0.16
   5   4 -14   11.71    0.39
   5  -4 -14   12.85    0.41
   5   4 -13    0.70    0.10
   5  -4 -13    0.70    0.10
   5  -4 -12   14.82    0.53
   5  -4 -11    2.99    0.22
   5   4 -10    8.24    0.38
   5  -4 -10    9.87    0.42
   5   4  -9    6.95    0.32
   5  -4  -9    6.83    0.36
   5   4  -9    6.87    0.35
  -5   4   8   22.76    0.86
   5   4  -8   25.93    0.80
   5  -4  -8   27.20    0.88
   5   4  -8   26.40    0.86
   5  -4  -8   25.38    1.12
   5   4  -8   23.54    0.75
  -5   4   8   26.60    1.23
   5  -4  -7   28.58    0.93
   5   4  -7   28.40    0.85
  -5   4   7   26.04    0.93
   5   4  -7   29.11    0.92
   5  -4  -7   25.95    1.16
   5   4  -7   25.00    0.80
  -5   4   7   26.48    1.25
   5   4  -6   50.12    1.39
  -5   4   6   47.24    1.49
   5  -4  -6   51.90    1.48
   5   4  -6   49.44    1.46
   5  -4  -6   51.82    1.78
   5   4  -6   45.20    1.35
  -5   4   6   47.92    1.84
  -5   4   5   39.62    1.26
   5   4  -5   39.29    1.13
   5  -4  -5   41.10    1.23
   5   4  -5   38.52    1.20
   5  -4  -5   39.50    1.48
   5   4  -5   36.53    1.10
  -5   4   5   39.66    1.59
   5   4  -4    0.03    0.07
   5   4  -4   -0.02    0.10
  -5   4   4    0.26    0.12
   5  -4  -4   -0.05    0.11
   5   4  -4    0.09    0.06
  -5   4   4    0.03    0.13
  -5   4   3   21.17    0.79
   5   4  -3   20.07    0.65
   5  -4  -3   20.60    0.94
   5   4  -3   21.90    0.67
  -5   4   3   22.27    1.09
  -5   4   2   15.96    0.64
   5   4  -2   14.97    0.50
   5   4  -2   14.34    0.50
  -5   4   2   13.44    0.84
   5   4  -1   10.63    0.39
   5   4  -1   11.28    0.40
   5   4  -1   11.07    0.46
  -5   4   1   11.06    0.51
   5   4  -1   10.66    0.40
  -5   4   1   11.51    0.75
  -5   4   0    0.10    0.11
   5   4   0    0.09    0.07
   5   4   0    0.09    0.06
   5   4   0    0.05    0.09
   5   4   1   30.65    0.94
   5   4   1   30.83    0.92
   5   4   1   31.71    0.95
   5   4   1   31.75    1.02
  -5   4  -1   32.41    1.09
   5   4   2    1.36    0.12
   5   4   2    1.22    0.11
   5   4   2    1.28    0.11
   5   4   2    1.22    0.15
  -5   4  -2    1.18    0.16
  -5   4  -2    1.15    0.18
  -5   4  -3   18.38    0.69
   5   4   3   18.54    0.59
  -5   4  -3   19.57    0.73
   5   4   3   18.15    0.57
   5   4   3   17.60    0.63
  -5   4  -4   24.66    0.87
  -5   4  -4   21.31    0.79
   5   4   4   25.20    0.73
   5   4   4   23.43    0.72
   5   4   4   21.39    0.74
   5   4   4   23.70    0.71
   5   4   5    2.38    0.16
   5   4   5    2.34    0.16
  -5   4  -5    2.25    0.23
  -5   4  -5    2.36    0.22
   5   4   6   65.97    1.76
  -5   4  -6   63.95    1.89
   5   4   6   62.82    1.76
   5   4   7   52.91    1.47
  -5   4  -7   52.67    1.60
   5   4   7   53.81    1.47
   5   4   8   17.45    0.55
   5   4   8   17.16    0.55
  -5   4  -8   16.70    0.60
  -5   4  -9    0.38    0.13
   5   4   9    0.46    0.08
   5   4   9    0.46    0.08
   5   4   9    0.54    0.09
  -5   4 -10   48.63    1.42
   5   4  10   43.65    1.26
   5   4  10   47.29    1.29
   5   4  10   45.66    1.26
  -5   4 -11    0.06    0.10
   5   4  11   -0.01    0.07
   5   4  11    0.00    0.06
   5   4  11    0.07    0.07
   5   4  12    0.21    0.05
   5   4  12    0.16    0.07
   5   4  12    0.20    0.06
   5   4  13    3.91    0.17
   5   4  13    4.16    0.16
   5   4  14    9.85    0.30
   5  -5 -13    0.06    0.03
   5  -5 -12   20.56    0.59
   5   5 -12   19.53    0.57
   5   5 -11    0.07    0.06
   5  -5 -11    0.04    0.06
   5   5 -10   16.58    0.52
   5   5 -10   16.27    0.54
   5  -5 -10   17.17    0.56
   5   5  -9    6.04    0.30
   5   5  -9    6.27    0.27
   5   5  -8    0.62    0.10
   5   5  -8    0.82    0.14
   5  -5  -8    0.78    0.12
   5  -5  -7   24.75    0.81
   5   5  -7   23.99    0.74
   5   5  -7   23.91    0.81
   5   5  -6   28.57    0.86
   5   5  -6   27.34    0.84
   5   5  -6   29.21    0.94
   5  -5  -6   29.50    0.93
   5   5  -5    2.17    0.16
   5  -5  -5    2.44    0.21
   5   5  -5    2.42    0.22
   5   5  -5    2.11    0.15
   5   5  -4    6.49    0.28
   5  -5  -4    6.74    0.35
   5   5  -4    6.58    0.36
   5   5  -4    5.90    0.28
  -5   5   3    6.46    0.35
   5  -5  -3    6.58    0.35
   5   5  -3    6.86    0.28
   5   5  -3    6.16    0.28
  -5   5   2    7.83    0.40
   5   5  -2    7.76    0.31
   5   5  -2    8.30    0.40
  -5   5   1   23.14    0.81
  -5   5   1   23.29    0.83
   5   5  -1   21.89    0.69
   5   5  -1   22.64    0.79
  -5   5   0   29.22    1.03
   5   5   0   28.60    0.99
  -5   5  -1   14.07    0.59
   5   5   1   13.45    0.49
   5   5   1   13.28    0.54
  -5   5  -2    0.14    0.12
   5   5   2    0.47    0.10
   5   5   2    0.51    0.12
  -5   5  -2    0.27    0.09
  -5   5  -3   58.97    1.69
  -5   5  -3   52.55    1.67
   5   5   3   55.92    1.56
   5   5   3   56.40    1.55
   5   5   3   50.70    1.58
  -5   5  -3   61.69    1.59
  -5   5  -4    0.64    0.14
  -5   5  -4    0.43    0.14
   5   5   4    0.48    0.10
  -5   5  -4    0.64    0.10
   5   5   4    0.38    0.09
  -5   5  -5    0.19    0.13
  -5   5  -5    0.05    0.11
   5   5   5    0.12    0.09
  -5   5  -5    0.18    0.08
   5   5   5    0.03    0.07
  -5   5  -6    0.77    0.15
  -5   5  -6    0.70    0.13
   5   5   6    0.68    0.10
  -5   5  -7    5.85    0.33
  -5   5  -7    6.29    0.30
   5   5   7    6.15    0.25
   5   5   7    5.72    0.24
   5   5   8   44.67    1.22
  -5   5  -8   45.87    1.35
  -5   5  -8   44.23    1.27
   5   5   8   44.41    1.22
   5   5   9    1.54    0.12
  -5   5  -9    1.50    0.16
   5   5  10    0.14    0.06
   5   5  11    0.22    0.05
   5   5  11    0.15    0.05
  -5   5 -11    0.09    0.04
   5   5  12   15.99    0.46
   5   5  12   17.10    0.45
  -5   5 -12   16.02    0.46
   5  -6  -9    4.26    0.15
   5   6  -8    0.66    0.09
   5  -6  -8    0.54    0.06
   5  -6  -7    1.92    0.12
   5   6  -7    2.01    0.14
   5  -6  -6    8.67    0.32
   5   6  -6    8.69    0.35
   5  -6  -5    2.99    0.18
   5   6  -5    2.95    0.20
  -5   6   4    0.32    0.08
   5  -6  -4    0.49    0.09
  -5   6   3   10.57    0.43
   5  -6  -3   11.97    0.43
  -5   6   2    1.92    0.17
  -5   6   2    1.88    0.16
   5   6  -2    2.12    0.17
   5   6  -2    1.93    0.13
   5  -6  -2    1.95    0.16
  -5   6   1    0.59    0.11
  -5   6   1    0.73    0.12
   5   6  -1    0.46    0.11
   5  -6  -1    0.47    0.10
   5   6  -1    0.53    0.09
  -5   6   0    0.56    0.11
  -5   6   0    0.41    0.11
   5   6   0    0.65    0.11
   5  -6   0    0.33    0.09
  -5   6  -1    0.38    0.10
  -5   6  -2   13.46    0.53
   5   6   2   14.20    0.46
  -5   6  -2   14.64    0.52
   5   6   3   12.53    0.40
  -5   6  -3   12.86    0.47
   5   6   4   16.09    0.49
  -5   6  -4   15.71    0.55
  -5   6  -4   16.09    0.50
  -5   6  -5    0.02    0.08
   5   6   5    0.09    0.06
  -5   6  -5    0.08    0.05
  -5   6  -6    0.03    0.07
   5   6   6    0.03    0.04
  -5   6  -6   -0.02    0.04
  -5   6  -7    1.06    0.09
  -5   6  -7    1.19    0.08
  -6   0  18    1.48    0.10
   6   0 -18    1.97    0.10
   6   0 -17   -0.07    0.07
   6   0 -16    7.88    0.32
   6   0 -15   -0.10    0.10
   6   0 -14    2.37    0.19
   6   0 -13   -0.05    0.09
   6   0 -13    0.01    0.07
  -6   0  13    0.13    0.14
   6   0 -12   55.57    1.55
  -6   0  12   51.66    2.00
   6   0 -12   52.45    1.81
   6   0 -12   54.71    1.56
   6   0 -11    0.07    0.09
   6   0 -11   -0.05    0.07
   6   0 -11   -0.01    0.08
   6   0 -11    0.04    0.10
  -6   0  11   -0.19    0.22
   6   0 -11   -0.14    0.18
   6   0 -10  199.04    5.11
   6   0 -10  194.72    5.11
  -6   0  10  187.69    5.60
   6   0 -10  199.98    5.15
   6   0 -10  187.60    5.37
   6   0 -10  194.88    5.53
   6   0  -9   -0.07    0.07
   6   0  -9    0.10    0.07
   6   0  -9    0.02    0.09
  -6   0   9   -0.03    0.14
   6   0  -9   -0.02    0.14
   6   0  -8   65.51    1.74
  -6   0   8   57.85    2.11
   6   0  -8   59.82    1.93
   6   0  -8   65.37    2.06
   6   0  -7   -0.04    0.08
  -6   0   7    0.02    0.14
   6   0  -6  411.52   10.68
   6   0  -5    0.03    0.07
   6   0  -4    0.22    0.09
  -6   0   4    0.13    0.07
   6   0  -3    0.05    0.10
   6   0  -3   -0.02    0.07
  -6   0   3    0.05    0.06
   6   0  -2  168.55    4.36
   6   0  -2  164.50    4.46
  -6   0   2  161.64    4.27
   6   0  -1   -0.03    0.08
   6   0   0    1.78    0.19
   6   0   1    0.01    0.07
   6   0   2  124.27    3.46
   6   0   3    0.02    0.09
   6   0   4  168.18    4.64
   6   0   5    0.04    0.10
   6   0   6   42.50    1.51
   6   0   7   -0.02    0.18
   6   0   8    0.08    0.14
   6   0   8    0.07    0.06
   6   0   9   -0.12    0.21
   6   0   9    0.01    0.07
   6   0  10    0.02    0.08
   6   0  11   -0.01    0.08
   6   0  12  178.49    4.68
   6   0  13    0.08    0.08
   6   0  14   32.13    0.96
   6   0  15    0.05    0.08
   6   0  16    4.13    0.19
   6   0  17   -0.02    0.04
   6   0  18    0.26    0.03
  -6  -1  18   -0.05    0.04
   6   1 -18    0.01    0.03
   6  -1 -18   -0.02    0.03
   6   1 -17    3.39    0.16
   6  -1 -17    3.79    0.16
   6   1 -16    0.02    0.08
   6  -1 -16   -0.03    0.08
   6   1 -15   10.24    0.40
   6  -1 -15   10.34    0.40
   6  -1 -15   10.57    0.41
   6  -1 -14   48.30    1.37
   6   1 -14   46.38    1.31
   6   1 -14   47.77    1.36
   6  -1 -14   48.08    1.39
   6   1 -13   38.59    1.16
   6  -1 -13   39.62    1.17
   6   1 -13   40.39    1.13
  -6  -1  13   38.30    1.58
  -6   1  13   36.01    1.56
   6  -1 -13   40.26    1.20
   6  -1 -12   39.59    1.17
   6  -1 -12   41.39    1.20
   6   1 -12   38.71    1.12
   6   1 -12   38.41    1.16
  -6   1  12   38.62    1.59
  -6  -1  12   37.72    1.58
   6  -1 -12   39.46    1.50
   6   1 -11   42.25    1.24
   6   1 -11   42.01    1.21
  -6   1  11   44.11    1.70
   6  -1 -11   44.56    1.29
   6  -1 -11   41.97    1.24
   6  -1 -11   41.77    1.56
  -6  -1  11   43.30    1.69
   6   1 -10   57.13    1.56
   6   1 -10   55.50    1.62
   6  -1 -10   56.74    1.60
   6  -1 -10   53.64    1.55
   6   1 -10   54.29    1.53
  -6   1  10   55.93    2.02
  -6  -1  10   56.20    2.02
   6  -1 -10   55.89    1.89
   6  -1  -9   22.32    0.73
   6   1  -9   24.03    0.74
   6  -1  -9   24.50    0.78
   6   1  -9   24.99    0.80
  -6   1   9   24.34    1.11
  -6  -1   9   24.05    1.10
   6  -1  -9   22.65    0.99
   6  -1  -8    0.06    0.07
   6   1  -8    0.03    0.07
   6   1  -8    0.15    0.06
   6  -1  -8    0.20    0.13
  -6   1   8   -0.03    0.16
  -6  -1   8   -0.05    0.15
   6   1  -7    3.08    0.17
   6  -1  -7    2.91    0.17
  -6   1   7    2.88    0.32
  -6  -1   7    2.79    0.32
   6  -1  -7    3.51    0.31
   6   1  -7    3.02    0.21
  -6  -1   6    2.76    0.29
  -6   1   6    2.21    0.27
   6  -1  -6    2.16    0.23
   6   1  -6    1.91    0.16
  -6   1   6    1.84    0.22
   6  -1  -5   50.91    1.55
  -6   1   5   49.97    1.52
   6  -1  -4   44.57    1.46
   6   1  -4   44.85    1.30
   6  -1  -3   66.22    2.06
  -6   1   3   75.48    2.07
   6  -1  -2  479.90   12.74
   6   1  -2  465.27   12.77
   6  -1  -2  513.45   12.80
  -6   1   2  514.02   12.72
   6  -1  -1   49.11    1.51
   6   1  -1   49.14    1.53
   6  -1  -1   49.26    1.53
  -6   1   1   49.49    1.49
   6   1   0   49.21    1.52
   6  -1   0   48.99    1.52
   6   1   1   90.42    2.61
   6  -1   1   92.56    2.62
   6   1   2   35.06    1.18
   6  -1   2   33.90    1.17
   6   1   3   61.64    1.89
   6  -1   3   60.60    1.88
   6  -1   4    0.19    0.11
   6   1   4    0.09    0.10
   6   1   5    4.09    0.34
   6  -1   5    4.43    0.36
   6   1   6   21.19    0.94
   6  -1   6   22.06    0.95
   6  -1   7   31.85    1.32
   6   1   7   38.02    1.38
   6   1   8   -0.03    0.15
  -6   1  -8   -0.01    0.07
   6  -1   8    0.17    0.14
   6   1   8    0.11    0.06
   6  -1   8    0.17    0.07
   6   1   8    0.04    0.05
   6   1   9    4.53    0.46
   6  -1   9    4.69    0.47
   6   1   9    4.37    0.23
   6  -1   9    5.10    0.24
   6   1   9    5.03    0.20
   6   1  10   36.82    1.58
   6  -1  10   40.44    1.62
  -6   1 -10   39.08    1.21
   6  -1  10   41.74    1.17
   6   1  10   39.56    1.10
   6   1  10   40.91    1.17
   6   1  11  185.62    5.58
   6   1  11  198.22    5.03
   6  -1  11  195.85    5.03
   6   1  11  189.38    4.95
   6  -1  11  188.18    5.61
   6  -1  12   41.31    1.71
   6   1  12   43.91    1.73
   6   1  12   43.71    1.25
   6  -1  12   43.17    1.26
   6   1  13    2.97    0.19
   6  -1  13    3.26    0.20
   6   1  14   10.67    0.40
   6  -1  14   11.03    0.40
   6  -1  15    4.10    0.20
   6   1  15    3.62    0.16
   6   1  15    3.81    0.19
   6  -1  16    1.79    0.12
   6   1  16    2.11    0.12
  -6  -1 -17    0.05    0.05
  -6   1 -17   -0.02    0.05
   6   1  17    0.02    0.03
   6  -1  17    0.00    0.03
  -6  -2  17    1.69    0.08
   6   2 -16    2.76    0.13
   6  -2 -16    2.54    0.13
   6   2 -15   16.70    0.53
   6  -2 -15   17.33    0.53
   6  -2 -15   17.51    0.58
   6  -2 -14    1.04    0.12
   6   2 -14    1.17    0.12
   6   2 -14    0.98    0.12
   6  -2 -14    1.17    0.14
   6   2 -13   10.06    0.39
   6  -2 -13   10.15    0.38
   6   2 -13    9.71    0.38
   6  -2 -13   10.26    0.43
   6   2 -12    0.42    0.10
   6  -2 -12    0.44    0.10
   6   2 -12    0.54    0.10
   6  -2 -12    0.58    0.12
  -6   2  12    0.47    0.17
  -6  -2  12    0.53    0.19
   6  -2 -12    0.66    0.20
  -6   2  12    0.62    0.21
   6  -2 -11   60.44    1.65
   6   2 -11   60.11    1.65
   6   2 -11   57.67    1.65
   6  -2 -11   59.18    1.72
   6  -2 -11   59.34    2.06
  -6   2  11   54.22    2.03
  -6   2  11   60.76    2.16
   6   2 -10   29.42    0.91
   6  -2 -10   30.03    0.98
   6  -2 -10   30.80    0.91
   6   2 -10   30.89    0.93
  -6   2  10   31.82    1.31
  -6  -2  10   31.38    1.31
   6  -2 -10   32.21    1.29
  -6   2  10   29.61    1.31
   6  -2  -9    0.07    0.07
   6   2  -9    0.01    0.07
   6   2  -9   -0.02    0.07
   6   2  -9   -0.02    0.08
   6   2  -9    0.08    0.09
   6  -2  -9    0.02    0.07
   6  -2  -9    0.05    0.12
  -6   2   9    0.14    0.12
  -6  -2   9    0.03    0.11
  -6   2   9    0.16    0.15
   6   2  -8   28.32    0.86
   6   2  -8   30.13    0.95
   6   2  -8   29.66    0.88
  -6   2   8   27.63    1.19
  -6  -2   8   30.32    1.23
   6  -2  -8   29.78    0.94
  -6   2   8   28.93    1.20
   6   2  -7    5.35    0.24
   6  -2  -7    5.27    0.29
   6  -2  -7    6.12    0.25
   6   2  -7    5.62    0.25
   6   2  -7    5.85    0.29
  -6   2   7    6.15    0.46
  -6  -2   7    5.51    0.44
  -6   2   7    5.67    0.45
   6   2  -7    5.57    0.29
   6   2  -6    6.41    0.27
  -6   2   6    6.35    0.45
  -6  -2   6    6.25    0.46
   6   2  -6    6.20    0.30
  -6   2   6    6.24    0.45
  -6  -2   5   48.30    1.64
   6   2  -5   48.28    1.34
   6   2  -5   48.09    1.39
  -6   2   5   50.48    1.64
  -6   2   5   45.99    1.62
  -6   2   4    0.54    0.15
   6  -2  -3    4.52    0.34
  -6   2   3    4.95    0.37
   6  -2  -2    0.62    0.15
  -6   2   2    0.77    0.17
   6  -2  -1    1.47    0.18
   6   2  -1    1.24    0.18
   6  -2  -1    1.79    0.21
  -6   2   1    1.40    0.21
   6   2   0   50.60    1.56
   6  -2   0   51.55    1.56
  -6   2   0   47.87    1.63
   6  -2   1    0.30    0.10
   6   2   1    0.23    0.10
   6   2   2   16.33    0.67
   6  -2   2   16.00    0.66
   6   2   3  163.22    4.47
   6  -2   3  162.08    4.45
   6   2   4   11.72    0.58
   6  -2   4   11.88    0.58
   6   2   5    3.85    0.32
   6  -2   5    3.67    0.32
  -6   2  -5    3.52    0.23
   6   2   6    5.34    0.41
   6  -2   6    5.52    0.41
  -6   2  -6    5.41    0.27
  -6   2  -6    4.48    0.28
   6   2   7   28.23    0.80
   6   2   7   26.45    1.11
  -6   2  -7   26.31    0.90
   6  -2   7   27.20    1.12
   6  -2   7   27.66    0.81
   6   2   7   27.10    0.79
   6  -2   8    5.19    0.45
  -6   2  -8    5.79    0.32
   6   2   8    5.76    0.24
   6   2   8    5.64    0.26
   6  -2   8    6.16    0.26
   6  -2   9   16.71    0.90
  -6   2  -9   19.36    0.71
   6   2   9   19.71    0.62
   6   2   9   18.06    0.92
   6  -2   9   19.05    0.62
   6   2   9   20.85    0.60
   6  -2  10   10.61    0.40
  -6   2 -10   11.34    0.49
   6   2  10   10.87    0.40
   6   2  10   11.17    0.38
   6   2  10    9.94    0.66
   6  -2  11   40.00    1.64
   6   2  11   39.93    1.63
   6   2  11   45.39    1.26
   6  -2  11   45.56    1.26
   6   2  11   43.83    1.22
  -6   2 -11   44.71    1.36
   6   2  12    7.36    0.29
   6   2  12    7.36    0.30
   6  -2  12    7.62    0.31
   6   2  12    7.58    0.28
   6   2  13    9.90    0.35
   6   2  13   10.09    0.37
   6  -2  13   10.11    0.36
   6   2  14    7.41    0.26
   6  -2  14    7.54    0.28
   6   2  15   20.36    0.56
   6  -2  15   19.04    0.57
   6   3 -16   20.94    0.58
   6   3 -15    0.38    0.07
   6   3 -14    7.51    0.30
   6   3 -13   19.30    0.62
   6   3 -12    0.77    0.12
   6   3 -11   23.53    0.76
   6   3 -10    5.92    0.29
   6   3 -10    5.39    0.30
   6  -3 -10    5.82    0.49
  -6   3  10    6.10    0.55
   6   3  -9    2.66    0.19
   6   3  -9    2.97    0.22
   6  -3  -9    2.72    0.35
  -6   3   9    2.82    0.37
   6   3  -8  126.92    3.40
   6  -3  -8  127.31    3.82
  -6   3   8  130.56    3.92
   6   3  -8  128.94    3.46
   6   3  -7   48.12    1.46
   6   3  -7   49.97    1.42
   6   3  -7   52.15    1.48
   6  -3  -7   49.26    1.48
   6  -3  -7   51.40    1.79
  -6   3   7   48.39    1.84
   6   3  -6    5.80    0.27
   6   3  -6    5.69    0.29
   6  -3  -6    5.67    0.31
   6   3  -6    6.28    0.32
   6  -3  -6    6.10    0.48
  -6   3   6    4.87    0.46
   6   3  -5    1.71    0.14
   6   3  -5    1.50    0.14
   6   3  -5    1.79    0.18
   6  -3  -5    1.81    0.17
   6  -3  -5    1.88    0.27
  -6   3   5    2.32    0.31
   6   3  -4   10.37    0.39
   6   3  -4   10.50    0.44
   6  -3  -4   11.47    0.63
  -6   3   4   11.26    0.67
   6   3  -3    5.88    0.26
   6   3  -3    6.31    0.31
   6  -3  -3    5.47    0.42
  -6   3   3    6.15    0.49
   6   3  -2   19.09    0.60
   6  -3  -2   17.35    0.82
  -6   3   1   12.27    0.54
   6   3  -1   12.88    0.44
   6   3  -1   12.66    0.48
  -6   3   1   13.35    0.75
   6   3   0    0.12    0.05
   6   3   0    0.05    0.04
   6   3   0    0.07    0.06
   6   3   0    0.19    0.08
  -6   3   0    0.03    0.17
   6   3   1    7.67    0.27
   6   3   1    7.29    0.26
   6   3   1    7.24    0.29
   6   3   1    7.80    0.34
   6   3   2   18.97    0.57
   6   3   2   19.15    0.57
   6   3   2   19.12    0.60
   6   3   2   19.48    0.64
  -6   3  -3    4.96    0.31
  -6   3  -3    4.56    0.27
   6   3   3    5.39    0.26
   6   3   3    4.66    0.22
   6   3   3    5.04    0.22
   6   3   3    5.02    0.21
   6   3   4    3.87    0.18
  -6   3  -4    4.02    0.27
  -6   3  -5   10.37    0.48
  -6   3  -5    9.69    0.43
   6   3   5   11.20    0.38
  -6   3  -6    2.30    0.22
   6   3   6    2.63    0.16
  -6   3  -6    2.63    0.21
  -6   3  -7   66.47    1.95
   6   3   7   67.25    1.81
  -6   3  -7   65.64    1.91
   6   3   8    1.67    0.13
   6   3   8    1.66    0.13
  -6   3  -8    1.93    0.20
   6   3   8    1.89    0.14
  -6   3  -9   23.07    0.83
   6   3   9   22.30    0.70
   6   3   9   24.21    0.71
  -6   3 -10   32.00    1.05
   6   3  10   30.24    0.91
   6   3  10   32.21    0.91
  -6   3 -11   49.18    1.47
   6   3  11   51.22    1.33
   6   3  12    5.82    0.23
   6   3  12    5.70    0.23
   6   3  13   13.24    0.42
   6   3  13   13.62    0.41
   6   3  14    8.82    0.28
   6   3  15    5.93    0.20
  -6   3 -15    5.91    0.21
   6  -4 -15    0.28    0.04
   6   4 -14    0.55    0.07
   6  -4 -14    0.52    0.07
   6  -4 -13    4.09    0.21
   6   4 -13    4.31    0.20
   6   4 -12    0.14    0.08
   6  -4 -12    0.31    0.10
   6  -4 -11    0.51    0.12
   6   4 -10    0.11    0.09
   6  -4 -10    0.12    0.11
   6  -4  -9    6.58    0.35
   6   4  -9    7.27    0.34
   6  -4  -8  104.00    2.75
   6   4  -8   98.36    2.72
   6   4  -8  101.56    2.67
   6   4  -7   28.81    0.95
  -6   4   7   26.26    0.98
   6   4  -7   29.75    0.89
   6  -4  -7   29.05    0.96
   6  -4  -7   28.82    1.23
  -6   4   7   27.21    1.29
  -6   4   6  168.75    4.56
   6   4  -6  171.27    4.42
   6  -4  -6  180.15    4.52
   6   4  -6  173.53    4.50
   6   4  -6  158.92    4.36
   6  -4  -6  161.95    4.82
  -6   4   6  174.72    5.02
  -6   4   5    0.49    0.15
   6   4  -5    0.54    0.11
   6   4  -5    0.41    0.13
   6  -4  -5    0.11    0.14
   6   4  -5    0.23    0.06
   6  -4  -5    0.34    0.12
  -6   4   5    0.28    0.20
  -6   4   4  107.62    2.91
   6   4  -4  106.48    2.74
   6   4  -4  102.19    2.82
   6   4  -4   95.80    2.70
   6  -4  -4  105.41    3.14
  -6   4   4  102.09    3.30
  -6   4   3   33.96    1.10
   6   4  -3   31.76    0.95
   6   4  -3   30.47    0.92
  -6   4   3   31.60    1.42
  -6   4   2    1.41    0.20
   6   4  -2    1.47    0.13
   6   4  -2    1.03    0.16
   6   4  -2    1.22    0.11
  -6   4   2    1.64    0.31
  -6   4   1    1.01    0.17
   6   4  -1    1.06    0.10
   6   4  -1    0.89    0.11
   6   4  -1    0.93    0.15
   6   4   0    0.38    0.08
   6   4   0    0.50    0.09
   6   4   0    0.54    0.12
  -6   4   0    0.49    0.14
  -6   4  -1    1.00    0.17
  -6   4  -1    0.80    0.15
   6   4   1    0.84    0.10
   6   4   1    0.75    0.09
   6   4   1    1.22    0.12
   6   4   1    0.86    0.14
   6   4   1    0.79    0.08
   6   4   2    7.57    0.30
   6   4   2    7.01    0.28
   6   4   2    7.12    0.30
  -6   4  -2    6.81    0.37
   6   4   2    7.03    0.34
   6   4   2    7.63    0.30
  -6   4  -2    6.80    0.40
   6   4   2    7.13    0.27
  -6   4  -3    6.91    0.40
  -6   4  -3    6.52    0.36
   6   4   3    7.15    0.29
   6   4   3    7.53    0.29
   6   4   3    6.96    0.33
   6   4   4    8.88    0.33
   6   4   4    8.50    0.32
  -6   4  -5   27.84    0.94
   6   4   5   26.46    0.82
   6   4   5   28.20    0.82
   6   4   5   28.09    0.83
  -6   4  -6   63.78    1.88
   6   4   6   63.66    1.75
   6   4   6   64.47    1.76
   6   4   6   64.26    1.74
  -6   4  -7   38.67    1.24
  -6   4  -7   39.16    1.27
   6   4   7   39.55    1.14
   6   4   7   39.82    1.13
   6   4   7   40.27    1.12
  -6   4  -8   37.72    1.17
   6   4   8   35.05    1.02
   6   4   8   35.19    1.01
   6   4   8   34.94    1.02
   6   4   9   29.99    0.90
  -6   4  -9   33.10    1.05
   6   4   9   32.04    0.90
  -6   4 -10    8.43    0.40
   6   4  10    7.46    0.29
   6   4  10    7.87    0.29
   6   4  11    3.40    0.16
  -6   4 -11    3.82    0.24
   6   4  11    3.65    0.16
   6   4  12   27.52    0.77
   6   4  12   26.77    0.76
   6   4  12   27.30    0.75
   6   4  13    6.83    0.24
   6   4  13    6.96    0.22
   6   4  14   14.05    0.40
   6   5 -12    0.04    0.04
   6  -5 -12    0.04    0.04
   6  -5 -11   16.87    0.51
   6   5 -11   15.74    0.49
   6  -5 -10    7.86    0.31
   6   5 -10    7.51    0.28
   6   5  -9    0.28    0.08
   6   5  -9    0.32    0.09
   6  -5  -9    0.37    0.09
   6   5  -8   -0.03    0.07
   6   5  -8    0.10    0.10
   6  -5  -8    0.13    0.09
   6  -5  -7    6.69    0.33
   6   5  -7    6.49    0.28
   6   5  -7    6.48    0.33
   6  -5  -6    2.16    0.19
   6   5  -6    2.36    0.21
   6   5  -6    2.40    0.16
   6   5  -5   38.36    1.10
   6  -5  -5   37.09    1.18
   6   5  -5   38.40    1.19
  -6   5   4    0.15    0.10
   6   5  -4    0.02    0.08
   6   5  -4   -0.06    0.12
   6  -5  -4   -0.01    0.10
  -6   5   3    2.02    0.20
   6  -5  -3    2.04    0.20
   6   5  -3    2.04    0.15
  -6   5   2   27.58    0.92
   6   5  -2   26.10    0.80
   6   5  -2   26.72    0.89
   6   5  -1    3.20    0.18
  -6   5   1    2.93    0.25
   6   5  -1    3.39    0.25
   6   5   0    0.12    0.07
   6   5   0    0.12    0.11
  -6   5   0    0.01    0.10
  -6   5  -1    4.88    0.31
  -6   5  -1    4.90    0.31
   6   5   1    4.55    0.27
   6   5   1    4.75    0.23
  -6   5  -2    0.26    0.11
   6   5   2    0.26    0.09
  -6   5  -2    0.27    0.12
   6   5   2    0.21    0.10
  -6   5  -2    0.34    0.08
  -6   5  -3    0.35    0.12
  -6   5  -3    0.33    0.12
   6   5   3    0.40    0.09
   6   5   3    0.36    0.07
  -6   5  -3    0.39    0.09
  -6   5  -4    2.05    0.21
  -6   5  -4    1.62    0.19
   6   5   4    1.82    0.15
   6   5   4    1.81    0.14
   6   5   4    1.83    0.12
  -6   5  -4    2.32    0.16
  -6   5  -5   32.93    1.07
   6   5   5   33.07    0.96
   6   5   5   32.88    0.96
  -6   5  -5   33.16    1.08
   6   5   5   32.33    0.93
  -6   5  -5   35.18    0.98
  -6   5  -6    0.03    0.10
   6   5   6   -0.01    0.08
  -6   5  -6   -0.07    0.09
   6   5   6    0.03    0.06
   6   5   6    0.00    0.07
  -6   5  -6    0.09    0.07
   6   5   7    7.01    0.27
  -6   5  -7    6.83    0.35
   6   5   7    6.49    0.27
  -6   5  -7    6.53    0.30
   6   5   7    6.64    0.25
  -6   5  -7    7.23    0.28
   6   5   8  127.04    3.24
  -6   5  -8  119.37    3.25
   6   5   8  123.95    3.21
  -6   5  -8  126.04    3.24
   6   5   8  124.10    3.23
  -6   5  -9    0.73    0.08
  -6   5 -10    3.51    0.15
   6   5  11    8.87    0.27
   6  -6  -8    0.81    0.06
   6  -6  -7    1.83    0.11
   6   6  -7    2.21    0.14
   6  -6  -6    6.42    0.25
   6   6  -6    6.76    0.28
   6  -6  -5    1.13    0.11
  -6   6   5    0.91    0.10
   6   6  -5    1.15    0.13
  -6   6   4    1.81    0.14
   6  -6  -4    1.87    0.14
  -6   6   3    0.55    0.09
   6   6  -3    0.62    0.11
   6  -6  -3    0.56    0.09
   6   6  -3    0.55    0.07
  -6   6   2   13.01    0.49
   6   6  -2   12.81    0.48
   6  -6  -2   13.12    0.47
  -6   6   2   13.59    0.47
   6   6  -2   14.01    0.43
  -6   6   1    0.39    0.10
  -6   6   1    0.27    0.09
   6   6  -1    0.24    0.09
   6  -6  -1    0.18    0.09
   6   6  -1    0.25    0.07
   6   6   0    1.50    0.11
  -6   6   0    1.46    0.15
   6  -6   0    1.27    0.13
  -6   6   0    1.43    0.14
   6  -6   1    0.13    0.08
  -6   6  -2    6.80    0.31
   6   6   3   14.59    0.45
  -6   6  -3   15.09    0.52
   6   6   4   18.09    0.53
  -6   6  -4   18.23    0.59
  -6   6  -5    5.97    0.25
   6   6   5    5.99    0.22
  -6   6  -6    6.76    0.26
   6   6   6    6.99    0.23
  -7   0  18    1.10    0.07
   7   0 -18    1.57    0.08
   7   0 -17   -0.03    0.05
   7   0 -16   22.69    0.68
   7   0 -15   -0.04    0.09
   7   0 -14   60.63    1.70
   7   0 -13    0.08    0.09
   7   0 -13    0.02    0.06
   7   0 -12    0.71    0.12
   7   0 -12    0.66    0.10
  -7   0  12    0.41    0.17
   7   0 -11    0.08    0.09
   7   0 -11    0.04    0.06
   7   0 -11   -0.03    0.08
   7   0 -11   -0.02    0.10
  -7   0  11    0.07    0.14
   7   0 -10    3.22    0.20
   7   0 -10    3.82    0.24
   7   0 -10    3.68    0.22
  -7   0  10    3.71    0.42
   7   0 -10    3.87    0.33
   7   0  -9   -0.01    0.09
   7   0  -9    0.01    0.08
   7   0  -9    0.09    0.10
  -7   0   9   -0.12    0.17
   7   0  -8   13.30    0.47
  -7   0   8   14.63    0.80
   7   0  -8   14.08    0.51
   7   0  -7   -0.02    0.07
   7   0  -7    0.06    0.08
  -7   0   7   -0.03    0.14
   7   0  -6    0.13    0.06
   7   0  -6    0.04    0.09
   7   0  -5    0.04    0.08
   7   0  -4    8.62    0.43
   7   0  -3    0.02    0.10
   7   0  -3   -0.02    0.07
   7   0  -2  221.85    5.99
   7   0  -1   -0.03    0.11
   7   0   0    0.44    0.12
   7   0   1   -0.02    0.10
   7   0   2    2.74    0.26
   7   0   3   -0.02    0.11
   7   0   4    0.22    0.12
   7   0   5    0.02    0.11
   7   0   6    0.35    0.16
   7   0   7    0.03    0.12
   7   0   7    0.03    0.05
   7   0   8   39.43    1.56
   7   0   8   41.02    1.18
   7   0   9   -0.12    0.18
   7   0   9   -0.01    0.08
   7   0  10    3.19    0.39
   7   0  10    3.72    0.22
   7   0  11   -0.07    0.09
   7   0  12   94.16    2.55
   7   0  13   -0.01    0.08
   7   0  14  123.01    3.25
   7   0  15    0.00    0.06
   7   0  16   35.95    0.97
   7   0  16   39.80    1.02
   7   0  17    0.00    0.03
   7   1 -17   13.60    0.41
   7  -1 -17   13.65    0.41
   7   1 -16    0.42    0.07
   7  -1 -16    0.25    0.07
   7   1 -15    1.11    0.12
   7   1 -14    5.30    0.26
   7  -1 -14    5.70    0.27
   7  -1 -14    5.27    0.27
   7   1 -13   35.51    1.05
   7   1 -13   34.32    1.00
   7  -1 -13   35.75    1.06
   7  -1 -13   35.33    1.07
   7   1 -12   -0.03    0.09
   7  -1 -12   -0.01    0.09
   7   1 -12    0.03    0.06
   7  -1 -12    0.06    0.07
  -7   1  12    0.17    0.15
  -7  -1  12    0.07    0.14
   7  -1 -12   -0.03    0.12
   7   1 -11   -0.05    0.09
   7  -1 -11    0.10    0.08
   7   1 -11    0.11    0.07
   7  -1 -11    0.02    0.07
   7   1 -11    0.06    0.10
   7  -1 -11    0.08    0.07
   7  -1 -11   -0.03    0.11
  -7   1  11    0.03    0.13
  -7  -1  11    0.03    0.14
   7   1 -10   15.43    0.54
   7  -1 -10   15.31    0.56
   7  -1 -10   14.77    0.56
   7  -1 -10   16.54    0.55
   7   1 -10   15.55    0.52
   7   1 -10   15.38    0.60
  -7   1  10   15.04    0.88
  -7  -1  10   14.74    0.87
   7  -1 -10   13.78    0.76
  -7   1  10   14.87    0.78
   7   1  -9   14.73    0.51
   7  -1  -9   14.96    0.52
   7  -1  -9   14.44    0.53
   7   1  -9   15.26    0.49
   7   1  -9   14.15    0.56
  -7   1   9   13.94    0.83
  -7  -1   9   14.43    0.84
   7  -1  -9   14.07    0.53
   7  -1  -9   13.00    0.72
  -7   1   9   14.17    0.73
  -7   1   8   86.44    2.76
   7   1  -8   85.89    2.28
   7  -1  -8   84.64    2.28
  -7  -1   8   86.04    2.77
   7   1  -8   85.02    2.34
   7  -1  -8   83.26    2.60
  -7   1   8   77.13    2.53
   7   1  -7   79.85    2.20
   7  -1  -7   83.89    2.20
   7   1  -7   79.67    2.18
  -7  -1   7   87.17    2.69
  -7   1   7   85.88    2.66
   7  -1  -7   86.66    2.52
  -7   1   7   79.11    2.45
   7   1  -6    1.55    0.12
  -7  -1   6    1.99    0.27
  -7   1   6    2.03    0.27
   7  -1  -6    1.53    0.12
   7  -1  -6    1.60    0.22
  -7   1   6    1.69    0.22
   7  -1  -5    7.09    0.43
   7   1  -5    6.31    0.31
  -7   1   5    7.56    0.43
   7  -1  -4    0.25    0.12
  -7   1   4    0.20    0.10
   7  -1  -3  107.16    2.99
  -7   1   3  101.55    2.92
   7   1  -2    0.36    0.13
   7  -1  -2    0.30    0.12
   7  -1  -2    0.19    0.10
  -7   1   2    0.31    0.11
   7   1  -1   49.90    1.62
   7  -1  -1   49.83    1.62
  -7   1   1   51.60    1.57
   7   1   0   51.89    1.68
   7  -1   0   53.72    1.68
   7   1   1    5.28    0.36
   7  -1   1    5.58    0.37
   7   1   2   19.64    0.81
   7  -1   2   19.07    0.80
   7   1   3   34.30    1.23
   7  -1   3   32.65    1.21
   7  -1   4   33.42    1.21
   7   1   4   30.66    1.18
   7   1   5   17.88    0.82
   7  -1   5   18.30    0.84
   7   1   6    0.89    0.19
   7  -1   6    0.79    0.19
   7   1   7   10.83    0.67
   7   1   7   11.80    0.42
   7  -1   7   12.81    0.43
   7   1   7   11.25    0.38
   7  -1   7   13.26    0.73
   7   1   8   35.30    1.45
   7   1   8   36.37    1.08
   7  -1   8   36.70    1.08
   7   1   8   37.87    1.04
   7   1   9    5.44    0.50
   7  -1   9    5.09    0.49
   7   1   9    6.20    0.28
   7  -1   9    6.51    0.29
   7   1   9    6.13    0.24
   7   1  10   20.15    1.01
   7  -1  10   17.41    0.97
   7   1  10   19.50    0.63
   7  -1  10   19.13    0.64
   7   1  10   18.86    0.58
   7   1  11    9.78    0.70
   7  -1  11    9.61    0.71
   7   1  11   11.12    0.42
   7  -1  11   10.80    0.42
   7   1  12   11.23    0.43
   7  -1  12   11.58    0.43
   7   1  13    1.05    0.12
   7  -1  13    1.15    0.13
   7   1  14   30.64    0.91
   7  -1  14   31.84    0.92
   7   1  15    7.62    0.26
   7   1  15    8.04    0.29
   7  -1  15    8.55    0.30
   7   1  16    9.82    0.30
   7  -1  16   10.12    0.30
   7  -1  17    1.67    0.07
   7  -2 -16   -0.02    0.04
   7   2 -15    0.02    0.05
   7  -2 -15    0.07    0.06
   7  -2 -15    0.06    0.05
   7   2 -14    6.68    0.27
   7   2 -14    7.07    0.28
   7  -2 -14    7.24    0.28
   7  -2 -14    7.36    0.32
   7  -2 -13   60.79    1.73
   7   2 -13   60.87    1.68
   7   2 -13   60.71    1.67
   7  -2 -13   62.41    1.67
   7  -2 -12   29.81    0.95
   7   2 -12   30.48    0.90
   7  -2 -12   29.14    0.88
   7   2 -11  246.14    6.29
   7  -2 -11  242.09    6.36
   7   2 -11  244.04    6.29
  -7   2  11  225.99    6.76
  -7  -2  11  226.75    6.77
   7  -2 -11  252.05    6.79
  -7   2  11  253.09    6.83
   7   2 -10   -0.01    0.09
   7   2 -10   -0.05    0.09
   7  -2 -10   -0.01    0.09
   7  -2 -10   -0.14    0.14
  -7   2  10   -0.06    0.13
   7   2  -9   49.45    1.42
   7   2  -9   50.69    1.51
   7  -2  -9   50.93    1.50
   7   2  -9   51.08    1.43
  -7   2   9   46.79    1.82
  -7  -2   9   51.55    1.87
   7  -2  -9   51.86    1.83
  -7   2   9   51.85    1.83
   7  -2  -8   43.48    1.33
   7   2  -8   45.22    1.35
   7   2  -8   45.51    1.28
  -7   2   8   43.69    1.67
  -7  -2   8   45.45    1.69
   7   2  -8   45.36    1.33
   7   2  -8   43.71    1.25
   7  -2  -8   44.31    1.25
   7  -2  -8   43.54    1.62
  -7   2   8   44.74    1.62
   7   2  -8   45.68    1.31
   7   2  -7   59.92    1.68
   7  -2  -7   59.04    1.71
   7   2  -7   57.95    1.65
  -7   2   7   63.42    2.08
  -7  -2   7   62.79    2.10
   7   2  -7   60.80    1.72
   7   2  -7   58.37    1.62
   7  -2  -7   60.69    2.02
  -7   2   7   62.63    2.02
   7   2  -6    1.94    0.15
   7   2  -6    1.79    0.14
   7  -2  -6    1.80    0.16
   7   2  -6    1.94    0.17
   7   2  -6    1.69    0.12
   7  -2  -6    1.62    0.12
   7  -2  -6    2.13    0.28
   7   2  -6    1.72    0.16
  -7   2   6    1.65    0.25
  -7  -2   6    1.67    0.26
  -7   2   6    1.32    0.22
   7   2  -5   -0.01    0.06
   7   2  -5    0.08    0.08
   7   2  -5    0.03    0.05
   7  -2  -5    0.09    0.05
  -7  -2   5    0.02    0.09
  -7   2   5    0.02    0.09
  -7   2   5    0.11    0.12
   7   2  -4    3.65    0.19
   7   2  -4    3.94    0.23
   7   2  -3   18.46    0.59
   7   2  -3   19.85    0.65
  -7   2   3   19.95    0.86
   7   2  -2    0.15    0.06
  -7   2   2    0.16    0.13
   7   2  -1    1.99    0.25
   7   2  -1    2.55    0.15
   7  -2  -1    2.43    0.26
  -7   2   1    2.45    0.28
   7   2   0  131.96    3.56
   7  -2   0  119.71    3.51
   7   2   1   72.62    2.21
   7  -2   1   73.50    2.20
   7   2   2  126.81    3.33
  -7   2  -2  122.54    3.44
   7   2   2  132.83    3.62
   7  -2   2  132.74    3.61
  -7   2  -3    0.01    0.08
   7   2   3   -0.07    0.11
   7  -2   3    0.02    0.11
  -7   2  -4    3.40    0.20
  -7   2  -4    3.42    0.24
   7   2   4    3.75    0.33
   7  -2   4    3.57    0.32
  -7   2  -5    0.18    0.09
   7   2   5    0.19    0.11
   7  -2   5    0.02    0.09
   7   2   5    0.19    0.06
   7   2   6   23.90    0.71
   7   2   6   23.14    0.72
   7  -2   6   23.11    0.72
   7   2   6   24.91    0.70
   7   2   6   24.23    1.02
   7  -2   6   23.40    1.01
   7   2   7   36.06    1.41
   7  -2   7   40.54    1.47
  -7   2  -7   38.78    1.19
   7   2   7   37.68    1.09
   7  -2   7   37.86    1.10
   7   2   7   39.30    1.08
   7   2   8    1.07    0.23
  -7   2  -8    1.08    0.15
   7  -2   8    0.60    0.20
   7   2   8    1.08    0.11
   7  -2   8    0.96    0.11
   7   2   8    1.10    0.10
   7   2   9    0.62    0.19
  -7   2  -9    0.32    0.11
   7   2   9    0.45    0.09
   7  -2   9    0.39    0.09
   7   2   9    0.68    0.09
   7   2  10   17.36    0.92
  -7   2 -10   18.79    0.69
   7   2  10   18.98    0.61
   7   2  10   19.76    0.59
   7  -2  10   18.96    0.61
  -7   2 -11   31.93    1.01
   7   2  11   30.76    0.92
   7  -2  11   30.96    0.92
   7   2  11   31.49    0.89
   7   2  12    2.95    0.16
   7   2  12    2.92    0.17
   7  -2  12    3.09    0.17
   7   2  13   10.70    0.36
   7   2  13   10.98    0.38
   7  -2  13   11.17    0.38
   7   2  14    0.20    0.05
   7  -2  14    0.14    0.06
   7   2  15    0.04    0.04
   7  -2  15    0.02    0.04
   7   3 -15    4.50    0.18
   7  -3 -15    4.33    0.20
   7   3 -14    4.14    0.19
   7  -3 -14    4.11    0.21
   7   3 -13    0.02    0.07
   7  -3 -13    0.01    0.08
   7  -3 -12   17.59    0.62
   7   3 -12   16.88    0.57
   7  -3 -11   60.62    1.76
   7   3 -11   61.89    1.71
   7  -3 -10   19.59    0.72
   7   3 -10   20.72    0.67
   7   3  -9    7.11    0.32
   7  -3  -9    7.05    0.37
   7   3  -9    6.78    0.35
   7  -3  -9    6.54    0.53
  -7   3   9    7.56    0.60
   7  -3  -8  150.74    4.15
   7   3  -8  154.15    4.08
   7   3  -8  160.02    4.15
   7  -3  -8  160.12    4.55
  -7   3   8  147.94    4.56
   7   3  -7   19.70    0.67
   7   3  -7   19.38    0.70
   7   3  -7   19.81    0.66
   7  -3  -7   21.14    0.74
   7   3  -7   21.13    0.73
   7  -3  -7   18.83    0.95
  -7   3   7   21.10    1.02
   7   3  -6   20.35    0.68
   7   3  -6   20.72    0.71
   7   3  -6   20.87    0.68
   7  -3  -6   19.89    0.72
   7   3  -6   21.01    0.74
   7  -3  -6   20.67    0.98
  -7   3   6   19.50    0.99
   7   3  -5   95.84    2.59
   7   3  -5   94.52    2.61
   7  -3  -5   95.55    2.65
   7   3  -5   96.91    2.65
   7  -3  -5   95.33    2.97
  -7   3   5   98.90    3.04
   7   3  -4   95.90    2.60
   7   3  -4   98.10    2.63
   7   3  -4   99.13    2.68
   7  -3  -4   96.62    2.99
  -7   3   4   95.41    3.06
   7   3  -3   36.64    1.06
   7   3  -3   35.53    1.12
   7  -3  -3   37.02    1.38
  -7   3   3   36.33    1.46
   7   3  -2    0.06    0.05
   7   3  -2    0.11    0.07
  -7   3   2    0.17    0.14
   7   3  -1    0.01    0.05
   7   3  -1    0.04    0.07
   7   3  -1    0.15    0.10
  -7   3   1    0.17    0.16
   7   3   0    0.01    0.05
   7   3   0    0.02    0.04
   7   3   0   -0.01    0.04
   7   3   0   -0.03    0.07
   7   3   0    0.19    0.10
   7   3   0    0.05    0.05
  -7   3  -1    4.41    0.30
   7   3   1    4.47    0.19
   7   3   1    4.45    0.19
   7   3   1    4.87    0.23
   7   3   1    4.90    0.21
   7   3   1    4.61    0.26
   7   3   1    4.27    0.21
   7   3   2    2.58    0.16
   7   3   2    2.61    0.14
   7   3   2    2.85    0.15
   7   3   2    3.01    0.18
   7   3   2    2.93    0.16
  -7   3  -2    2.86    0.24
   7   3   2    2.39    0.19
   7   3   2    2.59    0.14
  -7   3  -3   10.85    0.49
   7   3   3   10.65    0.36
   7   3   3   10.60    0.36
   7   3   3   10.98    0.38
  -7   3  -3    9.23    0.43
   7   3   3    9.47    0.40
   7   3   3   10.55    0.35
  -7   3  -4    1.67    0.17
   7   3   4    1.84    0.13
   7   3   4    2.05    0.14
   7   3   4    1.89    0.12
  -7   3  -4    1.58    0.19
  -7   3  -5    0.23    0.09
   7   3   5    0.35    0.07
  -7   3  -5    0.37    0.12
   7   3   5    0.34    0.07
   7   3   5    0.29    0.07
   7   3   6    7.07    0.29
  -7   3  -6    7.10    0.38
   7   3   6    6.96    0.28
  -7   3  -6    6.62    0.35
   7   3   7   73.46    1.94
  -7   3  -7   68.11    2.02
  -7   3  -7   71.98    2.08
  -7   3  -8   16.40    0.66
   7   3   8   17.82    0.55
   7   3   8   16.58    0.55
  -7   3  -9    0.97    0.16
   7   3   9    0.81    0.10
   7   3   9    1.03    0.11
   7   3  10   53.22    1.51
  -7   3 -10   55.49    1.64
   7   3  10   57.62    1.51
  -7   3 -11    0.65    0.12
   7   3  11    0.79    0.09
   7   3  11    0.67    0.09
   7   3  12    2.69    0.14
   7   3  12    2.90    0.14
   7   3  13    0.55    0.07
   7   3  14   48.36    1.27
   7   3  15    0.01    0.03
   7   4 -14    0.53    0.06
   7   4 -13   14.73    0.46
   7   4 -12   10.64    0.37
   7   4 -11    0.90    0.11
   7   4 -10    8.08    0.33
  -7   4   9    1.48    0.19
   7   4  -9    1.42    0.16
  -7   4   8    0.84    0.16
   7   4  -8    0.79    0.14
  -7   4   7    0.19    0.13
   7   4  -7    0.06    0.10
   7   4  -7    0.16    0.12
  -7   4   6   23.76    0.89
   7   4  -6   24.37    0.77
   7   4  -6   23.99    0.83
   7  -4  -6   21.02    1.04
  -7   4   6   24.77    1.20
  -7   4   5   67.01    2.00
   7   4  -5   66.89    1.85
   7   4  -5   66.81    1.93
   7  -4  -5   64.61    2.22
  -7   4   5   67.34    2.38
  -7   4   4   13.92    0.63
   7   4  -4   15.08    0.53
   7   4  -4   14.37    0.59
  -7   4   3   43.82    1.43
   7   4  -3   44.72    1.29
  -7   4   3   44.88    1.80
  -7   4   2   35.58    1.17
   7   4  -2   33.63    1.01
   7   4  -2   33.06    1.08
  -7   4   1   10.55    0.51
   7   4  -1   10.10    0.39
   7   4  -1    9.44    0.44
  -7   4   0    0.19    0.13
   7   4   0    0.11    0.06
   7   4   0    0.22    0.09
   7   4   0    0.18    0.11
   7   4   0    0.17    0.07
  -7   4  -1   17.24    0.66
  -7   4  -1   16.43    0.68
   7   4   1   16.45    0.53
   7   4   1   16.63    0.52
   7   4   1   16.46    0.56
   7   4   1   16.80    0.54
   7   4   1   17.01    0.62
   7   4   1   15.92    0.50
   7   4   2   13.43    0.46
   7   4   2   14.27    0.46
  -7   4  -2   13.99    0.57
   7   4   2   14.04    0.47
   7   4   2   12.96    0.52
   7   4   2   13.22    0.43
   7   4   3    5.74    0.26
  -7   4  -3    6.41    0.35
   7   4   3    6.93    0.28
   7   4   3    6.94    0.27
   7   4   3    6.83    0.29
   7   4   3    5.98    0.31
   7   4   3    6.91    0.26
   7   4   4    1.09    0.10
  -7   4  -4    1.03    0.15
   7   4   4    1.45    0.13
   7   4   4    1.29    0.12
   7   4   4    1.04    0.12
   7   4   4    1.40    0.11
   7   4   5   20.00    0.64
  -7   4  -5   22.35    0.81
  -7   4  -5   21.38    0.77
   7   4   5   21.31    0.65
   7   4   5   21.41    0.64
   7   4   5   21.28    0.66
  -7   4  -6    5.07    0.32
   7   4   6    4.75    0.23
  -7   4  -6    4.20    0.28
   7   4   6    4.67    0.23
   7   4   6    4.72    0.22
   7   4   6    5.20    0.22
  -7   4  -7   11.83    0.54
   7   4   7   12.58    0.44
   7   4   7   12.69    0.42
   7   4   7   12.59    0.43
  -7   4  -8    8.36    0.41
   7   4   8    7.99    0.32
   7   4   8    8.06    0.31
  -7   4  -9    0.25    0.12
   7   4   9    0.35    0.08
   7   4   9    0.38    0.08
   7   4  10   26.01    0.75
   7   4  10   25.08    0.74
  -7   4 -10   26.64    0.86
   7   4  10   26.15    0.74
   7   4  11   21.39    0.62
   7   4  11   20.64    0.61
   7   4  11   21.31    0.60
   7   4  12   14.21    0.42
   7  -5 -12    5.75    0.19
   7   5 -11    0.04    0.04
   7  -5 -11    0.11    0.05
   7  -5 -10    1.57    0.12
   7   5 -10    1.24    0.10
   7  -5  -9    2.22    0.15
   7   5  -9    2.12    0.13
   7   5  -9    1.86    0.15
   7  -5  -8   21.98    0.71
   7   5  -8   21.43    0.66
   7   5  -8   21.83    0.71
   7  -5  -7    1.41    0.15
   7   5  -7    1.38    0.12
   7   5  -7    1.65    0.16
   7  -5  -6   33.75    1.06
   7   5  -6   34.95    1.00
   7   5  -6   34.01    1.07
   7   5  -5    0.93    0.11
   7   5  -5    0.97    0.15
   7  -5  -5    0.94    0.14
  -7   5   4    0.03    0.09
   7   5  -4   -0.04    0.07
  -7   5   3   21.41    0.78
   7   5  -3   22.85    0.70
   7  -5  -3   22.49    0.77
   7   5  -3   21.86    0.66
  -7   5   2   47.23    1.44
  -7   5   2   45.02    1.43
   7   5  -2   47.29    1.32
   7   5  -2   45.96    1.40
   7   5  -2   47.67    1.30
  -7   5   1    0.92    0.15
  -7   5   1    0.88    0.15
   7   5  -1    0.92    0.10
   7   5  -1    0.86    0.15
   7   5  -1    0.76    0.10
  -7   5   0   19.73    0.72
  -7   5   0   18.56    0.70
   7   5   0   19.40    0.60
   7   5   0   18.31    0.67
  -7   5  -1    0.82    0.14
   7   5   1    0.91    0.10
   7   5   1    0.88    0.13
  -7   5  -1    0.72    0.15
  -7   5  -2    1.03    0.15
  -7   5  -2    1.02    0.16
   7   5   2    1.20    0.11
   7   5   2    1.25    0.12
   7   5   2    0.98    0.13
  -7   5  -3   11.83    0.51
  -7   5  -3   12.08    0.50
   7   5   3   11.40    0.40
  -7   5  -4   11.82    0.50
  -7   5  -4   11.48    0.49
   7   5   4   11.74    0.40
  -7   5  -5   31.41    1.01
  -7   5  -5   31.18    1.00
   7   5   5   32.25    0.90
   7   5   5   30.56    0.87
  -7   5  -6    1.62    0.17
   7   5   6    1.80    0.13
   7   5   6    1.70    0.13
  -7   5  -6    1.61    0.15
   7   5   6    1.66    0.11
  -7   5  -6    1.79    0.12
   7   5   7   21.47    0.65
  -7   5  -7   20.53    0.67
   7   5   7   21.89    0.63
   7   5   7   22.01    0.65
   7   5   8    1.64    0.11
   7   5   8    1.39    0.09
  -7   5  -8    1.40    0.09
  -7   5  -9    1.98    0.15
   7   5   9    2.19    0.12
   7   5   9    2.15    0.10
  -7   5  -9    2.03    0.10
   7   5  10    0.02    0.04
   7  -6  -8    4.23    0.15
   7  -6  -7    0.01    0.03
  -7   6   6    6.31    0.25
   7  -6  -6    7.13    0.25
   7   6  -6    7.11    0.27
  -7   6   5    0.07    0.05
   7   6  -5    0.10    0.07
   7  -6  -5    0.10    0.06
  -7   6   4    0.10    0.06
   7  -6  -4    0.14    0.06
  -7   6   3    0.33    0.08
   7   6  -3    0.42    0.09
   7  -6  -3    0.28    0.08
  -7   6   2    3.90    0.22
   7   6  -2    4.49    0.17
   7  -6  -2    4.25    0.21
  -7   6   2    4.40    0.21
   7   6  -2    3.79    0.21
   7   6  -1    6.65    0.23
   7  -6  -1    6.22    0.27
  -7   6   1    6.64    0.28
   7   6  -1    5.88    0.27
  -7   6   0    0.02    0.07
   7   6   0    0.00    0.05
   7  -6   0    0.01    0.08
   7   6   1   16.63    0.49
   7  -6   1   15.45    0.53
   7   6   2   13.15    0.41
  -7   6  -2   12.88    0.47
  -7   6  -2   13.72    0.46
   7  -6   2   13.16    0.46
  -7   6  -3    1.30    0.12
  -7   6  -4    7.04    0.28
  -7   6  -5    0.06    0.06
   7   6   5    0.05    0.04
   8   0 -17   -0.01    0.04
   8   0 -16   18.95    0.57
   8   0 -15   -0.01    0.07
   8   0 -14    2.99    0.18
   8   0 -13    0.01    0.09
   8   0 -12   12.08    0.46
  -8   0  12   11.01    0.76
   8   0 -11    0.06    0.09
  -8   0  11   -0.04    0.12
   8   0 -11    0.08    0.09
   8   0 -10    9.19    0.38
   8   0 -10    9.06    0.41
  -8   0  10    8.08    0.65
   8   0  -9   -0.03    0.08
   8   0  -9    0.02    0.09
   8   0  -9    0.12    0.09
  -8   0   9   -0.03    0.17
   8   0  -8   24.84    0.82
  -8   0   8   26.66    1.20
   8   0  -8   25.13    0.97
   8   0  -8   24.25    0.78
   8   0  -7    0.01    0.07
   8   0  -7   -0.01    0.07
   8   0  -7    0.05    0.09
   8   0  -7   -0.01    0.07
  -8   0   7    0.12    0.15
   8   0  -6  115.73    3.01
   8   0  -6  110.23    3.23
   8   0  -5   -0.01    0.06
   8   0  -5    0.01    0.08
   8   0  -4   47.51    1.28
   8   0  -4   43.10    1.45
   8   0  -3   -0.07    0.12
   8   0  -2  500.93   13.12
   8   0  -1   -0.14    0.13
   8   0   0    8.00    0.49
   8   0   1    0.06    0.10
   8   0   2    0.47    0.16
   8   0   3    0.02    0.10
   8   0   4   15.61    0.77
   8   0   5    0.07    0.13
   8   0   6    8.17    0.57
   8   0   6    9.61    0.36
   8   0   7   -0.03    0.18
   8   0   7   -0.04    0.06
   8   0   8   63.95    2.30
   8   0   8   69.67    1.89
   8   0   9   -0.13    0.17
   8   0   9   -0.03    0.08
   8   0  10   35.10    1.05
   8   0  11   -0.05    0.09
   8   0  12    7.59    0.33
   8   0  13    0.01    0.08
   8   0  14    4.48    0.21
   8   0  15    0.02    0.05
   8   0  16   34.13    0.92
   8   1 -17    0.87    0.06
   8  -1 -17    0.93    0.06
   8   1 -16   -0.06    0.06
   8  -1 -16   -0.04    0.06
   8   1 -15    0.11    0.07
   8  -1 -15    0.20    0.07
   8   1 -14    1.46    0.13
   8  -1 -14    1.56    0.13
   8   1 -13    9.70    0.37
   8  -1 -13    9.55    0.37
   8  -1 -13    9.10    0.38
   8   1 -12    0.06    0.09
   8  -1 -12    0.11    0.08
   8  -1 -11    2.57    0.19
   8  -1 -11    2.51    0.19
   8  -1 -11    2.35    0.19
   8   1 -11    2.53    0.22
   8   1 -11    2.51    0.16
   8   1 -11    2.63    0.19
   8  -1 -11    2.40    0.30
  -8   1  11    2.08    0.36
  -8  -1  11    2.37    0.38
   8   1 -10   23.20    0.74
   8  -1 -10   22.50    0.74
   8   1 -10   22.36    0.80
   8   1 -10   22.44    0.70
   8  -1 -10   23.38    0.76
   8  -1 -10   23.22    0.76
  -8   1  10   23.57    1.16
  -8  -1  10   22.16    1.14
   8  -1 -10   22.82    1.01
   8   1  -9   80.31    2.26
   8  -1  -9   82.27    2.27
   8  -1  -9   85.00    2.30
   8   1  -9   86.41    2.35
  -8   1   9   84.53    2.81
  -8  -1   9   84.87    2.81
   8  -1  -9   83.60    2.30
   8   1  -9   82.59    2.24
   8  -1  -9   85.30    2.62
   8   1  -8   40.10    1.20
   8  -1  -8   39.82    1.19
   8  -1  -8   40.81    1.18
   8   1  -8   38.00    1.13
  -8   1   8   43.75    1.66
  -8  -1   8   43.00    1.65
   8   1  -8   39.25    1.15
   8  -1  -8   40.65    1.15
   8  -1  -8   38.92    1.45
   8   1  -8   39.82    1.23
   8   1  -7  150.30    3.95
   8   1  -7  146.26    3.98
  -8  -1   7  147.51    4.42
  -8   1   7  147.06    4.42
   8   1  -7  150.72    3.89
   8  -1  -7  149.79    3.90
   8  -1  -7  143.81    4.23
   8   1  -6  287.82    7.43
   8   1  -6  291.41    7.39
   8   1  -6  281.72    7.39
   8  -1  -6  291.68    7.39
   8  -1  -6  283.51    7.73
   8   1  -5   30.12    0.88
   8   1  -5   29.77    0.88
   8  -1  -5   30.59    0.89
   8  -1  -5   33.49    1.18
  -8   1   5   32.45    1.13
   8   1  -4    3.55    0.18
   8   1  -4    3.40    0.17
   8  -1  -4    3.57    0.18
   8  -1  -4    3.41    0.30
  -8   1   4    3.05    0.28
   8   1  -3   10.07    0.35
   8  -1  -3   10.09    0.35
   8  -1  -3    9.64    0.53
  -8   1   3   10.59    0.53
   8  -1  -2    3.10    0.31
  -8   1   2    3.02    0.26
   8   1  -1    9.68    0.56
   8  -1  -1   10.40    0.57
   8   1   0    8.03    0.50
   8  -1   0    8.48    0.50
   8   1   1   72.62    2.34
   8  -1   1   80.80    2.38
   8   1   2  215.79    5.98
   8  -1   2  221.57    5.99
   8   1   3   27.09    1.10
   8  -1   3   27.49    1.10
   8   1   4   18.94    0.88
   8  -1   4   19.32    0.89
   8   1   5   22.01    0.69
   8  -1   5   23.15    0.69
   8   1   5   22.28    0.65
   8   1   5   21.13    0.98
   8  -1   5   22.43    1.01
   8   1   6   32.58    0.99
   8  -1   6   34.67    1.00
   8   1   6   34.86    0.96
   8   1   6   33.44    1.35
   8  -1   6   33.39    1.35
   8   1   7   35.91    1.45
   8  -1   7   37.83    1.47
   8   1   7   36.19    1.06
   8  -1   7   36.89    1.07
   8   1   7   36.59    1.02
   8   1   8    1.65    0.27
   8  -1   8    1.12    0.24
   8   1   8    1.19    0.13
   8  -1   8    1.34    0.13
   8  -1   9    1.60    0.31
   8   1   9    1.54    0.31
   8   1   9    1.63    0.15
   8  -1   9    1.70    0.15
   8   1  10    2.61    0.36
   8  -1  10    2.13    0.34
   8   1  10    2.60    0.18
   8  -1  10    2.52    0.18
   8   1  11    5.67    0.27
   8  -1  11    5.39    0.27
   8   1  12    2.74    0.18
   8  -1  12    2.77    0.18
   8   1  13    1.30    0.12
   8  -1  13    1.49    0.13
   8   1  14   11.35    0.39
   8  -1  14   11.76    0.39
   8   1  15   47.32    1.27
   8   1  15   48.75    1.30
   8  -1  15   48.99    1.30
   8   1  16    2.46    0.11
   8  -1  16    2.68    0.11
  -8  -2  16    1.48    0.07
   8  -2 -15    1.36    0.09
   8   2 -14    2.09    0.13
   8  -2 -14    2.25    0.13
   8  -2 -14    2.13    0.15
   8  -2 -13   25.62    0.81
   8   2 -13   25.92    0.77
   8   2 -13   26.26    0.77
   8  -2 -13   25.99    0.77
   8   2 -12    0.37    0.09
   8  -2 -12    0.42    0.10
   8   2 -12    0.36    0.08
   8  -2 -12    0.47    0.09
   8   2 -11   45.36    1.32
   8  -2 -11   45.66    1.37
   8   2 -11   46.67    1.31
   8  -2 -11   47.66    1.31
   8   2 -10    0.55    0.11
   8   2 -10    0.52    0.10
   8  -2 -10    0.39    0.09
   8  -2 -10    0.59    0.12
  -8   2  10    0.03    0.22
   8  -2 -10    0.42    0.18
  -8  -2  10    0.22    0.20
   8   2  -9   17.16    0.66
   8  -2  -9   17.25    0.64
   8   2  -9   18.05    0.60
  -8   2   9   16.00    0.91
   8   2  -9   18.39    0.59
   8  -2  -9   18.67    0.59
   8  -2  -9   18.09    0.91
  -8   2   9   17.10    0.89
   8   2  -8    2.01    0.18
   8  -2  -8    2.11    0.18
   8   2  -8    1.71    0.15
   8   2  -8    2.27    0.20
   8   2  -8    1.95    0.15
   8  -2  -8    2.06    0.15
   8  -2  -8    1.98    0.29
  -8   2   8    2.38    0.33
  -8  -2   8    2.14    0.32
  -8   2   8    1.88    0.29
   8   2  -7   63.66    1.83
   8  -2  -7   66.32    1.86
   8   2  -7   64.22    1.80
  -8   2   7   64.05    2.24
  -8  -2   7   67.39    2.28
   8   2  -7   66.30    1.87
   8   2  -7   66.14    1.87
   8   2  -7   66.01    1.77
   8  -2  -7   64.04    1.77
   8  -2  -7   65.84    2.19
  -8   2   7   62.97    2.15
   8   2  -6    5.78    0.28
   8   2  -6    5.69    0.26
   8  -2  -6    5.17    0.29
   8   2  -6    5.42    0.31
  -8   2   6    5.66    0.48
  -8  -2   6    5.72    0.49
   8   2  -6    5.50    0.24
   8  -2  -6    6.11    0.48
   8   2  -6    5.28    0.30
  -8   2   6    6.01    0.46
   8   2  -5    0.23    0.08
   8   2  -5    0.29    0.09
   8   2  -5    0.32    0.08
   8   2  -5    0.34    0.11
   8   2  -5    0.35    0.07
   8  -2  -5    0.36    0.16
  -8  -2   5    0.37    0.15
  -8   2   5    0.48    0.17
   8  -2  -5    0.26    0.09
  -8   2   5    0.42    0.15
   8   2  -4    0.81    0.10
   8   2  -4    0.70    0.10
   8   2  -4    0.94    0.14
   8  -2  -4    0.84    0.09
   8   2  -4    0.70    0.08
   8  -2  -4    1.15    0.22
  -8   2   4    0.85    0.20
   8   2  -3    8.14    0.33
   8   2  -3    7.88    0.37
   8   2  -3    9.37    0.31
   8  -2  -3    7.83    0.30
  -8   2   3    8.18    0.54
   8   2  -2    1.82    0.14
   8   2  -2    2.04    0.13
   8  -2  -2    2.06    0.13
  -8   2   2    2.28    0.28
   8   2  -1   13.74    0.48
   8   2  -1   14.25    0.53
   8   2  -1   14.59    0.46
   8  -2  -1   14.38    0.46
   8   2  -1   14.17    0.72
   8  -2  -1   13.42    0.68
   8   2   0   -0.02    0.13
   8  -2   0   -0.02    0.12
  -8   2   0    0.01    0.10
   8   2   0   -0.01    0.06
   8   2   0    0.07    0.09
   8   2   1    0.36    0.13
  -8   2  -1    0.24    0.11
   8  -2   1    0.39    0.13
   8   2   1    0.44    0.10
  -8   2  -2    1.54    0.18
   8  -2   2    1.57    0.22
   8   2   2    1.53    0.15
   8   2   2    1.68    0.23
   8  -2   3    0.06    0.09
  -8   2  -3    0.02    0.08
   8   2   3    0.00    0.05
   8   2   3    0.11    0.05
   8   2   3    0.11    0.10
   8   2   4   17.87    0.54
   8   2   4   16.90    0.55
   8  -2   4   17.49    0.55
   8   2   4   17.01    0.53
   8   2   4   17.24    0.82
   8  -2   4   19.49    0.85
   8   2   5   10.25    0.35
   8   2   5    9.56    0.36
   8  -2   5    9.98    0.36
  -8   2  -5    8.97    0.43
   8   2   5   10.04    0.60
   8  -2   5   10.23    0.60
  -8   2  -6    2.80    0.23
   8   2   6    3.03    0.18
   8  -2   6    2.95    0.18
   8   2   6    3.21    0.17
   8   2   6    3.19    0.35
   8  -2   6    3.21    0.36
  -8   2  -7   19.81    0.73
   8   2   7   20.39    0.65
   8  -2   7   20.64    0.65
   8   2   7   21.47    0.63
   8   2   7   19.22    0.95
  -8   2  -8    8.75    0.41
   8   2   8    8.94    0.35
   8  -2   8    8.92    0.35
   8   2   8    9.03    0.33
   8   2   8    8.37    0.59
  -8   2  -9   22.59    0.77
   8   2   9   21.52    0.69
   8  -2   9   22.30    0.69
   8   2   9   22.58    0.67
   8   2   9   21.00    1.02
   8  -2   9   21.26    1.03
  -8   2 -10    1.15    0.14
   8  -2  10    1.08    0.12
   8   2  10    0.99    0.11
   8   2  10    1.41    0.11
  -8   2 -11    7.28    0.34
   8   2  11    7.30    0.29
   8  -2  11    7.19    0.29
   8   2  12    3.74    0.18
   8   2  12    3.36    0.18
   8  -2  12    3.78    0.19
   8   2  13   21.97    0.63
   8  -2  13   21.38    0.64
   8   2  14    3.63    0.15
   8  -2  14    3.64    0.15
   8   2  15   37.48    0.98
   8   3 -14    1.00    0.09
   8  -3 -14    0.95    0.09
   8  -3 -13    4.15    0.21
   8   3 -13    3.96    0.19
   8  -3 -12   40.52    1.19
   8   3 -12   40.43    1.15
   8  -3 -11    8.97    0.39
   8   3 -11    8.79    0.35
   8  -3 -10    6.81    0.34
   8   3 -10    6.73    0.31
   8  -3  -9   37.82    1.20
   8   3  -9   39.82    1.15
   8   3  -8    1.14    0.13
   8   3  -8    1.14    0.15
   8   3  -8    1.13    0.16
   8  -3  -8    1.06    0.15
  -8   3   8    0.89    0.22
   8   3  -7   76.05    2.12
   8   3  -7   73.69    2.14
   8  -3  -7   77.38    2.17
   8   3  -7   76.25    2.11
   8   3  -7   80.72    2.19
   8  -3  -7   79.80    2.56
  -8   3   7   71.57    2.52
   8   3  -6    6.88    0.32
   8   3  -6    6.40    0.33
   8   3  -6    6.47    0.30
   8  -3  -6    6.81    0.35
   8   3  -6    6.44    0.35
   8  -3  -6    7.19    0.55
  -8   3   6    6.39    0.54
   8   3  -5    0.42    0.10
   8   3  -5    0.54    0.11
   8   3  -5    0.54    0.11
   8   3  -5    0.57    0.14
   8  -3  -5    0.46    0.19
   8  -3  -5    0.52    0.12
  -8   3   5    0.58    0.20
   8   3  -4  109.93    2.97
   8   3  -4  109.66    2.99
   8   3  -4  112.58    3.04
   8  -3  -4  110.44    3.37
  -8   3   4  117.01    3.50
   8   3  -3   33.56    1.00
   8   3  -3   34.15    1.02
  -8   3   3   31.74    1.39
   8   3  -2    6.12    0.28
   8   3  -2    6.20    0.33
   8   3  -2    5.94    0.24
  -8   3   2    6.43    0.54
   8   3  -1    7.45    0.31
  -8   3   1    7.40    0.42
   8   3  -1    7.79    0.32
   8   3  -1    7.49    0.28
   8   3  -1    6.65    0.35
  -8   3   0    2.95    0.26
   8   3   0    2.51    0.17
   8   3   0    2.55    0.13
   8   3   0    2.75    0.18
   8   3   0    2.77    0.15
   8   3   0    2.85    0.22
  -8   3  -1    0.37    0.13
   8   3   1    0.18    0.07
   8   3   1    0.19    0.05
   8   3   1    0.14    0.08
   8   3   1    0.15    0.10
   8   3   1    0.19    0.05
   8   3   1    0.24    0.07
   8   3   2    7.46    0.31
  -8   3  -2    7.43    0.37
   8   3   2    7.71    0.28
   8   3   2    7.57    0.28
   8   3   2    8.07    0.30
   8   3   2    8.14    0.33
   8   3   2    7.20    0.35
   8   3   2    7.41    0.27
  -8   3  -3   13.34    0.58
   8   3   3   13.46    0.47
  -8   3  -3   13.16    0.53
   8   3   3   13.64    0.44
   8   3   3   14.34    0.46
   8   3   3   13.72    0.45
   8   3   3   12.90    0.50
   8   3   3   13.32    0.43
  -8   3  -4    0.05    0.11
  -8   3  -4    0.01    0.07
   8   3   4    0.00    0.06
   8   3   4   -0.01    0.06
   8   3   4    0.03    0.06
   8   3   4    0.01    0.06
  -8   3  -5    1.19    0.14
   8   3   5    1.41    0.11
   8   3   5    1.26    0.12
  -8   3  -5    1.22    0.17
   8   3   5    1.15    0.11
   8   3   6    1.30    0.12
  -8   3  -6    1.08    0.14
   8   3   6    1.23    0.11
  -8   3  -6    1.08    0.17
   8   3   6    1.26    0.11
  -8   3  -7    7.06    0.38
   8   3   7    7.36    0.30
  -8   3  -8    2.67    0.22
   8   3   8    2.48    0.15
  -8   3  -9    2.44    0.21
   8   3   9    2.18    0.14
  -8   3 -10    3.11    0.23
   8   3  10    3.05    0.17
   8   3  10    3.08    0.16
  -8   3 -11    3.95    0.24
   8   3  11    3.89    0.18
   8   3  11    3.98    0.18
   8   3  12    2.16    0.12
   8   3  13    9.31    0.30
   8   3  13    9.55    0.30
   8   3  14   26.68    0.69
   8   3  14   24.11    0.67
   8  -4 -14    1.84    0.08
   8  -4 -13    2.68    0.14
   8   4 -13    3.00    0.13
   8   4 -12    8.67    0.30
   8  -4 -12    8.41    0.32
   8   4 -11    0.04    0.07
   8  -4 -11    0.08    0.08
   8  -4 -10    3.97    0.23
   8   4 -10    4.02    0.21
  -8   4   9    1.59    0.19
   8  -4  -9    1.62    0.17
   8   4  -9    1.88    0.15
  -8   4   8    0.40    0.14
   8   4  -8    0.65    0.13
   8  -4  -8    0.53    0.12
  -8   4   7    3.12    0.27
   8  -4  -7    3.38    0.24
   8   4  -7    3.27    0.24
  -8   4   6    0.90    0.18
   8   4  -6    0.89    0.16
   8  -4  -6    0.93    0.15
  -8   4   5    7.04    0.42
   8   4  -5    7.27    0.33
   8  -4  -5    7.85    0.39
   8   4  -5    7.20    0.38
   8   4  -4  163.11    4.30
  -8   4   4  170.47    4.49
   8   4  -4  166.31    4.32
   8  -4  -4  171.56    4.42
   8   4  -4  168.55    4.41
   8   4  -4  159.00    4.25
  -8   4   4  159.57    4.90
   8   4  -3   35.20    1.05
  -8   4   3   35.96    1.21
   8   4  -3   36.56    1.07
   8   4  -3   35.74    1.01
   8   4  -2  158.11    4.21
  -8   4   2  171.45    4.43
   8   4  -2  165.11    4.23
   8   4  -2  159.48    4.31
   8   4  -2  157.93    4.18
   8   4  -1    9.21    0.37
  -8   4   1    9.59    0.50
   8   4  -1   10.67    0.40
   8   4  -1   10.14    0.36
   8   4  -1    9.42    0.45
   8   4   0  144.05    3.82
   8   4   0  142.33    3.79
   8   4   0  149.18    3.85
   8   4   0  148.03    3.81
   8   4   0  147.41    3.92
   8   4   1   28.28    0.85
  -8   4  -1   27.79    0.96
   8   4   1   28.48    0.83
   8   4   1   29.66    0.85
   8   4   1   29.09    0.88
   8   4   1   27.66    0.93
   8   4   1   28.69    0.80
   8   4   2    4.42    0.22
  -8   4  -2    4.50    0.29
   8   4   2    4.44    0.21
   8   4   2    4.75    0.21
   8   4   2    4.76    0.22
   8   4   2    4.51    0.27
   8   4   2    4.49    0.19
   8   4   3    0.30    0.07
  -8   4  -3    0.28    0.14
  -8   4  -3    0.31    0.11
   8   4   3    0.39    0.08
   8   4   3    0.35    0.07
   8   4   3    0.33    0.10
   8   4   3    0.37    0.07
   8   4   3    0.41    0.09
  -8   4  -4    0.03    0.12
   8   4   4    0.02    0.05
  -8   4  -4   -0.03    0.09
   8   4   4   -0.02    0.06
   8   4   4    0.06    0.06
   8   4   4    0.04    0.06
   8   4   4    0.03    0.07
   8   4   5    2.29    0.14
   8   4   5    2.45    0.16
  -8   4  -5    2.21    0.20
   8   4   5    2.25    0.15
   8   4   5    2.55    0.15
  -8   4  -5    2.54    0.23
   8   4   5    2.31    0.14
  -8   4  -6    3.63    0.27
  -8   4  -6    3.53    0.25
   8   4   6    3.89    0.19
   8   4   6    3.92    0.19
   8   4   6    3.89    0.18
  -8   4  -7    0.96    0.16
   8   4   7    1.14    0.11
   8   4   7    1.10    0.11
   8   4   7    1.16    0.10
  -8   4  -8    4.72    0.29
   8   4   8    4.72    0.21
   8   4   8    4.29    0.19
   8   4   9   23.06    0.68
  -8   4  -9   24.08    0.79
  -8   4 -10   20.44    0.66
   8   4  10   19.46    0.57
   8   4  10   18.68    0.56
   8   4  10   18.79    0.55
   8   4  11   23.23    0.66
   8   4  11   23.41    0.66
   8   4  12   21.44    0.59
   8  -5 -11    2.02    0.10
   8  -5 -10    6.66    0.24
   8   5 -10    6.21    0.23
   8  -5  -9    3.93    0.19
   8   5  -9    3.69    0.17
   8   5  -8    0.67    0.08
   8  -5  -8    0.50    0.09
   8  -5  -7   17.43    0.58
   8   5  -7   16.79    0.53
   8   5  -7   16.95    0.59
   8  -5  -6    8.76    0.38
   8   5  -6    9.60    0.34
   8   5  -6    8.89    0.39
   8   5  -5    0.38    0.08
   8   5  -5    0.38    0.12
  -8   5   5    0.37    0.10
   8  -5  -5    0.28    0.11
  -8   5   4    0.54    0.12
   8   5  -4    0.33    0.09
   8  -5  -4    0.39    0.12
  -8   5   3    0.28    0.11
  -8   5   3    0.34    0.11
   8   5  -3    0.34    0.08
   8  -5  -3    0.47    0.12
  -8   5   2    0.10    0.10
  -8   5   2    0.18    0.10
   8   5  -2    0.06    0.07
   8   5  -2    0.05    0.11
   8   5  -2    0.00    0.06
   8  -5  -2    0.05    0.09
  -8   5   1    9.95    0.45
  -8   5   1    9.82    0.44
   8   5  -1    9.72    0.34
   8   5  -1    9.08    0.41
  -8   5   0    2.46    0.22
  -8   5   0    2.45    0.21
   8   5   0    2.67    0.15
   8   5   0    2.44    0.19
  -8   5  -1    0.11    0.10
  -8   5  -1    0.27    0.10
   8   5   1    0.34    0.10
   8   5   1    0.28    0.07
  -8   5  -2    6.86    0.35
  -8   5  -2    6.10    0.33
   8   5   2    6.87    0.27
  -8   5  -3    5.36    0.30
   8   5   3    5.94    0.24
  -8   5  -3    5.70    0.32
  -8   5  -4    0.57    0.12
  -8   5  -4    0.32    0.10
   8   5   4    0.60    0.08
  -8   5  -5    3.89    0.24
   8   5   6    0.43    0.07
  -8   5  -6    0.58    0.09
   8   5   7    2.39    0.13
  -8   5  -7    2.30    0.14
   8   5   7    2.74    0.12
  -8   5  -8    0.79    0.11
  -8   5  -9    0.14    0.06
   8  -6  -6    0.05    0.03
  -8   6   5    0.01    0.04
   8  -6  -5   -0.03    0.04
  -8   6   4    0.39    0.07
   8  -6  -4    0.45    0.07
   8  -6  -3    3.15    0.16
   8  -6  -2    3.21    0.17
  -8   6   1    4.23    0.21
   8  -6  -1    4.52    0.21
  -8   6   1    4.38    0.20
  -8   6   0    2.57    0.16
   8  -6   0    2.68    0.16
  -8   6   0    2.86    0.16
   8   6   1    0.63    0.06
  -8   6  -1    0.57    0.09
   8  -6   1    0.54    0.08
   8   6   2    7.82    0.25
  -8   6  -2    6.97    0.29
  -8   6  -2    7.75    0.29
   8  -6   2    7.51    0.29
  -8   6  -3    0.05    0.05
   8   6   3    0.08    0.04
   8  -6   3    0.06    0.06
  -8   6  -4    0.07    0.05
   8  -6   4    0.00    0.05
   8  -6   5    1.22    0.08
   9   0 -16    2.26    0.12
   9   0 -15   -0.03    0.07
   9   0 -14    0.25    0.08
   9   0 -13   -0.03    0.08
   9   0 -12   23.16    0.73
   9   0 -11    0.03    0.08
   9   0 -11    0.04    0.09
   9   0 -10   59.70    1.76
  -9   0  10   58.89    2.23
   9   0 -10   62.16    1.70
   9   0  -9    0.08    0.08
  -9   0   9   -0.04    0.15
   9   0  -9    0.08    0.08
   9   0  -8    0.99    0.12
   9   0  -8    0.73    0.13
  -9   0   8    1.02    0.25
   9   0  -7   -0.01    0.07
   9   0  -7    0.03    0.08
   9   0  -7    0.01    0.07
   9   0  -7   -0.02    0.09
  -9   0   7   -0.03    0.14
   9   0  -6    9.70    0.39
   9   0  -6   10.08    0.38
   9   0  -6    9.07    0.51
   9   0  -5    0.04    0.07
   9   0  -5    0.09    0.07
   9   0  -4    2.82    0.18
   9   0  -4    2.73    0.16
   9   0  -3    0.10    0.06
   9   0  -2   53.11    1.45
   9   0  -2   52.04    1.84
   9   0  -1   -0.07    0.12
   9   0  -1   -0.07    0.06
   9   0   0    0.34    0.14
   9   0   0    0.43    0.08
   9   0   1    0.07    0.11
   9   0   2   23.90    1.04
   9   0   3    0.12    0.12
   9   0   3    0.01    0.06
   9   0   4    0.80    0.20
   9   0   4    0.64    0.09
   9   0   5   -0.03    0.13
   9   0   5   -0.03    0.09
   9   0   6    7.60    0.32
   9   0   6    7.24    0.55
   9   0   7    0.12    0.15
   9   0   7    0.01    0.07
   9   0   8   11.30    0.42
   9   0   8    9.40    0.67
   9   0   9   -0.09    0.09
   9   0  10    1.27    0.14
   9   0  11   -0.06    0.09
   9   0  12   27.40    0.83
   9   0  13    0.02    0.07
   9   0  14    0.00    0.06
   9   0  15   -0.01    0.03
   9   0  15    0.03    0.05
   9   0  16   21.80    0.59
   9   1 -16    2.92    0.13
   9  -1 -16    2.98    0.13
   9   1 -15    3.85    0.17
   9  -1 -15    3.75    0.17
   9   1 -14   -0.06    0.07
   9  -1 -14   -0.01    0.07
   9   1 -13   18.12    0.59
   9  -1 -13   18.55    0.59
   9   1 -12    5.18    0.25
   9  -1 -12    4.96    0.25
   9  -1 -11    0.35    0.10
   9   1 -11    0.30    0.12
   9   1 -11    0.34    0.09
   9  -1 -11    0.48    0.10
   9  -1 -10   50.03    1.45
   9   1 -10   50.52    1.53
   9  -1 -10   51.56    1.49
   9   1 -10   49.91    1.41
  -9   1  10   51.86    1.98
  -9  -1  10   49.81    1.95
   9   1 -10   51.58    1.44
   9  -1 -10   53.68    1.45
   9  -1 -10   47.42    1.74
   9  -1  -9   39.75    1.25
   9   1  -9   43.82    1.23
   9   1  -9   40.96    1.32
  -9   1   9   45.37    1.78
  -9  -1   9   45.10    1.77
   9   1  -9   43.88    1.25
   9  -1  -9   45.99    1.26
   9  -1  -9   43.68    1.29
   9  -1  -9   43.52    1.58
   9   1  -8    9.35    0.41
   9  -1  -8   10.35    0.42
   9   1  -8    8.82    0.35
  -9   1   8   10.46    0.73
  -9  -1   8    9.91    0.71
   9   1  -8    9.59    0.37
   9  -1  -8    9.58    0.38
   9  -1  -8    8.63    0.57
   9   1  -8    9.38    0.44
   9   1  -7    0.77    0.13
   9   1  -7    0.75    0.12
   9   1  -7    0.63    0.09
   9   1  -7    0.56    0.10
   9  -1  -7    0.58    0.10
   9  -1  -7    0.65    0.17
  -9  -1   7    0.73    0.22
  -9   1   7    0.61    0.21
   9  -1  -6   43.42    1.24
   9   1  -6   42.32    1.26
   9   1  -6   43.17    1.23
   9  -1  -6   43.07    1.23
   9  -1  -6   44.28    1.55
   9  -1  -5    5.22    0.24
   9   1  -5    4.95    0.25
   9   1  -5    5.01    0.26
   9  -1  -5    5.07    0.26
   9   1  -5    4.93    0.24
   9  -1  -5    5.25    0.24
   9  -1  -5    5.10    0.41
   9   1  -4  129.81    3.49
   9  -1  -4  128.76    3.51
   9   1  -4  131.03    3.50
   9  -1  -4  130.78    3.50
   9   1  -4  132.79    3.47
   9  -1  -4  139.05    3.48
   9  -1  -4  136.23    3.81
   9   1  -4  132.25    3.51
   9   1  -3   63.67    1.80
   9   1  -3   65.06    1.79
   9   1  -3   67.39    1.79
   9  -1  -3   68.49    1.79
   9  -1  -3   65.38    1.82
   9   1  -2    2.20    0.31
   9  -1  -2    2.21    0.31
   9   1  -2    2.86    0.17
   9   1  -2    2.81    0.16
   9  -1  -2    3.25    0.17
   9   1  -1    6.60    0.27
   9   1  -1    6.70    0.27
   9  -1  -1    6.40    0.26
   9   1  -1    6.17    0.48
   9  -1  -1    6.48    0.48
   9   1   0    0.09    0.13
   9  -1   0   -0.02    0.15
   9   1   0    0.12    0.06
   9   1   0   -0.01    0.07
   9  -1   0   -0.01    0.07
  -9   1  -1   72.68    2.09
   9   1   1   72.59    2.37
   9  -1   1   79.35    2.40
  -9   1  -2    0.91    0.13
   9   1   2    1.02    0.21
   9  -1   2    0.93    0.21
  -9   1  -3   17.33    0.65
   9   1   3   18.65    0.61
   9   1   3   17.68    0.87
   9  -1   3   19.19    0.90
   9   1   4   26.67    0.83
   9  -1   4   27.83    0.84
   9   1   4   28.01    1.17
   9   1   5    7.91    0.32
   9  -1   5    7.77    0.33
   9   1   5    7.19    0.54
   9   1   6    8.77    0.35
   9  -1   6    8.80    0.35
   9   1   6    8.56    0.60
   9  -1   6    8.83    0.62
   9   1   7    4.93    0.24
   9  -1   7    4.55    0.24
   9   1   7    4.23    0.44
   9  -1   7    4.17    0.44
   9   1   8    4.74    0.24
   9  -1   8    4.31    0.23
   9   1   8    4.44    0.44
   9  -1   8    4.45    0.45
   9   1   9    7.66    0.33
   9  -1   9    7.87    0.33
   9   1   9    7.22    0.57
   9  -1   9    7.34    0.58
   9   1  10   -0.04    0.09
   9  -1  10   -0.06    0.09
   9   1  11    0.16    0.09
   9  -1  11    0.25    0.09
   9   1  12    1.07    0.12
   9  -1  12    1.29    0.12
   9   1  13    8.01    0.30
   9  -1  13    7.95    0.30
   9   1  14    8.78    0.29
   9   1  14    8.65    0.30
   9  -1  14    9.37    0.31
   9   1  15   19.88    0.55
   9   1  15   20.49    0.57
   9  -1  15   20.78    0.57
   9  -2 -15    0.38    0.05
   9  -2 -14   -0.05    0.05
   9   2 -13    0.06    0.06
   9  -2 -13    0.00    0.07
   9  -2 -12    1.04    0.12
   9   2 -12    0.98    0.10
   9   2 -12    0.78    0.10
   9  -2 -12    0.88    0.10
   9   2 -11    0.59    0.10
   9  -2 -11    0.48    0.10
   9   2 -11    0.69    0.10
   9  -2 -11    0.66    0.10
   9   2 -10    0.43    0.10
   9   2 -10    0.48    0.10
   9  -2 -10    0.49    0.09
   9  -2 -10    0.77    0.12
   9  -2  -9   32.70    1.03
   9   2  -9   31.28    1.06
   9   2  -9   32.55    0.98
  -9   2   9   31.11    1.38
  -9  -2   9   31.88    1.40
   9   2  -9   34.40    0.98
   9  -2  -9   33.69    0.97
   9  -2  -9   31.70    1.33
   9   2  -8   95.56    2.64
   9  -2  -8   95.91    2.64
   9   2  -8   92.99    2.59
   9   2  -8   97.23    2.69
  -9   2   8   91.78    3.09
   9   2  -8   97.06    2.57
   9  -2  -8   99.05    2.57
   9  -2  -8  100.38    3.05
   9   2  -7  276.58    7.16
   9  -2  -7  269.64    7.17
   9   2  -7  275.09    7.12
  -9   2   7  276.09    7.70
  -9  -2   7  273.91    7.70
   9   2  -7  277.52    7.09
   9  -2  -7  278.90    7.09
   9   2  -7  271.70    7.20
   9  -2  -7  276.96    7.58
   9   2  -6    3.77    0.24
   9  -2  -6    3.55    0.23
   9   2  -6    3.57    0.21
  -9   2   6    3.46    0.40
  -9  -2   6    3.72    0.40
   9   2  -6    3.77    0.20
   9  -2  -6    3.28    0.19
   9  -2  -6    3.60    0.38
   9   2  -6    3.27    0.24
   9   2  -5   45.17    1.34
   9   2  -5   46.89    1.39
   9   2  -5   47.13    1.33
   9  -2  -5   43.97    1.35
  -9  -2   5   48.44    1.76
  -9   2   5   48.93    1.79
   9   2  -5   46.90    1.29
   9  -2  -5   45.57    1.29
   9  -2  -5   48.23    1.70
   9   2  -4   79.76    2.22
   9  -2  -4   78.97    2.21
   9   2  -4   78.85    2.20
   9  -2  -4   78.06    2.23
   9   2  -4   85.47    2.27
   9   2  -4   80.71    2.28
   9   2  -4   82.23    2.17
   9  -2  -4   82.48    2.17
   9  -2  -4   84.68    2.60
  -9   2   4   85.79    2.62
   9   2  -3    7.85    0.33
   9   2  -3    7.46    0.32
   9  -2  -3    6.70    0.32
   9   2  -3    7.74    0.33
   9  -2  -3    8.28    0.33
   9   2  -3    8.16    0.33
   9   2  -3    7.91    0.38
   9   2  -3    8.09    0.31
  -9   2   3    8.20    0.56
   9   2  -2    7.40    0.32
   9   2  -2    7.17    0.31
   9  -2  -2    7.03    0.31
   9   2  -2    7.20    0.32
   9  -2  -2    7.78    0.31
   9   2  -2    7.90    0.32
   9   2  -2    8.10    0.30
   9   2  -1    2.27    0.30
   9   2  -1    1.84    0.15
   9  -2  -1    1.73    0.26
   9  -2  -1    2.34    0.16
   9   2  -1    2.02    0.15
   9  -2  -1    2.23    0.15
   9   2  -1    2.31    0.16
   9   2  -1    2.09    0.19
   9   2  -1    2.35    0.15
   9   2   0    1.60    0.13
   9   2   0    1.32    0.23
   9  -2   0    1.49    0.25
  -9   2   0    1.51    0.19
   9   2   0    1.45    0.13
   9  -2   0    1.40    0.12
   9   2   0    1.62    0.14
  -9   2  -1    4.91    0.32
   9   2   1    5.81    0.26
   9   2   1    5.68    0.22
   9   2   1    5.53    0.21
   9   2   1    5.44    0.26
   9   2   1    5.21    0.25
   9   2   1    5.65    0.44
   9  -2   1    5.39    0.43
  -9   2  -2    5.88    0.35
   9   2   2    6.66    0.25
   9   2   2    6.43    0.28
   9  -2   2    6.48    0.28
   9   2   2    7.31    0.50
   9  -2   2    6.35    0.47
   9   2   3    8.98    0.32
  -9   2  -3    8.81    0.43
   9   2   3    8.95    0.35
   9  -2   3    8.87    0.35
   9   2   3    8.88    0.32
   9   2   3    9.17    0.58
   9  -2   3   10.41    0.60
  -9   2  -4   73.71    2.24
   9   2   4   79.34    2.14
   9  -2   4   78.83    2.14
   9   2   4   79.78    2.11
   9   2   4   77.71    2.51
   9  -2   4   85.15    2.56
   9   2   4   80.87    2.12
  -9   2  -5   17.65    0.67
   9   2   5   17.81    0.59
   9  -2   5   17.91    0.59
   9   2   5   18.23    0.56
   9   2   5   18.59    0.89
   9  -2   5   19.30    0.91
  -9   2  -6   48.65    1.50
   9   2   6   49.71    1.42
   9  -2   6   52.70    1.43
   9   2   6   50.29    1.79
   9  -2   6   52.14    1.82
  -9   2  -7    0.26    0.10
   9   2   7    0.29    0.16
   9   2   7    0.50    0.09
   9  -2   7    0.49    0.09
   9   2   7    0.57    0.09
  -9   2  -8    5.07    0.29
   9   2   8    5.40    0.25
   9  -2   8    5.47    0.25
   9   2   8    5.52    0.24
   9   2   8    5.28    0.46
   9  -2   8    5.27    0.46
  -9   2  -9   -0.06    0.08
   9   2   9   -0.01    0.06
   9  -2   9    0.03    0.06
  -9   2 -10   11.78    0.46
   9   2  10   11.81    0.42
   9  -2  10   12.45    0.43
   9   2  11   37.35    1.05
   9   2  11   37.82    1.06
   9  -2  11   37.23    1.06
   9   2  12    0.00    0.05
   9  -2  12    0.00    0.06
   9   2  13    0.73    0.07
   9  -2  13    0.71    0.07
   9   2  14    1.24    0.07
   9   3 -14   21.23    0.59
   9   3 -13    9.18    0.31
   9  -3 -12    2.67    0.17
   9   3 -12    3.07    0.16
   9  -3 -11    7.91    0.34
   9   3 -11    7.94    0.32
   9  -3 -10    5.62    0.29
   9   3 -10    5.48    0.26
   9   3  -9    1.15    0.13
   9  -3  -9    1.22    0.14
   9   3  -8   18.60    0.68
   9  -3  -8   19.20    0.68
   9   3  -8   18.97    0.64
   9   3  -7   20.16    0.69
   9   3  -7   20.05    0.71
   9  -3  -7   20.04    0.72
   9   3  -7   20.54    0.68
   9   3  -7   20.73    0.74
   9   3  -6   18.02    0.62
   9   3  -6   16.73    0.63
   9  -3  -6   17.79    0.65
   9   3  -6   17.66    0.60
   9   3  -6   16.89    0.66
  -9   3   6   15.72    0.89
   9   3  -5    1.31    0.14
   9   3  -5    1.16    0.14
   9   3  -5    1.33    0.15
   9   3  -5    1.46    0.19
   9  -3  -5    1.23    0.16
  -9   3   5    1.30    0.26
   9   3  -4   51.45    1.46
   9   3  -4   50.66    1.44
   9  -3  -4   49.13    1.50
   9   3  -4   50.69    1.52
   9   3  -4   50.33    1.47
  -9   3   4   48.24    1.87
   9   3  -3   10.59    0.42
  -9   3   3   11.22    0.55
   9   3  -3   11.11    0.43
   9   3  -3   10.98    0.44
   9   3  -2   14.37    0.51
  -9   3   2   14.61    0.64
   9   3  -2   14.57    0.58
   9   3  -2   13.91    0.52
  -9   3   1   33.78    1.17
   9   3  -1   35.05    1.02
   9   3  -1   33.54    0.96
   9   3  -1   34.15    1.09
  -9   3   0   74.69    2.16
   9   3   0   70.47    1.98
   9   3   0   72.78    1.93
   9   3   0   71.50    1.99
   9   3   0   72.48    2.05
  -9   3  -1   50.76    1.60
   9   3   1   50.59    1.44
   9   3   1   52.05    1.41
   9   3   1   50.14    1.38
   9   3   1   51.73    1.45
   9   3   1   51.18    1.51
  -9   3  -2    0.08    0.11
   9   3   2    0.08    0.06
  -9   3  -2    0.09    0.08
   9   3   2    0.06    0.05
   9   3   2    0.08    0.05
   9   3   2    0.05    0.05
   9   3   3    9.35    0.36
   9   3   3    9.43    0.34
  -9   3  -3    8.00    0.39
  -9   3  -3    9.07    0.46
   9   3   3    8.94    0.32
   9   3   3    8.79    0.32
   9   3   3    8.77    0.32
  -9   3  -4    7.80    0.41
   9   3   4    7.97    0.30
   9   3   4    7.37    0.31
  -9   3  -4    6.44    0.33
   9   3   4    6.81    0.27
   9   3   4    7.55    0.29
   9   3   4    7.55    0.28
   9   3   5    6.43    0.27
  -9   3  -5    6.53    0.37
  -9   3  -5    5.92    0.31
   9   3   5    5.95    0.25
   9   3   5    6.43    0.26
   9   3   5    6.16    0.25
  -9   3  -6   14.74    0.59
  -9   3  -6   13.08    0.52
   9   3   6   13.07    0.45
   9   3   6   14.36    0.47
   9   3   6   13.95    0.46
   9   3   6   14.68    0.48
  -9   3  -7    2.78    0.23
   9   3   7    2.96    0.17
  -9   3  -8    1.34    0.16
   9   3   8    1.48    0.12
  -9   3  -9    3.12    0.22
   9   3   9    3.33    0.17
  -9   3 -10    7.70    0.35
   9   3  11   32.25    0.90
   9   3  11   32.75    0.91
   9   3  12   13.04    0.40
   9   3  12   13.47    0.40
   9   3  13    4.78    0.16
   9   3  13    4.59    0.16
   9  -4 -12    4.45    0.19
   9   4 -12    4.88    0.18
   9   4 -11    0.72    0.09
   9  -4 -11    0.70    0.09
   9   4 -10    0.01    0.07
   9  -4 -10    0.03    0.07
  -9   4   9    3.95    0.27
   9  -4  -9    4.28    0.24
   9   4  -9    4.07    0.21
  -9   4   8    2.61    0.24
   9  -4  -8    2.57    0.20
   9   4  -8    2.75    0.18
  -9   4   7    5.53    0.35
   9  -4  -7    6.38    0.32
   9   4  -7    5.62    0.31
  -9   4   6    1.43    0.21
   9  -4  -6    1.41    0.16
   9   4  -6    1.37    0.17
  -9   4   5    1.85    0.23
   9  -4  -5    1.43    0.17
   9   4  -5    1.73    0.19
  -9   4   4   21.30    0.81
   9   4  -4   20.81    0.68
   9  -4  -4   20.99    0.75
   9   4  -4   20.69    0.75
   9   4  -3   10.28    0.39
  -9   4   3   10.06    0.51
   9   4  -3   10.07    0.40
   9  -4  -3   10.30    0.46
   9   4  -2   28.01    0.84
  -9   4   2   25.15    0.96
   9   4  -2   27.27    0.79
   9   4  -2   28.74    0.86
   9   4  -2   26.96    0.91
   9   4  -1   93.39    2.52
   9   4  -1   92.94    2.48
   9   4  -1   96.62    2.54
   9   4  -1   92.69    2.60
   9   4   0   -0.15    0.10
  -9   4   0    0.02    0.10
   9   4   0    0.09    0.09
   9   4   0    0.37    0.13
   9   4   0    0.46    0.08
   9   4   1   29.28    0.88
  -9   4  -1   31.99    1.04
  -9   4  -1   30.57    0.99
   9   4   1   29.86    0.87
   9   4   1   27.90    0.94
  -9   4  -2   19.90    0.76
  -9   4  -2   19.39    0.70
   9   4   2   19.85    0.61
   9   4   2   19.23    0.62
   9   4   2   19.38    0.59
   9   4   3    0.27    0.07
  -9   4  -3    0.19    0.13
  -9   4  -3    0.28    0.10
   9   4   3    0.26    0.06
   9   4   3    0.32    0.07
   9   4   3    0.36    0.08
  -9   4  -4    0.07    0.12
  -9   4  -4    0.08    0.09
   9   4   4    0.12    0.06
   9   4   4    0.09    0.06
   9   4   4    0.07    0.07
   9   4   5    8.54    0.32
  -9   4  -5    8.35    0.41
  -9   4  -5    8.04    0.38
   9   4   5    8.39    0.31
   9   4   5    8.13    0.29
  -9   4  -6    5.10    0.31
   9   4   6    4.32    0.20
   9   4   6    4.77    0.21
   9   4   6    4.71    0.20
   9   4   6    4.85    0.22
  -9   4  -7    1.86    0.18
   9   4   7    1.68    0.12
   9   4   7    1.97    0.13
   9   4   7    1.96    0.12
  -9   4  -8   -0.09    0.10
   9   4   8    0.03    0.05
   9   4   8   -0.02    0.05
   9   4   8   -0.04    0.06
  -9   4  -9    1.81    0.16
  -9   4 -10    2.77    0.17
   9   4  11    1.09    0.07
   9   5  -9    3.15    0.14
   9   5  -8    2.86    0.14
   9   5  -7    1.12    0.10
   9   5  -6   -0.05    0.06
  -9   5   5    1.38    0.14
  -9   5   5    1.26    0.14
   9   5  -5    1.14    0.11
   9   5  -5    1.38    0.15
  -9   5   4    6.44    0.32
  -9   5   4    6.06    0.31
   9   5  -4    6.66    0.26
  -9   5   3    0.04    0.09
  -9   5   3    0.01    0.08
   9   5  -3   -0.03    0.06
   9   5  -3    0.13    0.10
  -9   5   2   53.37    1.56
  -9   5   2   53.54    1.54
   9   5  -2   52.32    1.52
  -9   5   1    8.42    0.39
  -9   5   1    8.20    0.37
   9   5  -1    8.21    0.36
  -9   5   0    0.57    0.13
  -9   5   0    0.45    0.10
   9   5   0    0.54    0.07
  -9   5  -1    9.41    0.41
   9   5   1    9.31    0.32
  -9   5  -1    8.75    0.39
  -9   5  -2   41.93    1.29
   9   5   2   44.08    1.18
  -9   5  -2   41.36    1.26
   9   5   3    2.06    0.12
  -9   5  -3    1.84    0.16
   9   5   4   32.52    0.89
  -9   5  -4   30.45    0.96
   9   5   5    0.76    0.08
  -9   5  -6    0.52    0.10
  -9   5  -6    0.44    0.07
  -9   5  -7    6.69    0.28
  -9   5  -8    0.85    0.09
   9  -6  -5    4.69    0.16
   9  -6  -4    7.44    0.24
  -9   6   3    0.50    0.06
   9  -6  -3    0.57    0.06
  -9   6   2    1.85    0.11
   9  -6  -2    1.76    0.11
  -9   6   1    0.15    0.05
  -9   6   1    0.13    0.05
   9  -6  -1    0.10    0.05
  -9   6   0    0.02    0.04
  -9   6   0    0.06    0.05
   9  -6   0   -0.01    0.05
   9  -6   1    1.08    0.08
   9  -6   2    0.45    0.06
  -9   6  -2    0.53    0.06
   9  -6   3    3.35    0.14
   9  -6   4   -0.02    0.02
  10   0 -16    9.04    0.28
  10   0 -15   -0.05    0.06
  10   0 -14   17.23    0.54
  10   0 -13    0.03    0.07
  10   0 -12   27.02    0.82
  10   0 -11   -0.05    0.09
  10   0 -11    0.03    0.09
  10   0 -10    0.05    0.10
  10   0 -10    0.06    0.08
  10   0  -9    0.01    0.08
 -10   0   9   -0.04    0.15
  10   0  -9   -0.01    0.09
  10   0  -8    6.46    0.35
 -10   0   8    6.85    0.61
  10   0  -8    6.65    0.30
  10   0  -7   -0.03    0.08
  10   0  -7    0.01    0.09
  10   0  -7    0.07    0.08
 -10   0   7    0.04    0.15
  10   0  -6    0.15    0.08
  10   0  -6    0.07    0.08
  10   0  -5    0.11    0.08
  10   0  -5    0.03    0.07
  10   0  -4    5.85    0.28
  10   0  -4    5.91    0.29
  10   0  -4    6.12    0.27
  10   0  -3    0.03    0.06
  10   0  -3    0.06    0.07
  10   0  -3    0.04    0.07
  10   0  -2    0.32    0.08
  10   0  -2    0.03    0.15
  10   0  -2    0.18    0.07
  10   0  -2    0.16    0.06
  10   0  -1   -0.07    0.07
  10   0  -1    0.03    0.07
  10   0  -1   -0.07    0.08
  10   0   0   59.26    1.61
  10   0   0   58.61    1.61
  10   0   0   55.56    2.01
  10   0   1   -0.16    0.16
  10   0   1   -0.05    0.07
  10   0   1   -0.02    0.08
  10   0   2  173.42    4.39
  10   0   2  162.40    4.41
  10   0   2  172.78    4.88
  10   0   3   -0.03    0.11
  10   0   3   -0.01    0.07
  10   0   4    5.32    0.26
  10   0   4    4.81    0.44
  10   0   5   -0.03    0.13
  10   0   5   -0.01    0.08
  10   0   6    4.67    0.24
  10   0   6    4.92    0.47
  10   0   7   -0.03    0.07
  10   0   8   22.67    0.73
  10   0   9   -0.03    0.07
  10   0  10    2.67    0.18
  10   0  11   -0.02    0.08
  10   0  12   36.84    1.05
  10   0  13    0.04    0.06
  10   0  14   12.82    0.40
  10   0  15    0.02    0.03
  10   1 -15   17.96    0.53
  10  -1 -15   18.44    0.53
  10   1 -14    0.35    0.07
  10  -1 -14    0.31    0.07
  10   1 -13    1.05    0.10
  10  -1 -13    1.02    0.11
  10   1 -12    1.76    0.14
  10  -1 -12    1.93    0.15
  10  -1 -11    1.19    0.13
  10  -1 -11    1.10    0.12
  10   1 -11    1.04    0.15
  10   1 -11    0.90    0.12
  10   1 -10    2.18    0.21
  10  -1 -10    2.38    0.19
  10   1 -10    2.40    0.17
  10  -1 -10    2.40    0.17
  10   1  -9    5.18    0.24
  10   1  -9    5.49    0.32
 -10   1   9    5.02    0.52
 -10  -1   9    4.96    0.51
  10   1  -9    5.51    0.27
  10  -1  -9    5.85    0.27
  10  -1  -9    5.75    0.30
  10  -1  -9    4.74    0.41
  10   1  -8    2.87    0.21
  10  -1  -8    2.72    0.21
  10   1  -8    2.68    0.17
  10   1  -8    2.50    0.18
  10  -1  -8    2.98    0.19
  10  -1  -8    2.86    0.31
  10   1  -8    2.93    0.24
 -10   1   8    2.62    0.41
 -10  -1   8    2.52    0.41
  10   1  -7    0.24    0.10
  10   1  -7    0.16    0.07
  10   1  -7    0.14    0.08
  10  -1  -7    0.15    0.08
  10  -1  -7    0.05    0.11
 -10   1   7    0.37    0.19
 -10  -1   7    0.18    0.14
  10  -1  -7    0.25    0.09
  10   1  -7    0.29    0.11
  10  -1  -6    0.83    0.11
  10   1  -6    0.91    0.13
  10   1  -6    0.87    0.10
  10   1  -6    0.75    0.11
  10  -1  -6    0.85    0.12
  10  -1  -6    0.92    0.20
 -10  -1   6    0.65    0.24
 -10   1   6    0.51    0.21
  10  -1  -5  108.90    2.85
  10   1  -5  109.09    2.88
  10   1  -5  106.87    2.88
  10  -1  -5  100.10    2.88
  10   1  -5  105.99    2.83
  10   1  -5  107.13    2.84
  10  -1  -5  107.08    2.84
  10   1  -4   32.14    0.96
  10   1  -4   30.97    0.96
  10  -1  -4   31.79    0.97
  10   1  -4   30.23    0.96
  10  -1  -4   31.56    0.96
  10   1  -4   30.89    0.92
  10   1  -4   30.81    0.92
  10  -1  -4   31.30    0.93
  10   1  -3  212.90    5.54
  10   1  -3  214.33    5.56
  10  -1  -3  207.60    5.55
  10   1  -3  215.90    5.56
  10  -1  -3  215.65    5.56
  10   1  -3  207.36    5.52
  10   1  -3  214.71    5.52
  10  -1  -3  215.82    5.52
  10   1  -2  275.05    7.00
  10   1  -2  268.95    7.01
  10  -1  -2  266.60    7.02
  10   1  -2  264.72    7.01
  10  -1  -2  256.17    7.01
  10   1  -2  285.71    6.99
  10  -1  -2  274.69    6.98
  10   1  -2  283.86    7.55
  10  -1  -2  272.17    7.51
  10   1  -1   20.45    0.66
  10   1  -1   20.27    0.67
  10   1  -1   19.66    0.67
  10  -1  -1   19.51    0.66
  10   1  -1   20.57    0.65
  10   1  -1   21.39    0.65
  10  -1  -1   21.24    0.65
  10   1  -1   20.28    1.01
  10  -1  -1   20.11    1.01
  10   1   0   16.29    0.56
  10   1   0   17.09    0.57
  10  -1   0   16.80    0.57
  10   1   0   16.55    0.88
  10  -1   0   18.42    0.91
  10   1   1   -0.05    0.19
  10  -1   1    0.05    0.16
  10   1   1    0.01    0.08
  10   1   2    8.12    0.33
  10   1   2    8.17    0.34
  10  -1   2    8.11    0.34
  10   1   2    8.16    0.58
  10  -1   2    8.09    0.58
  10   1   3    0.88    0.21
  10  -1   3    0.89    0.22
  10   1   3    0.79    0.11
  10  -1   3    0.82    0.11
  10  -1   4    1.68    0.27
  10   1   4    1.91    0.15
  10  -1   4    2.12    0.16
  10   1   4    2.29    0.31
  10   1   5   22.98    0.73
  10  -1   5   22.85    0.74
  10   1   5   24.12    1.10
  10  -1   5   23.66    1.10
  10   1   6   45.20    1.30
  10  -1   6   44.72    1.31
  10   1   6   47.99    1.74
  10  -1   6   47.43    1.75
  10   1   7   10.46    0.41
  10  -1   7   10.85    0.41
  10   1   7    9.98    0.68
  10  -1   7   10.08    0.69
  10   1   8    0.15    0.14
  10  -1   8    0.15    0.15
  10   1   8    0.34    0.09
  10  -1   8    0.27    0.09
  10   1   9    2.54    0.17
  10  -1   9    2.61    0.18
  10   1  10    9.93    0.39
  10  -1  10   10.85    0.40
  10   1  11    8.19    0.32
  10  -1  11    8.47    0.33
  10   1  12    6.13    0.25
  10  -1  12    5.96    0.25
  10   1  13   -0.01    0.04
  10   1  13   -0.04    0.05
  10  -1  13   -0.02    0.06
  10   1  14    1.53    0.08
  10   1  14    1.37    0.09
  10  -1  14    1.57    0.09
  10   1  15    0.25    0.03
  10  -2 -14    1.68    0.09
  10  -2 -13    5.71    0.22
  10   2 -12    6.17    0.24
  10  -2 -12    6.50    0.25
  10   2 -11    4.81    0.22
  10   2 -11    5.31    0.23
  10  -2 -11    5.21    0.23
  10   2 -10    1.23    0.12
  10   2 -10    1.35    0.12
  10  -2 -10    1.40    0.12
  10  -2  -9   55.44    1.64
  10   2  -9   58.14    1.71
  10   2  -9   57.38    1.61
  10   2  -9   59.87    1.60
  10  -2  -9   58.96    1.60
  10  -2  -8    7.92    0.36
  10   2  -8    8.21    0.34
  10   2  -8    8.82    0.41
 -10   2   8    8.29    0.65
 -10  -2   8    6.94    0.59
  10   2  -8    8.33    0.33
  10  -2  -8    8.34    0.33
  10  -2  -8    7.77    0.56
  10   2  -8    8.17    0.38
  10   2  -7  109.89    2.95
  10  -2  -7  107.58    2.92
  10   2  -7  108.87    2.89
 -10   2   7  105.08    3.46
 -10  -2   7  101.25    3.38
  10   2  -7  108.93    2.99
  10   2  -7  108.00    2.87
  10  -2  -7  108.41    2.86
  10  -2  -7  106.60    3.31
  10   2  -6    0.26    0.11
  10   2  -6    0.42    0.11
  10   2  -6    0.37    0.10
  10   2  -6    0.20    0.08
  10  -2  -6    0.30    0.09
  10  -2  -6    0.11    0.15
  10  -2  -6    0.37    0.09
 -10   2   6    0.21    0.19
  10   2  -5   10.68    0.45
  10   2  -5   12.18    0.49
  10  -2  -5   11.26    0.45
  10   2  -5   11.09    0.43
 -10   2   5   11.33    0.77
  10   2  -5   11.59    0.41
  10  -2  -5   10.78    0.40
  10   2  -4    0.07    0.09
  10  -2  -4    0.13    0.08
  10   2  -4    0.02    0.08
  10   2  -4    0.14    0.10
  10   2  -4    0.20    0.08
  10  -2  -4    0.12    0.07
  10  -2  -4    0.20    0.08
  10   2  -3    8.64    0.37
  10   2  -3    9.25    0.37
  10  -2  -3    8.75    0.37
  10  -2  -3    8.44    0.36
  10   2  -3    9.60    0.38
  10  -2  -3    8.58    0.38
  10   2  -3    8.98    0.35
  10  -2  -3    9.32    0.34
  10   2  -2    2.35    0.17
  10   2  -2    2.32    0.17
  10  -2  -2    2.32    0.17
  10   2  -2    2.01    0.16
  10  -2  -2    1.96    0.16
  10   2  -2    2.38    0.17
  10   2  -2    2.77    0.16
  10  -2  -2    2.71    0.16
 -10   2   1    0.01    0.11
  10   2  -1   -0.04    0.08
  10   2  -1   -0.01    0.07
  10  -2  -1    0.14    0.07
  10   2  -1   -0.01    0.08
  10  -2  -1   -0.05    0.08
  10   2  -1    0.05    0.08
  10   2   0    0.20    0.15
  10  -2   0    0.19    0.13
 -10   2   0    0.44    0.14
  10   2   0    0.34    0.09
  10   2   0    0.32    0.08
  10   2   0    0.26    0.08
  10  -2   0    0.25    0.07
  10   2   0    0.54    0.10
 -10   2  -1   24.54    0.89
  10   2   1   25.39    0.78
  10   2   1   25.50    0.78
  10  -2   1   24.38    0.77
  10   2   1   24.20    1.11
  10  -2   1   24.98    1.11
  10   2   1   25.85    0.73
 -10   2  -2    2.67    0.24
  10   2   2    2.72    0.14
  10   2   2    2.71    0.33
  10  -2   2    2.65    0.32
  10   2   2    2.73    0.15
  10   2   3    0.21    0.13
  10  -2   3    0.32    0.15
 -10   2  -3    0.33    0.11
  10   2   3    0.28    0.08
  10  -2   3    0.27    0.08
  10   2   4    1.33    0.24
 -10   2  -4    1.52    0.18
  10   2   4    1.42    0.13
  10  -2   4    1.35    0.13
 -10   2  -5   16.72    0.64
  10   2   5   16.50    0.56
  10  -2   5   17.56    0.57
  10   2   5   17.02    0.87
  10   2   6   -0.29    0.25
  10  -2   6   -0.19    0.23
 -10   2  -6    0.23    0.10
  10   2   6    0.21    0.07
  10  -2   6    0.34    0.08
 -10   2  -7    1.35    0.15
  10   2   7    1.26    0.12
  10  -2   7    1.33    0.13
 -10   2  -8    3.05    0.21
  10   2   8    3.47    0.19
  10  -2   8    3.33    0.19
  10   2   9    4.58    0.22
  10  -2   9    4.65    0.22
  10   2  10   -0.05    0.07
  10  -2  10    0.01    0.06
  10  -2  11    0.52    0.08
  10   2  12    7.04    0.25
  10  -2  12    7.03    0.25
  10   2  13   19.00    0.53
  10   2  14    2.85    0.10
  10   3 -13    0.82    0.07
  10   3 -12    0.93    0.09
  10   3 -11    0.02    0.06
  10   3 -10    0.42    0.08
  10  -3 -10    0.41    0.09
  10   3  -9    0.16    0.08
  10  -3  -9    0.21    0.09
  10   3  -8   15.19    0.57
  10  -3  -8   15.19    0.56
  10   3  -8   15.59    0.53
  10   3  -7   11.77    0.48
  10  -3  -7   11.33    0.47
  10   3  -7   12.06    0.45
  10   3  -7   12.13    0.47
  10   3  -6    4.14    0.25
  10   3  -6    4.13    0.26
  10  -3  -6    4.03    0.25
  10   3  -6    4.04    0.23
  10   3  -5   22.72    0.74
  10   3  -5   21.71    0.74
  10   3  -5   21.19    0.71
  10  -3  -5   21.36    0.75
  10   3  -4    3.58    0.23
 -10   3   4    3.69    0.31
  10   3  -4    3.70    0.23
  10  -3  -4    3.54    0.24
  10   3  -4    3.66    0.24
  10   3  -3  142.32    3.77
 -10   3   3  142.41    3.93
  10   3  -3  143.66    3.76
  10  -3  -3  139.61    3.81
  10   3  -3  141.35    3.78
  10   3  -2    0.22    0.08
  10   3  -2    0.15    0.09
 -10   3   2    0.38    0.16
  10   3  -2    0.30    0.10
  10   3  -1    3.06    0.20
 -10   3   1    2.96    0.27
  10   3   0   24.39    0.79
 -10   3   0   27.04    0.95
  10   3   0   25.27    0.73
  10   3   1    0.88    0.09
 -10   3  -1    0.76    0.17
  10   3   1    0.71    0.11
 -10   3  -1    0.83    0.13
  10   3   1    0.91    0.08
  10   3   2    3.47    0.18
 -10   3  -2    3.83    0.29
  10   3   2    3.78    0.21
 -10   3  -2    3.22    0.23
  10  -3   2    3.39    0.19
  10   3   2    3.53    0.17
  10   3   3    7.15    0.28
 -10   3  -3    6.50    0.38
  10   3   3    7.05    0.30
 -10   3  -3    5.90    0.31
  10   3   3    6.89    0.26
 -10   3  -4   22.63    0.83
  10   3   4   23.37    0.72
  10   3   4   22.43    0.68
  10   3   4   22.90    0.69
  10   3   5    0.34    0.09
  10   3   5    0.40    0.07
  10   3   6    1.35    0.13
 -10   3  -6    1.12    0.15
  10   3   6    1.25    0.11
  10   3   7    8.50    0.33
 -10   3  -7    8.29    0.39
  10   3   7    8.32    0.31
 -10   3  -8    0.66    0.12
  10   3   8    0.48    0.08
 -10   3  -9    6.15    0.30
  10   3   9    6.46    0.25
  10   3  10    0.16    0.06
 -10   3 -10    0.06    0.06
  10   3  11    0.59    0.07
  10   3  12    2.64    0.12
  10   3  12    3.17    0.12
  10   4 -11    0.84    0.08
  10  -4 -10    5.14    0.22
  10   4 -10    5.43    0.22
 -10   4   9    0.98    0.15
  10  -4  -9    1.15    0.11
  10   4  -9    1.20    0.11
 -10   4   8   36.10    1.17
  10  -4  -8   37.33    1.10
  10   4  -8   38.80    1.08
 -10   4   7    9.16    0.45
  10  -4  -7    9.83    0.40
  10   4  -7   10.04    0.37
 -10   4   6   11.53    0.52
  10  -4  -6   11.25    0.45
 -10   4   5   14.74    0.64
  10  -4  -5   16.52    0.59
 -10   4   4    0.21    0.13
  10  -4  -4    0.42    0.11
  10   4  -3    1.23    0.14
  10  -4  -3    1.88    0.18
  10   4  -2    3.21    0.20
  10  -4  -2    3.68    0.25
  10   4  -1   22.19    0.71
 -10   4   1   22.85    0.79
  10   4  -1   22.45    0.72
  10   4   0  152.33    4.01
 -10   4   0  156.70    4.16
 -10   4   0  151.58    4.10
 -10   4  -1   34.33    1.15
  10   4   1   36.27    0.99
  10   4   1   34.30    1.02
 -10   4  -1   34.56    1.10
  10   4   2  113.03    2.89
 -10   4  -2  112.79    3.07
  10   4   3    6.56    0.26
 -10   4  -3    6.49    0.36
 -10   4  -3    6.68    0.33
 -10   4  -4   81.32    2.32
 -10   4  -4   79.52    2.26
  10   4   4   81.78    2.16
  10   4   4   83.97    2.18
 -10   4  -5   25.89    0.86
  10   4   5   25.25    0.73
 -10   4  -6    8.77    0.39
  10   4   6    8.81    0.30
 -10   4  -7    0.02    0.08
  10   4   7    0.06    0.05
 -10   4  -8   -0.06    0.07
  10   4   8    0.02    0.04
 -10   4  -9    5.91    0.26
  10   4   9    6.13    0.21
  10  -5  -9    2.89    0.11
  10  -5  -8   18.28    0.53
 -10   5   8   18.79    0.57
  10   5  -8   17.39    0.51
 -10   5   7    3.57    0.19
  10  -5  -7    3.21    0.16
  10   5  -7    3.07    0.14
 -10   5   6    4.67    0.23
  10  -5  -6    4.36    0.21
  10   5  -6    4.86    0.19
 -10   5   5    1.34    0.13
 -10   5   5    1.33    0.13
  10  -5  -5    1.51    0.12
  10   5  -5    1.52    0.11
 -10   5   4    2.02    0.16
 -10   5   4    1.68    0.15
  10  -5  -4    2.15    0.15
 -10   5   3    3.25    0.21
 -10   5   3    3.46    0.21
  10  -5  -3    3.33    0.20
 -10   5   2    8.74    0.37
 -10   5   2    8.41    0.35
  10  -5  -2    8.39    0.35
 -10   5   1    0.16    0.09
 -10   5   1    0.14    0.07
  10  -5  -1    0.19    0.08
 -10   5   0    2.91    0.19
  10  -5   0    3.03    0.19
 -10   5   0    3.05    0.21
 -10   5  -1    0.15    0.07
 -10   5  -2    0.01    0.06
 -10   5  -3    0.66    0.09
 -10   5  -4    7.82    0.33
 -10   5  -5    0.16    0.08
 -10   5  -5    0.25    0.06
 -10   5  -6    0.67    0.09
 -10   5  -7    2.49    0.13
  11   0 -15   -0.07    0.05
  11   0 -14    1.45    0.10
  11   0 -13   -0.05    0.07
  11   0 -12    2.97    0.17
  11   0 -11    0.02    0.07
  11   0 -11    0.07    0.08
  11   0 -10    2.48    0.21
  11   0 -10    2.71    0.18
  11   0  -9    0.03    0.09
  11   0  -9   -0.03    0.08
 -11   0   8   13.22    0.88
  11   0  -8   13.57    0.49
  11   0  -8   13.96    0.56
  11   0  -7    0.13    0.10
  11   0  -7    0.04    0.10
  11   0  -7   -0.04    0.08
 -11   0   7   -0.15    0.22
  11   0  -6   12.49    0.48
 -11   0   6   11.82    0.83
  11   0  -6   12.25    0.46
  11   0  -5   -0.02    0.08
  11   0  -5    0.01    0.08
  11   0  -4    0.41    0.09
  11   0  -4    0.35    0.10
  11   0  -4    0.43    0.10
  11   0  -3   -0.01    0.06
  11   0  -3   -0.01    0.08
  11   0  -3   -0.05    0.08
  11   0  -2    0.04    0.06
  11   0  -2    0.02    0.08
  11   0  -2    0.13    0.08
  11   0  -1   -0.05    0.08
  11   0  -1   -0.06    0.08
  11   0  -1    0.17    0.08
  11   0   0   57.64    1.67
  11   0   0   60.50    1.65
  11   0   0   62.68    2.16
  11   0   1   -0.09    0.16
  11   0   1   -0.01    0.08
  11   0   2  148.51    3.76
  11   0   2  136.93    3.77
  11   0   2  140.90    4.26
  11   0   3   -0.06    0.15
  11   0   3    0.01    0.06
  11   0   3    0.01    0.07
  11   0   4   21.10    0.65
  11   0   4   19.49    0.66
  11   0   4   18.47    0.98
  11   0   5    0.03    0.12
  11   0   5   -0.01    0.08
  11   0   6    2.69    0.19
  11   0   7   -0.01    0.08
  11   0   8    3.95    0.22
  11   0   9   -0.03    0.08
  11   0  10    7.78    0.32
  11   0  11   -0.03    0.08
  11   0  12    7.32    0.28
  11   0  13   -0.02    0.03
  11   0  13   -0.06    0.05
  11   0  14    0.02    0.02
  11   0  14   -0.01    0.03
  11   1 -14   11.41    0.36
  11  -1 -14   11.86    0.36
  11   1 -13    0.00    0.06
  11  -1 -13    0.02    0.06
  11   1 -12    1.23    0.11
  11  -1 -12    1.40    0.12
  11  -1 -11    1.22    0.13
  11   1 -11    1.13    0.15
  11   1 -11    1.39    0.12
  11  -1 -11    1.48    0.13
  11   1 -10    2.38    0.21
  11  -1 -10    2.02    0.17
  11   1 -10    2.10    0.16
  11  -1 -10    2.36    0.16
  11   1  -9    7.96    0.40
  11  -1  -9    7.58    0.36
  11   1  -9    8.43    0.34
  11  -1  -9    8.64    0.34
  11   1  -8   16.72    0.55
  11   1  -8   17.35    0.58
  11  -1  -8   17.96    0.59
  11   1  -8   17.92    0.67
  11  -1  -8   17.79    0.63
  11   1  -8   16.94    0.63
  11   1  -7    0.02    0.09
  11   1  -7    0.06    0.06
  11   1  -7    0.01    0.11
  11   1  -7    0.09    0.08
  11  -1  -7    0.01    0.08
 -11   1   7   -0.08    0.22
 -11  -1   7   -0.04    0.20
  11  -1  -7    0.02    0.09
  11   1  -6   80.75    2.18
  11   1  -6   73.32    2.10
 -11  -1   6   77.07    2.70
 -11   1   6   83.81    2.83
  11   1  -6   77.90    2.12
  11  -1  -6   79.69    2.12
  11  -1  -5   62.60    1.78
  11   1  -5   64.59    1.82
  11  -1  -5   66.78    1.84
  11   1  -5   62.94    1.77
  11   1  -5   64.89    1.78
  11  -1  -5   65.38    1.78
  11  -1  -4   67.16    1.88
  11   1  -4   70.25    1.93
  11   1  -4   68.32    1.93
  11  -1  -4   65.36    1.93
  11   1  -4   68.32    1.88
  11   1  -4   71.08    1.89
  11  -1  -4   70.55    1.89
  11   1  -3    1.61    0.15
  11   1  -3    1.63    0.16
  11  -1  -3    1.93    0.18
  11   1  -3    1.56    0.16
  11  -1  -3    1.68    0.16
  11   1  -3    1.79    0.14
  11   1  -3    1.78    0.15
  11  -1  -3    1.71    0.15
  11   1  -2   82.61    2.29
  11   1  -2   82.72    2.31
  11  -1  -2   87.22    2.33
  11   1  -2   81.34    2.31
  11  -1  -2   84.86    2.31
  11   1  -2   83.49    2.28
  11   1  -2   86.30    2.28
  11  -1  -2   85.02    2.28
 -11   1   1   48.74    1.51
  11   1  -1   48.81    1.40
  11   1  -1   49.04    1.42
  11  -1  -1   49.33    1.43
  11   1  -1   47.56    1.42
  11  -1  -1   50.60    1.43
  11   1  -1   48.76    1.87
  11  -1  -1   51.88    1.90
 -11   1   0   64.06    1.94
  11   1   0   65.14    1.85
  11   1   0   69.73    1.88
  11   1   0   66.59    1.87
  11  -1   0   68.16    1.87
  11   1   0   72.27    2.37
  11  -1   0   63.59    2.31
 -11   1  -1   16.10    0.62
  11   1   1   15.39    0.54
  11   1   1   16.32    0.56
  11  -1   1   15.46    0.55
  11   1   1   14.99    0.86
  11  -1   1   15.29    0.87
  11   1   2    1.45    0.13
  11   1   2    1.33    0.26
  11  -1   2    1.07    0.23
  11   1   3    4.74    0.24
  11   1   3    4.28    0.24
  11  -1   3    4.05    0.24
  11   1   3    4.53    0.45
  11  -1   3    4.36    0.44
  11   1   4   -0.03    0.13
  11  -1   4    0.03    0.13
  11   1   4   -0.01    0.08
  11  -1   4    0.01    0.08
  11   1   5   15.89    0.56
  11  -1   5   16.31    0.57
  11   1   5   16.25    0.89
  11  -1   5   17.35    0.92
  11   1   6    6.19    0.29
  11  -1   6    6.42    0.30
  11   1   6    6.12    0.52
  11  -1   6    5.55    0.51
  11   1   7    5.78    0.27
  11  -1   7    5.84    0.28
  11   1   8   15.06    0.53
  11  -1   8   16.19    0.54
  11   1   9   11.11    0.41
  11  -1   9   11.15    0.41
  11   1  10    0.81    0.10
  11  -1  10    0.92    0.11
  11   1  11    0.31    0.07
  11  -1  11    0.12    0.07
  11   1  12    0.23    0.05
  11   1  12    0.24    0.06
  11  -1  12    0.23    0.06
  11   1  13    4.19    0.15
  11   1  13    4.21    0.16
  11  -1  13    4.40    0.17
  11   1  14    0.00    0.02
  11  -2 -13    7.60    0.24
  11  -2 -12   10.99    0.35
  11   2 -11    0.11    0.05
  11  -2 -11    0.11    0.06
  11   2 -10    1.26    0.11
  11  -2 -10    1.18    0.11
  11   2  -9    1.46    0.18
  11   2  -9    1.66    0.13
  11   2  -9    1.72    0.13
  11  -2  -9    1.55    0.13
  11   2  -8    0.21    0.11
  11   2  -8    0.23    0.08
  11   2  -8    0.20    0.07
  11  -2  -8    0.21    0.07
  11  -2  -7    7.23    0.32
  11   2  -7    7.30    0.31
  11   2  -7    7.01    0.37
  11   2  -7    6.78    0.29
  11  -2  -7    7.47    0.30
  11   2  -6    7.56    0.33
 -11   2   6    7.77    0.67
 -11  -2   6    6.61    0.57
  11   2  -6    7.77    0.32
  11  -2  -6    7.79    0.31
  11   2  -6    7.71    0.39
  11   2  -5   10.02    0.44
  11  -2  -5    8.41    0.37
  11   2  -5    9.97    0.39
 -11  -2   5    7.48    0.60
 -11   2   5    9.70    0.75
  11   2  -5    9.31    0.36
  11  -2  -5    8.92    0.35
  11  -2  -4  102.39    2.75
  11   2  -4  105.86    2.81
  11  -2  -4   94.16    2.73
  11   2  -4  102.19    2.74
  11   2  -4  104.22    2.71
  11  -2  -4  101.40    2.70
  11  -2  -3  147.06    3.99
  11   2  -3  151.75    3.98
  11   2  -3  152.21    3.94
 -11   2   2    1.14    0.19
  11   2  -2    0.91    0.12
  11  -2  -2    0.80    0.13
  11   2  -2    0.84    0.13
  11  -2  -2    0.92    0.12
  11   2  -2    1.04    0.13
 -11   2   1    9.71    0.50
  11   2  -1    9.70    0.39
  11  -2  -1    9.87    0.40
  11   2  -1   10.04    0.41
  11  -2  -1    9.58    0.39
  11   2  -1   10.49    0.41
 -11   2   0   35.40    1.18
  11   2   0   34.17    1.03
  11  -2   0   35.15    1.05
  11   2   0   35.31    1.04
  11  -2   0   33.94    1.03
 -11   2  -1    1.61    0.20
  11   2   1    1.81    0.31
  11   2   1    1.52    0.14
  11   2   1    1.53    0.15
  11  -2   1    1.66    0.14
 -11   2  -2   19.90    0.76
  11   2   2   20.15    0.66
  11   2   2   20.82    0.67
  11  -2   2   20.48    0.67
  11   2   2   20.88    0.60
  11   2   2   20.86    1.02
 -11   2  -3    1.36    0.17
  11   2   3    1.38    0.25
  11  -2   3    1.50    0.26
  11   2   3    1.38    0.10
  11   2   3    1.42    0.13
  11   2   4    0.14    0.12
  11  -2   4   -0.08    0.13
 -11   2  -4    0.08    0.09
  11   2   4   -0.01    0.05
 -11   2  -5   22.06    0.77
  11   2   5   22.00    0.67
  11   2   5   22.48    0.71
  11  -2   5   23.21    0.72
 -11   2  -6    8.43    0.38
  11   2   6    8.61    0.32
  11   2   6    8.71    0.34
  11  -2   6    9.16    0.35
  11   2   7    4.44    0.20
  11   2   7    4.10    0.21
  11  -2   7    4.32    0.22
  11   2   8   24.89    0.73
  11   2   8   24.85    0.75
  11  -2   8   24.92    0.75
  11   2   9    0.32    0.06
  11  -2   9    0.19    0.06
  11   2  10   14.57    0.45
  11  -2  10   14.61    0.46
  11  -2  11   -0.02    0.05
  11   2  12    0.57    0.06
  11   2  13    0.42    0.04
  11   2  13    0.54    0.04
 -11   3  12   -0.01    0.09
  11   3 -12   -0.06    0.04
 -11   3  11    5.32    0.31
  11   3 -11    5.04    0.20
  11   3 -10   13.55    0.44
  11   3  -9    7.84    0.31
  11   3  -8    2.92    0.18
  11   3  -7    3.43    0.22
  11   3  -7    3.42    0.20
  11   3  -6    0.67    0.12
  11   3  -6    0.86    0.13
 -11   3   6    0.91    0.20
  11   3  -6    0.90    0.12
  11  -3  -6    0.80    0.11
  11   3  -5    0.05    0.09
  11   3  -5    0.21    0.09
 -11   3   5    0.04    0.13
  11   3  -5    0.06    0.08
  11  -3  -5    0.33    0.09
  11   3  -4    1.06    0.14
 -11   3   4    0.83    0.18
  11   3  -4    0.72    0.12
  11   3  -4    1.03    0.13
  11  -3  -4    0.74    0.12
  11   3  -3    4.86    0.26
 -11   3   3    4.96    0.35
  11   3  -3    5.30    0.27
  11  -3  -3    4.68    0.27
  11   3  -3    4.50    0.26
  11   3  -2    6.29    0.30
 -11   3   2    6.78    0.40
  11  -3  -2    5.77    0.26
  11   3  -2    6.18    0.29
  11  -3  -2    5.69    0.30
  11   3  -1    2.93    0.20
 -11   3   1    2.77    0.27
  11  -3  -1    2.85    0.18
  11   3  -1    2.81    0.20
  11   3   0    0.90    0.12
 -11   3   0    1.11    0.19
 -11   3   0    1.03    0.13
  11  -3   0    0.79    0.10
  11   3   1    0.03    0.08
 -11   3  -1   -0.01    0.12
 -11   3  -1    0.08    0.07
  11  -3   1   -0.01    0.06
  11   3   2    1.08    0.12
 -11   3  -2    0.95    0.17
  11  -3   2    0.93    0.10
  11   3   3    5.35    0.26
 -11   3  -3    5.67    0.34
  11  -3   3    5.31    0.24
  11   3   4   73.32    2.00
 -11   3  -4   77.69    2.12
  11   3   4   72.32    1.95
  11   3   5   20.12    0.64
 -11   3  -5   21.49    0.73
  11   3   5   20.09    0.60
  11   3   6    0.39    0.08
 -11   3  -6    0.54    0.11
  11   3   6    0.36    0.07
  11   3   7   20.80    0.64
 -11   3  -7   20.32    0.69
  11   3   7   20.46    0.61
  11   3   8   12.86    0.42
 -11   3  -8   12.46    0.46
  11   3   8   12.26    0.39
  11   3   9    1.51    0.11
 -11   3  -9    1.34    0.12
  11   3   9    1.48    0.09
  11   3  10   13.54    0.41
  11   3  10   13.60    0.40
  11   3  11    0.72    0.06
  11   3  11    0.80    0.06
  11   4 -10   11.74    0.36
 -11   4   9    8.06    0.35
  11   4  -9    8.03    0.28
 -11   4   8    8.65    0.39
  11   4  -8    8.35    0.30
 -11   4   7    0.30    0.11
  11   4  -7    0.20    0.07
 -11   4   6   -0.03    0.11
  11   4  -6    0.03    0.07
  11  -4  -6    0.09    0.08
  11  -4  -5    2.81    0.19
  11  -4  -4    0.01    0.07
  11  -4  -3    1.75    0.16
 -11   4   2    0.02    0.11
 -11   4   2   -0.03    0.08
  11  -4  -2    0.02    0.09
 -11   4   1    6.61    0.36
 -11   4   1    6.90    0.33
  11  -4  -1    6.70    0.32
 -11   4   0   16.96    0.64
 -11   4   0   16.18    0.58
 -11   4  -1   11.25    0.48
 -11   4  -1   10.16    0.41
 -11   4  -2   21.15    0.74
 -11   4  -2   19.88    0.67
 -11   4  -3   50.58    1.43
 -11   4  -3   45.38    1.34
 -11   4  -4    9.35    0.41
 -11   4  -5   13.30    0.50
 -11   4  -6    4.18    0.23
 -11   4  -7   -0.07    0.07
 -11   4  -8    2.92    0.16
 -11   5   6    0.34    0.06
 -11   5   5    0.33    0.07
 -11   5   5    0.23    0.06
  11  -5  -5    0.36    0.06
 -11   5   4    0.33    0.08
 -11   5   4    0.35    0.07
  11  -5  -4    0.13    0.06
 -11   5   3    1.82    0.14
 -11   5   3    1.81    0.13
  11  -5  -3    2.02    0.13
 -11   5   2    0.85    0.11
 -11   5   2    0.84    0.09
  11  -5  -2    0.94    0.10
 -11   5   1    4.25    0.22
 -11   5   1    4.62    0.21
  11  -5  -1    4.64    0.21
 -11   5   0    0.20    0.06
  11  -5   0    0.01    0.07
 -11   5  -1    5.11    0.22
  11  -5   1    5.44    0.23
 -11   5  -2   44.82    1.31
  11  -5   2   48.93    1.29
 -11   5  -3   16.24    0.54
  11  -5   3   17.61    0.52
 -11   5  -4    0.01    0.05
 -11   5  -4    0.07    0.05
  11  -5   4    0.09    0.05
 -11   5  -5    2.47    0.13
  12   0 -14   20.75    0.58
  12   0 -13   -0.02    0.05
  12   0 -12   46.08    1.26
  12   0 -11   -0.02    0.08
  12   0 -11   -0.03    0.07
  12   0 -10    3.39    0.23
  12   0 -10    3.81    0.20
  12   0  -9    0.04    0.09
  12   0  -9    0.04    0.08
  12   0  -8   17.22    0.58
  12   0  -8   17.54    0.64
  12   0  -7    0.05    0.10
  12   0  -7   -0.05    0.08
  12   0  -6    2.16    0.18
  12   0  -6    2.13    0.17
 -12   0   6    1.64    0.32
  12   0  -5   -0.02    0.08
  12   0  -5    0.04    0.08
  12   0  -4    0.68    0.11
  12   0  -4    0.58    0.11
  12   0  -3    0.01    0.08
  12   0  -3   -0.07    0.09
  12   0  -3   -0.02    0.08
  12   0  -2   38.45    1.14
  12   0  -2   37.14    1.16
  12   0  -2   39.75    1.14
  12   0  -1   -0.04    0.14
  12   0  -1    0.02    0.07
  12   0  -1   -0.06    0.10
  12   0   0    0.24    0.16
  12   0   0    0.09    0.07
  12   0   0    0.01    0.09
  12   0   1   -0.03    0.13
  12   0   1   -0.01    0.07
  12   0   1   -0.01    0.08
  12   0   2   37.66    1.09
  12   0   2   35.12    1.51
  12   0   3   -0.10    0.15
  12   0   3    0.02    0.06
  12   0   4   65.42    1.80
  12   0   4   66.20    1.84
  12   0   5   -0.01    0.06
  12   0   5   -0.01    0.08
  12   0   6   45.14    1.28
  12   0   6   45.99    1.31
  12   0   7   -0.01    0.06
  12   0   7   -0.01    0.08
  12   0   8    0.74    0.09
  12   0   8    0.72    0.11
  12   0   9   -0.02    0.05
  12   0   9   -0.02    0.07
  12   0  10    4.11    0.18
  12   0  10    4.70    0.21
  12   0  11   -0.03    0.04
  12   0  11    0.02    0.06
  12   0  12    7.41    0.26
  12   0  13    0.01    0.02
  12   1 -13    0.87    0.08
  12  -1 -13    0.92    0.08
  12   1 -12    9.36    0.32
  12  -1 -12    9.21    0.32
  12   1 -11   26.15    0.85
  12   1 -11   27.70    0.79
  12  -1 -11   27.02    0.79
  12   1 -10    0.40    0.08
  12  -1 -10    0.40    0.09
  12   1 -10    0.37    0.11
  12  -1 -10    0.38    0.09
  12   1  -9    7.02    0.35
  12  -1  -9    6.81    0.32
  12   1  -9    7.18    0.30
  12  -1  -9    7.44    0.30
  12   1  -8   11.39    0.49
  12   1  -8   11.33    0.42
  12  -1  -8   12.24    0.43
  12  -1  -8   11.51    0.47
  12   1  -7    5.87    0.30
  12  -1  -7    5.79    0.31
  12   1  -7    5.13    0.24
  12   1  -7    5.68    0.27
  12  -1  -7    6.04    0.27
  12   1  -7    5.88    0.33
  12   1  -6   -0.04    0.10
  12   1  -6   -0.01    0.06
  12   1  -6   -0.07    0.08
  12  -1  -6   -0.04    0.08
  12  -1  -5    0.24    0.08
  12   1  -5    0.28    0.11
  12   1  -5    0.23    0.08
  12   1  -5    0.31    0.09
  12  -1  -5    0.32    0.09
  12  -1  -4    6.07    0.29
  12   1  -4    7.17    0.34
  12   1  -4    6.40    0.32
  12  -1  -4    7.40    0.35
  12   1  -4    6.57    0.30
  12  -1  -4    7.30    0.31
  12   1  -3   -0.01    0.08
  12   1  -3   -0.02    0.10
  12  -1  -3   -0.08    0.10
  12   1  -3   -0.08    0.12
  12  -1  -3   -0.02    0.11
  12   1  -3    0.01    0.08
  12  -1  -3    0.01    0.09
 -12   1   2    0.07    0.11
  12   1  -2    0.10    0.09
  12   1  -2   -0.11    0.12
  12  -1  -2   -0.01    0.11
  12   1  -2   -0.07    0.12
  12  -1  -2   -0.10    0.12
 -12   1   1   76.18    2.21
  12   1  -1   75.39    2.11
  12   1  -1   76.30    2.13
  12  -1  -1   77.18    2.14
  12   1  -1   75.25    2.13
  12  -1  -1   80.74    2.14
 -12   1   0   27.81    0.98
  12   1   0   29.19    0.91
  12   1   0   28.75    0.93
  12  -1   0   30.19    0.94
  12   1   0   30.61    0.94
  12  -1   0   32.00    0.94
  12   1   0   29.77    1.35
  12  -1   0   30.12    1.36
  12   1   1  121.97    3.30
  12   1   1  124.17    3.32
  12   1   1  122.54    3.31
  12  -1   1  126.86    3.32
  12   1   1  118.17    3.82
  12   1   2   87.58    2.40
  12   1   2   87.84    2.42
  12  -1   2   93.13    2.43
  12   1   2   89.20    2.92
  12   1   3   13.37    0.47
  12   1   3   11.79    0.76
  12  -1   3   11.13    0.75
  12   1   4    9.03    0.35
  12   1   4    7.61    0.60
  12  -1   4    8.30    0.63
  12   1   5    7.75    0.32
  12   1   5    7.62    0.33
  12  -1   5    7.52    0.33
  12   1   6    0.82    0.11
  12   1   6    0.88    0.12
  12  -1   6    0.69    0.11
  12   1   7    0.04    0.07
  12   1   7   -0.06    0.08
  12  -1   7    0.03    0.07
  12   1   8    0.30    0.07
  12   1   8    0.19    0.08
  12  -1   8    0.27    0.08
  12   1   9    3.54    0.18
  12   1   9    3.49    0.19
  12   1  10    9.81    0.34
  12   1  10   10.48    0.35
  12  -1  10   10.10    0.35
  12   1  11    1.73    0.11
  12   1  11    1.67    0.09
  12   1  11    1.76    0.11
  12  -1  11    1.85    0.11
  12   1  12    1.17    0.07
  12  -2 -12    0.69    0.06
  12  -2 -11    0.00    0.05
  12   2 -10    0.96    0.08
  12  -2 -10    1.03    0.09
  12   2  -9    1.41    0.15
  12   2  -9    1.56    0.12
  12  -2  -9    1.47    0.11
  12   2  -8   10.36    0.44
  12   2  -8    9.70    0.36
  12   2  -8   10.48    0.37
  12  -2  -8   10.48    0.36
  12   2  -7    3.31    0.19
  12   2  -7    3.09    0.23
  12   2  -7    2.96    0.17
  12  -2  -7    2.85    0.17
  12  -2  -7    3.21    0.19
  12  -2  -6    1.17    0.13
  12   2  -6    1.23    0.13
  12   2  -6    1.31    0.12
  12  -2  -6    1.26    0.12
  12   2  -6    1.12    0.16
  12   2  -5   45.71    1.31
  12   2  -5   45.90    1.29
  12  -2  -5   44.89    1.28
  12   2  -5   47.33    1.39
 -12   2   4    2.72    0.26
  12   2  -4    2.59    0.22
  12   2  -4    2.35    0.17
 -12   2   3  143.48    4.01
  12  -2  -3  147.32    3.88
  12   2  -3  143.94    3.91
  12   2  -3  147.20    3.85
 -12   2   2    0.96    0.18
  12   2  -2    0.60    0.11
  12  -2  -2    0.65    0.12
 -12   2   1    9.17    0.47
  12   2  -1    9.00    0.37
  12  -2  -1    9.38    0.39
  12   2  -1    8.51    0.37
  12  -2  -1    8.37    0.36
 -12   2   0    1.43    0.19
  12   2   0    1.29    0.13
  12  -2   0    1.65    0.16
  12   2   0    1.45    0.14
  12  -2   0    1.49    0.14
 -12   2  -1   10.05    0.48
  12   2   1    9.34    0.38
  12  -2   1    9.75    0.40
  12   2   1   10.10    0.40
  12  -2   1   10.41    0.40
 -12   2  -2    2.61    0.23
  12   2   2    3.10    0.18
  12   2   2    2.98    0.19
  12  -2   2    2.53    0.18
 -12   2  -3    0.38    0.11
  12   2   3    0.24    0.07
  12   2   3    0.26    0.07
  12  -2   3    0.38    0.08
  12   2   4    1.63    0.15
 -12   2  -4    1.78    0.17
  12   2   4    1.87    0.14
  12  -2   4    1.67    0.14
  12   2   5    9.22    0.36
 -12   2  -5    8.77    0.38
  12   2   5    8.99    0.31
  12   2   5    9.82    0.36
  12  -2   5    9.40    0.36
  12   2   6    4.47    0.22
  12   2   6    4.41    0.19
  12   2   6    4.66    0.22
  12   2   7    1.33    0.12
  12   2   7    1.18    0.09
  12   2   8    3.85    0.19
  12   2   8    3.59    0.16
  12   2   9   21.66    0.64
  12   2   9   21.33    0.61
  12   2  10    0.45    0.06
  12  -2  10    0.33    0.05
  12   2  10    0.38    0.05
  12   2  11    2.65    0.12
  12   2  11    2.54    0.11
  12   2  12    0.03    0.02
  12   3 -10   10.07    0.32
 -12   3   9    0.73    0.15
  12   3  -9    0.80    0.08
 -12   3   8   -0.09    0.12
  12   3  -8    0.03    0.06
 -12   3   7    4.15    0.30
  12   3  -7    4.29    0.21
  12   3  -6    0.12    0.08
 -12   3   6    0.14    0.12
  12   3  -6    0.18    0.08
  12   3  -5    0.77    0.12
 -12   3   5    0.41    0.15
  12   3  -5    0.51    0.10
  12   3  -4    0.07    0.08
 -12   3   4   -0.04    0.12
  12   3  -4   -0.02    0.08
  12   3  -3    0.77    0.12
 -12   3   3    0.70    0.16
  12   3  -3    0.56    0.10
  12   3  -2    0.30    0.10
 -12   3   2    0.07    0.12
 -12   3   2    0.07    0.08
  12   3  -1    3.85    0.22
 -12   3   1    3.88    0.29
  12  -3  -1    4.01    0.20
  12   3   0    0.18    0.09
 -12   3   0    0.15    0.12
  12  -3   0    0.07    0.07
  12   3   1  100.30    2.67
 -12   3  -1  102.91    2.78
  12  -3   1   96.89    2.63
  12   3   2    2.03    0.15
 -12   3  -2    2.14    0.20
  12  -3   2    1.94    0.14
  12   3   3    0.45    0.09
 -12   3  -3    0.52    0.12
  12  -3   3    0.44    0.08
  12   3   4    0.63    0.10
 -12   3  -4    0.45    0.11
  12  -3   4    0.47    0.08
  12   3   5    8.64    0.32
 -12   3  -5    8.03    0.36
  12  -3   5    8.26    0.30
  12   3   6    1.96    0.13
  12  -3   6    1.83    0.11
  12   3   7    7.58    0.27
 -12   3  -7    6.84    0.29
  12  -3   7    6.79    0.25
  12   3   8   16.78    0.48
  12  -3   8   14.94    0.45
  12   3   9    0.13    0.04
  12   3  10   -0.01    0.03
  12   3  10    0.02    0.02
 -12   4   9    1.69    0.13
 -12   4   8    6.53    0.30
 -12   4   7    3.89    0.23
  12   4  -7    3.76    0.17
  12   4  -6    5.55    0.22
 -12   4   5    0.14    0.07
 -12   4   4   46.98    1.32
 -12   4   4   41.76    1.24
 -12   4   3   20.67    0.69
 -12   4   3   18.79    0.63
 -12   4   2   11.81    0.47
 -12   4   2   10.99    0.41
 -12   4   1    4.94    0.28
 -12   4   1    4.24    0.21
 -12   4   0    3.34    0.23
 -12   4   0    2.96    0.18
 -12   4  -1    3.03    0.21
 -12   4  -2    1.67    0.16
 -12   4  -3   25.38    0.80
 -12   4  -4   61.70    1.71
 -12   4  -5   15.07    0.50
 -12   4  -6   55.67    1.51
 -12   5   3    0.01    0.04
 -12   5  -1    0.27    0.05
 -12   5  -2    6.27    0.23
  13   0 -12    0.88    0.08
  13   0 -11    0.02    0.06
  13   0 -10    4.48    0.24
  13   0 -10    4.68    0.21
  13   0  -9   -0.01    0.08
  13   0  -9   -0.01    0.07
  13   0  -8    2.25    0.16
  13   0  -8    1.93    0.18
  13   0  -7    0.01    0.10
  13   0  -7    0.06    0.08
  13   0  -6    0.20    0.09
  13   0  -6    0.14    0.09
  13   0  -6    0.30    0.12
  13   0  -5   -0.04    0.08
  13   0  -5    0.08    0.09
  13   0  -4    1.35    0.14
  13   0  -4    1.52    0.14
  13   0  -3   -0.01    0.08
  13   0  -2   -0.03    0.08
  13   0  -2   -0.02    0.09
  13   0  -1   -0.09    0.09
  13   0  -1   -0.07    0.09
  13   0   0   29.78    0.90
  13   0   0   29.55    0.93
  13   0   1    0.01    0.07
  13   0   1   -0.06    0.08
  13   0   2   25.80    0.79
  13   0   2   25.18    0.81
  13   0   3   -0.04    0.07
  13   0   3    0.01    0.07
  13   0   4   67.74    1.80
  13   0   4   63.57    1.82
  13   0   5   -0.03    0.06
  13   0   6   86.90    2.31
  13   0   7   -0.02    0.05
  13   0   8   28.61    0.83
  13   0   8   30.19    0.86
  13   0   9    0.04    0.04
  13   0  10    0.10    0.04
  13   1 -12    1.57    0.09
  13  -1 -12    1.56    0.09
  13   1 -11    5.18    0.20
  13  -1 -11    4.89    0.20
  13  -1 -10   21.95    0.67
  13   1 -10   22.05    0.71
  13   1 -10   22.13    0.65
  13  -1 -10   22.29    0.66
  13   1  -9    0.81    0.13
  13  -1  -9    0.65    0.10
  13   1  -9    0.67    0.09
  13  -1  -9    0.73    0.10
  13   1  -8    0.10    0.11
  13   1  -8   -0.02    0.07
  13  -1  -8    0.10    0.07
  13  -1  -8   -0.01    0.07
  13   1  -7    0.09    0.10
  13  -1  -7    0.06    0.08
  13   1  -7    0.05    0.07
  13  -1  -7   -0.02    0.08
  13   1  -6    7.34    0.34
  13  -1  -6    7.17    0.35
  13   1  -6    7.43    0.31
  13  -1  -6    7.44    0.31
  13   1  -5    1.54    0.16
  13   1  -5    1.66    0.14
  13  -1  -5    1.77    0.15
  13   1  -4   20.76    0.69
 -13   1   4   18.84    0.75
  13  -1  -4   20.52    0.70
  13   1  -3    0.43    0.11
 -13   1   3    0.39    0.13
  13   1  -3    0.42    0.11
  13  -1  -3    0.32    0.10
  13   1  -2   33.45    1.02
 -13   1   2   31.89    1.09
  13   1  -2   33.21    1.03
  13  -1  -2   33.62    1.04
  13   1  -2   32.16    1.02
  13  -1  -2   34.67    1.03
  13   1  -1   69.21    1.91
  13   1  -1   68.90    1.92
  13  -1  -1   72.28    1.94
  13   1  -1   64.28    1.91
  13  -1  -1   68.08    1.92
  13   1   0  101.83    2.75
  13   1   0  101.38    2.77
  13  -1   0  100.97    2.78
  13   1   0  104.12    2.77
  13  -1   0  102.76    2.77
  13   1   1   -0.03    0.09
  13   1   1   -0.07    0.11
  13  -1   1   -0.08    0.10
  13   1   1   -0.12    0.11
  13  -1   1   -0.10    0.11
  13   1   2   45.40    1.30
  13   1   2   45.74    1.32
  13   1   2   42.87    1.31
  13  -1   2   47.49    1.33
  13   1   3   64.20    1.76
  13   1   3   63.98    1.77
  13   1   3   62.18    1.77
  13  -1   3   63.97    1.77
  13   1   4    5.30    0.25
  13   1   4    4.67    0.24
  13  -1   4    5.19    0.25
  13   1   5    5.04    0.24
  13   1   5    4.81    0.24
  13  -1   5    4.92    0.25
  13   1   6   20.29    0.63
  13   1   7    2.92    0.16
  13   1   8    1.57    0.11
  13   1   9    1.83    0.11
  13   1   9    1.95    0.10
  13   1  10    7.12    0.24
  13   1  10    6.98    0.22
  13   1  10    6.73    0.24
  13   1  11    1.60    0.08
  13  -1  11    1.54    0.08
  13   1  11    1.71    0.07
 -13   2  12    0.81    0.10
 -13   2  11    3.91    0.23
 -13   2  10    8.28    0.38
  13   2  -9    2.95    0.19
 -13   2   8   13.38    0.57
  13   2  -8   15.81    0.54
 -13   2   7    0.06    0.11
  13   2  -7    0.01    0.08
  13  -2  -7    0.05    0.05
  13  -2  -6    4.77    0.24
 -13   2   6    4.89    0.32
  13   2  -6    4.90    0.28
 -13   2   5    2.12    0.22
  13  -2  -5    2.23    0.17
  13   2  -5    2.29    0.19
  13   2  -4    0.51    0.12
 -13   2   4    0.42    0.14
  13   2  -4    0.50    0.12
  13   2  -3   29.88    0.94
 -13   2   3   29.51    1.02
  13  -2  -3   30.64    0.93
  13   2  -3   30.19    0.96
  13   2  -2   17.95    0.62
 -13   2   2   16.99    0.68
  13  -2  -2   18.20    0.61
  13   2  -2   17.16    0.63
  13   2  -1    3.42    0.21
 -13   2   1    2.84    0.24
  13  -2  -1    2.99    0.21
  13   2   0   27.60    0.85
 -13   2   0   27.80    0.92
  13  -2   0   27.57    0.85
  13   2   0   25.79    0.83
  13  -2   0   26.46    0.83
  13   2   1   51.16    1.43
 -13   2  -1   51.23    1.50
  13  -2   1   48.69    1.43
  13   2   1   48.45    1.42
  13  -2   1   52.14    1.43
  13   2   2    0.54    0.10
 -13   2  -2    0.64    0.12
  13  -2   2    0.47    0.10
  13   2   2    0.47    0.09
  13  -2   2    0.53    0.09
  13   2   3   -0.06    0.07
 -13   2  -3    0.02    0.07
  13  -2   3    0.17    0.08
  13   2   3   -0.05    0.06
  13  -2   3    0.06    0.07
  13   2   4    7.65    0.31
  13  -2   4    7.72    0.32
  13   2   4    7.10    0.30
  13  -2   4    7.86    0.31
  13   2   5    2.76    0.17
  13  -2   5    2.94    0.17
  13   2   6    7.50    0.29
  13  -2   6    7.66    0.29
  13   2   7    0.27    0.07
  13  -2   7    0.21    0.06
  13   2   8    4.96    0.20
  13  -2   8    4.12    0.18
  13   2   9   10.19    0.33
  13   2  10    4.77    0.17
  13  -2  10    4.60    0.16
 -13   3  10    4.12    0.22
 -13   3   9    0.25    0.09
 -13   3   8    1.38    0.16
 -13   3   7    3.58    0.24
 -13   3   6    0.42    0.12
  13   3  -5   10.15    0.38
 -13   3   5    8.81    0.43
  13   3  -4    7.10    0.30
 -13   3   4    6.52    0.35
  13   3  -3    0.62    0.10
 -13   3   3    0.55    0.13
  13   3  -2    1.55    0.14
 -13   3   2    1.40    0.17
  13   3  -1    0.03    0.08
 -13   3   1    0.11    0.10
  13   3   0    4.13    0.21
 -13   3   0    3.55    0.25
  13  -3   0    3.66    0.18
  13   3   1    5.94    0.26
 -13   3  -1    5.45    0.30
  13  -3   1    5.30    0.23
  13   3   2    2.45    0.16
 -13   3  -2    2.39    0.19
  13  -3   2    2.14    0.13
  13   3   3    0.53    0.09
 -13   3  -3    0.52    0.10
  13  -3   3    0.52    0.07
  13   3   4    1.28    0.11
 -13   3  -4    1.16    0.12
  13  -3   4    1.11    0.09
  13   3   5    0.71    0.08
 -13   3  -5    0.63    0.09
  13  -3   5    0.58    0.06
  13   3   6    1.32    0.10
  13   3   7    0.46    0.06
  13   3   8   57.64    1.51
  13   3   9    1.80    0.08
 -13   4   6   15.10    0.50
 -13   4   5    9.64    0.37
 -13   4   4    5.45    0.26
 -13   4   3   -0.02    0.07
 -13   4   2    0.79    0.11
 -13   4   1    3.41    0.20
 -13   4   0   -0.01    0.07
 -13   4  -1    0.24    0.07
 -13   4  -2    0.31    0.07
 -13   4  -3    0.39    0.07
 -13   4  -4    1.93    0.12
  14   0 -10   13.96    0.45
  14   0 -10   13.40    0.42
  14   0  -9   -0.01    0.07
  14   0  -9    0.01    0.06
  14   0  -8  114.37    2.99
  14   0  -8  110.29    2.93
  14   0  -7   -0.04    0.08
  14   0  -7   -0.01    0.07
  14   0  -6    3.98    0.25
  14   0  -5   -0.02    0.07
  14   0  -5   -0.04    0.10
  14   0  -4    2.21    0.17
  14   0  -3   -0.05    0.08
  14   0  -2   -0.02    0.08
  14   0  -1   -0.10    0.08
  14   0  -1   -0.10    0.09
  14   0   0   19.60    0.64
  14   0   0   20.40    0.67
  14   0   1   -0.05    0.07
  14   0   1    0.01    0.09
  14   0   2   73.48    2.10
  14   0   2   75.07    2.11
  14   0   3    0.04    0.06
  14   0   3    0.05    0.08
  14   0   3    0.03    0.08
  14   0   4   11.88    0.40
  14   0   4   11.01    0.42
  14   0   5    0.02    0.05
  14   0   5    0.12    0.07
  14   0   6   26.43    0.75
  14   0   6   25.85    0.78
  14   0   7    0.05    0.04
  14   0   7   -0.04    0.06
  14   0   8   32.36    0.87
  14   0   8   31.82    0.90
  14   0  10   17.48    0.49
 -14   1  10    0.17    0.07
 -14   1   9    0.25    0.09
  14  -1  -9    0.39    0.07
  14   1  -9    0.32    0.09
 -14   1   8    3.07    0.21
  14   1  -8    3.39    0.21
  14  -1  -8    3.31    0.18
 -14   1   7   20.34    0.74
  14  -1  -7   23.44    0.71
  14   1  -6    0.63    0.11
 -14   1   6    0.61    0.12
  14  -1  -6    0.70    0.11
  14   1  -5    7.35    0.32
 -14   1   5    6.30    0.35
  14  -1  -5    7.27    0.33
  14   1  -4   25.32    0.78
 -14   1   4   23.09    0.82
  14   1  -4   24.60    0.82
  14   1  -3    6.34    0.30
  14  -1  -3    6.28    0.30
  14   1  -2    0.59    0.11
  14   1  -2    0.38    0.09
  14  -1  -2    0.51    0.11
  14   1  -1   -0.05    0.08
  14   1  -1   -0.01    0.08
  14  -1  -1    0.01    0.09
  14   1  -1    0.02    0.08
  14  -1  -1   -0.06    0.08
  14   1   0    0.04    0.08
  14   1   0   -0.09    0.08
  14  -1   0   -0.01    0.08
  14   1   0    0.03    0.08
  14  -1   0   -0.04    0.08
  14   1   1    0.25    0.08
  14   1   1    0.04    0.07
  14  -1   1    0.04    0.08
  14   1   1   -0.01    0.07
  14  -1   1    0.04    0.08
  14   1   2    6.57    0.28
  14   1   2    6.33    0.29
  14  -1   2    6.85    0.30
  14   1   2    6.07    0.29
  14  -1   2    6.33    0.29
  14   1   3   40.41    1.15
  14   1   3   40.06    1.16
  14  -1   3   42.03    1.18
  14   1   3   38.16    1.16
  14  -1   3   41.96    1.18
  14   1   4   19.46    0.60
  14   1   4   18.82    0.61
  14  -1   4   20.49    0.64
  14   1   4   19.24    0.62
  14  -1   4   18.75    0.61
  14   1   5   27.99    0.82
  14   1   5   27.66    0.82
  14   1   5   27.10    0.82
  14  -1   5   29.56    0.84
  14   1   6   21.99    0.66
  14   1   6   21.90    0.67
  14   1   6   22.25    0.67
  14  -1   6   23.17    0.68
  14   1   7    7.25    0.26
  14   1   7    6.74    0.26
  14  -1   7    7.47    0.27
  14   1   8    0.06    0.04
  14   1   8    0.09    0.05
  14  -1   8    0.02    0.05
  14   1   9    8.67    0.27
  14   1   9    7.77    0.27
  14  -1   9    8.11    0.27
  14  -1  10    0.52    0.05
  14  -1  10    0.39    0.04
 -14   2  10    1.14    0.11
 -14   2   9    0.58    0.10
 -14   2   8    2.27    0.18
  14   2  -8    2.82    0.16
 -14   2   7    0.82    0.13
  14   2  -7    0.86    0.11
 -14   2   6    0.13    0.10
  14   2  -6    0.18    0.08
  14  -2  -6    0.15    0.06
  14   2  -5    0.21    0.09
 -14   2   5    0.19    0.10
  14   2  -5    0.13    0.08
  14  -2  -5    0.15    0.07
  14   2  -4    4.39    0.23
 -14   2   4    3.75    0.25
  14   2  -4    4.13    0.23
  14   2  -3   -0.04    0.09
 -14   2   3    0.13    0.10
  14   2  -3    0.12    0.08
  14   2  -2    3.60    0.21
 -14   2   2    3.14    0.23
  14   2  -2    3.39    0.21
  14   2  -1   14.91    0.50
 -14   2   1   13.82    0.53
  14  -2  -1   13.40    0.49
  14   2   0    0.95    0.12
 -14   2   0    0.91    0.12
  14  -2   0    0.68    0.11
  14   2   1   98.92    2.70
  14  -2   1  104.45    2.72
  14  -2   1  101.63    2.69
  14   2   2    0.03    0.07
  14  -2   2   -0.01    0.07
  14  -2   2   -0.01    0.07
  14   2   3   10.88    0.39
  14  -2   3   11.86    0.41
  14  -2   3   10.93    0.38
  14   2   4    0.06    0.07
  14  -2   4    0.01    0.06
  14  -2   4    0.05    0.05
  14   2   5   23.52    0.69
  14  -2   5   24.32    0.70
  14  -2   5   22.53    0.68
  14   2   6    0.17    0.06
  14  -2   6    0.10    0.05
  14  -2   6    0.13    0.05
  14   2   7    0.04    0.05
  14  -2   7    0.02    0.04
  14   2   8    6.30    0.21
  14  -2   8    5.79    0.20
  14   2   9    0.34    0.04
 -14   3   8    2.13    0.14
 -14   3   7    0.58    0.09
 -14   3   6   13.87    0.49
 -14   3   5    0.15    0.08
  14   3  -4    2.19    0.14
 -14   3   4    1.89    0.16
  14   3  -3    9.28    0.34
 -14   3   3    8.37    0.36
  14   3  -2   -0.04    0.07
 -14   3   2    0.02    0.07
  14   3  -1   -0.06    0.07
 -14   3   1    0.02    0.07
  14   3   0    3.73    0.19
 -14   3   0    3.76    0.21
  14   3   1    2.34    0.14
 -14   3  -1    2.15    0.15
  14   3   2    3.65    0.17
 -14   3  -2    3.22    0.18
  14   3   3    1.78    0.12
 -14   3  -3    1.46    0.11
  14   3   4    1.22    0.09
  14   3   5   28.42    0.79
  14   3   6    1.55    0.09
  14   3   7    0.12    0.03
 -14   4   3    1.97    0.11
 -14   4   2    1.05    0.08
 -14   4   1    0.03    0.04
  15   0  -9   -0.05    0.05
  15   0  -8    0.61    0.09
  15   0  -7   -0.07    0.07
  15   0  -6    8.40    0.34
  15   0  -5    0.06    0.08
  15   0  -4    1.38    0.15
  15   0  -4    1.44    0.12
  15   0  -3    0.07    0.06
  15   0  -2    4.20    0.20
  15   0  -1   -0.07    0.07
  15   0   0    0.21    0.07
  15   0   0    0.19    0.08
  15   0   0    0.18    0.08
  15   0   1    0.03    0.06
  15   0   1    0.04    0.08
  15   0   1   -0.04    0.08
  15   0   2    0.78    0.09
  15   0   2    0.96    0.11
  15   0   2    0.74    0.10
  15   0   3    0.00    0.05
  15   0   3    0.01    0.07
  15   0   3    0.01    0.07
  15   0   4   59.49    1.54
  15   0   4   56.81    1.58
  15   0   4   56.86    1.58
  15   0   5   -0.03    0.04
  15   0   5   -0.06    0.06
  15   0   6   41.06    1.13
  15   0   6   41.47    1.13
  15   0   7   -0.01    0.04
  15   0   8   14.92    0.43
  15   1  -8    0.13    0.06
  15  -1  -7   10.48    0.36
  15  -1  -6   21.82    0.67
  15  -1  -5    5.69    0.26
  15   1  -5    5.51    0.24
  15   1  -4    2.88    0.17
  15   1  -4    2.72    0.19
  15  -1  -4    2.79    0.18
  15   1  -3    1.72    0.14
  15   1  -3    1.74    0.15
  15   1  -2    2.89    0.17
  15   1  -2    2.78    0.19
  15   1  -1   -0.01    0.07
  15  -1  -1   -0.03    0.08
  15   1   0   10.11    0.36
  15   1   0    9.60    0.36
  15  -1   0    9.59    0.37
  15   1   1   -0.04    0.07
  15   1   1    0.05    0.07
  15  -1   1   -0.03    0.08
  15   1   1    0.05    0.06
  15  -1   1   -0.07    0.07
  15   1   2    4.22    0.20
  15   1   2    4.04    0.20
  15  -1   2    4.55    0.22
  15   1   2    3.85    0.20
  15  -1   2    4.18    0.21
  15   1   3   44.47    1.21
  15   1   3   42.09    1.21
  15  -1   3   46.26    1.23
  15   1   3   42.36    1.21
  15  -1   3   43.80    1.22
  15   1   4   45.09    1.21
  15  -1   4   45.71    1.24
  15   1   4   43.51    1.22
  15  -1   4   43.05    1.22
  15   1   5    1.84    0.11
  15  -1   5    1.86    0.12
  15   1   5    1.70    0.11
  15  -1   5    1.93    0.12
  15   1   6    2.56    0.12
  15  -1   6    2.59    0.14
  15   1   6    2.43    0.12
  15  -1   6    2.41    0.13
  15   1   7   44.70    1.17
  15   1   7   41.83    1.17
  15  -1   7   43.62    1.18
  15  -1   8    1.41    0.07
  15  -1   8    0.80    0.06
 -15   2   7    1.34    0.10
 -15   2   6    3.59    0.19
  15   2  -6    4.91    0.20
 -15   2   5    1.85    0.13
  15   2  -4    8.03    0.29
  15  -2  -4    7.52    0.27
  15   2  -3    1.29    0.12
 -15   2   3    1.03    0.11
  15  -2  -3    1.29    0.11
  15   2  -2    5.16    0.23
  15   2  -1    5.26    0.24
  15   2   0    0.34    0.08
  15  -2   0    0.17    0.07
  15   2   1   48.32    1.34
  15  -2   1   48.82    1.33
  15   2   2    7.30    0.28
  15  -2   2    7.72    0.28
  15   2   3    0.41    0.07
  15  -2   3    0.39    0.07
  15   2   4    0.08    0.05
  15  -2   4    0.03    0.05
  15   2   5   21.45    0.61
  15  -2   5   21.07    0.60
  15   2   6    0.40    0.05
  15  -2   6    0.27    0.04
  15   2   7    2.01    0.08
  15   3  -2    3.52    0.16
  15   3  -1    6.84    0.25
  15   3   0   11.15    0.36
  15   3   1    3.27    0.15
  15   3   2    2.54    0.12
  15   3   3    1.29    0.08
  15   3   4    3.86    0.14
  16   0  -7    0.03    0.04
  16   0  -6    5.27    0.22
  16   0  -5    0.00    0.06
  16   0  -4  114.67    3.02
  16   0  -3    0.04    0.07
  16   0  -2   15.96    0.52
  16   0  -1   -0.09    0.05
  16   0   1   -0.02    0.06
  16   0   2    0.98    0.09
  16   0   3    0.00    0.05
  16   0   3   -0.03    0.05
  16   0   4   14.09    0.41
  16   0   4   12.60    0.41
  16   0   5   -0.02    0.04
  16   0   6   27.30    0.73
  16   1  -5    0.22    0.06
  16  -1  -5    0.22    0.05
  16  -1  -4    0.32    0.06
  16   1  -4    0.26    0.07
  16   1  -3    8.15    0.29
  16  -1  -3    8.19    0.30
  16   1  -3    8.02    0.30
  16  -1  -2    0.18    0.07
  16   1  -2    0.13    0.06
  16   1  -2    0.24    0.07
  16   1  -1    3.41    0.16
  16   1  -1    3.47    0.18
  16   1   0   17.52    0.52
  16   1   0   16.92    0.54
  16   1   1    1.48    0.10
  16  -1   1    1.46    0.11
  16   1   2    0.57    0.07
  16  -1   2    0.54    0.07
  16   1   3    0.19    0.05
  16  -1   3    0.19    0.05
  16  -1   4   12.97    0.40
  16  -1   5    1.44    0.08
  16   2  -2    0.29    0.06
  16  -2  -2    0.28    0.04
  16   2  -1    0.46    0.06
  16   2   0    0.10    0.05
  16   2   1    0.04    0.04
  16   2   2    3.86    0.15
  16   2   3    1.95    0.09
  16   2   4    0.92    0.05
  17   0  -4    2.87    0.12
  17   0  -3    0.03    0.03
  17   0   1   -0.01    0.03
  17   0   2    4.63    0.16
  17  -1  -1    4.97    0.17
  17  -1   0    2.72    0.11
  17  -1   1    1.26    0.07
   0   0   0    0.00    0.00


TITL 072-034_HB_1_auto in P2(1)/c
REM P2(1)/c (#14 in standard setting)
CELL 1.54184  13.525491   5.731010  15.341090  90.0000  92.9358  90.0000
ZERR    4.00   0.000297   0.000117   0.000347   0.0000   0.0021   0.0000
LATT  1
SYMM -x, y+1/2,-z+1/2
SFAC C H N O
UNIT 56.00 48.00 8.00 12.00
REM  CrysAlisPro recorded range (K): Min=100.0; max=100.0; aver:100.0
TEMP -173
TREF
HKLF 4
END
_computing_structure_solution     'SHELXT 2018/2 (Sheldrick, 2018)'
;
_shelx_hkl_checksum                59312
_olex2_submission_special_instructions  'No special instructions were received'
_oxdiff_exptl_absorpt_empirical_details
;
Empirical correction (ABSPACK) includes:
- Absorption correction using spherical harmonics
- Frame scaling
;
_oxdiff_exptl_absorpt_empirical_full_max  2.468
_oxdiff_exptl_absorpt_empirical_full_min  0.534
